# Supplementary material for: A repository of assays to quantify 10,000 human proteins by SWATH-MS
Source: Sci Data. 2014 Sep 16;1:140031. doi: 10.1038/sdata.2014.31 (PMC4322573; doi:10.1038/sdata.2014.31)
Supplement: Supplementary Information [file sdata201431-s1.xls]

## Sheet: phl_methods_samples.txt
Sample	Tissue / Sample type	Protein fractionation (Baits:UniProtKB ID)	Proteolytic digestion	Peptide Fractionation
ANTONV_J130605_003	HEK293 (CL)	AP (Baits:P29320,P54756,Q92519,P42684,Q13470,P27448,P23443,Q86SG6,P20794,Q9UQ88,O95382,Q14296)	Trypsin	None
ANTONV_J130605_004	HEK293 (CL)	AP (Baits:O43683,Q13557,O15075,P51813,P51812,P51957,Q9NRH2,Q9UGI9,O43781)	Trypsin	None
ANTONV_J130605_005	HEK293 (CL)	AP (Baits:P36894,P37023,P53778,P10398,Q07912,Q05397,O60566,Q8IVH8,Q8IVW4)	Trypsin	None
ANTONV_J130605_006	HEK293 (CL)	AP (Baits:Q9H2K8,P54646,Q9BRS2,O00418,Q96KG9,P04049,P49842,P52333,P32298,Q9UGJ0)	Trypsin	None
ANTONV_J130605_007	HEK293 (CL)	AP (Baits:Q8NG66,O14757,Q9BQI3,Q9Y616,Q9Y463,Q9H093,Q16288,Q99759,O43187)	Trypsin	None
ANTONV_J130605_008	HEK293 (CL)	AP (Baits:Q05655,Q9P289,Q9H1R3,P28482,P17612,Q8N165,Q07002,Q13308,P27037)	Trypsin	None
ANTONV_J130607_002	HEK293 (CL)	AP (Baits:Q05823,P21860,Q16513,P05129,Q5TCX8,P80192,P0C263,P00540,Q9UHY1,Q99558)	Trypsin	None
ANTONV_J130607_003	HEK293 (CL)	AP (Baits:Q59H18,O94768,O75676,Q8IU85,Q96RU7,Q8IW41,Q13131,Q96PN8,Q9P1W9,Q9BXA7)	Trypsin	None
ANTONV_J130607_004	HEK293 (CL)	AP (Baits:Q9NYL2,Q6J9G0,O15530,P05771,P50750,Q9BZL6,P49760,Q15118,Q8WU08,Q9NYY3,Q13627)	Trypsin	None
ANTONV_J130607_005	HEK293 (CL)	AP (Baits:Q14289,Q05513,P06239,P09769,Q12792,Q9BVS4,Q8IZL9,Q13163,Q7RTN6,P30291,Q02156)	Trypsin	None
ANTONV_J130607_006	HEK293 (CL)	AP (Baits:Q13555,P49759,P53350,Q9UQM7,P49841,P68400,P07947,P19525,Q92630,Q9BXM7)	Trypsin	None
ANTONV_J130607_007	HEK293 (CL)	AP (Baits:Q8N752,Q04771,O00238,Q13554,Q00536,Q9HCP0,Q9UPZ9,Q14680,O43318)	Trypsin	None
CARONE_J130709_005	THP1 (CL)	None	Trypsin	OGE
CARONE_J130709_006	THP1 (CL)	None	Trypsin	OGE
CARONE_J130709_007	THP1 (CL)	None	Trypsin	OGE
CARONE_J130709_008	THP1 (CL)	None	Trypsin	OGE
CARONE_J130709_009	THP1 (CL)	None	Trypsin	OGE
CARONE_J130709_010	THP1 (CL)	None	Trypsin	OGE
CARONE_J130709_011	THP1 (CL)	None	Trypsin	OGE
CARONE_J130709_012	THP1 (CL)	None	Trypsin	OGE
CARONE_J130709_013	THP1 (CL)	None	Trypsin	OGE
CARONE_J130709_014	THP1 (CL)	None	Trypsin	OGE
CARONE_J130709_015	THP1 (CL)	None	Trypsin	OGE
CARONE_J130709_016	THP1 (CL)	None	Trypsin	OGE
CARONE_J130709_017	THP1 (CL)	None	Trypsin	OGE
CARONE_J130709_018	THP1 (CL)	None	Trypsin	OGE
CARONE_J130709_019	THP1 (CL)	None	Trypsin	OGE
CARONE_J130709_020	THP1 (CL)	None	Trypsin	OGE
CARONE_J130709_021	THP1 (CL)	None	Trypsin	OGE
CARONE_J130709_022	THP1 (CL)	None	Trypsin	OGE
CARONE_J130709_023	THP1 (CL)	None	Trypsin	OGE
CARONE_J130709_024	THP1 (CL)	None	Trypsin	OGE
CARONE_J130709_025	THP1 (CL)	None	Trypsin	OGE
CARONE_J130709_026	THP1 (CL)	None	Trypsin	OGE
CARONE_J130709_027	THP1 (CL)	None	Trypsin	OGE
CARONE_J130709_028	THP1 (CL)	None	Trypsin	OGE
CARONE_J130709_029	THP1 (CL)	None	Trypsin	OGE
CARONE_J130709_031	THP1 (CL)	None	Trypsin	OGE
CARONE_J130709_032	THP1 (CL)	None	Trypsin	OGE
CARONE_L130326_005_T3BM	Monocytes (T)	None	Trypsin	None
CARONE_L130326_007_T3BN	Neutrophils (T)	None	Trypsin	None
COLLINSB_L120731_002	HEK293 (CL)	AP (Baits:P31946)	Trypsin	None
COLLINSB_L120731_004	HEK293 (CL)	AP (Baits:P31946)	Trypsin	None
COLLINSB_L120731_006	HEK293 (CL)	AP (Baits:P31946)	Trypsin	None
COLLINSB_L120731_008	HEK293 (CL)	AP (Baits:P31946)	Trypsin	None
COLLINSB_L120731_010	HEK293 (CL)	AP (Baits:P31946)	Trypsin	None
COLLINSB_L120731_012	HEK293 (CL)	AP (Baits:P31946)	Trypsin	None
COLLINSB_L120731_014	HEK293 (CL)	AP (Baits:P31946)	Trypsin	None
COLLINSB_L120731_016	HEK293 (CL)	AP (Baits:P31946)	Trypsin	None
COLLINSB_L120731_018	HEK293 (CL)	AP (Baits:P31946)	Trypsin	None
COLLINSB_L120731_020	HEK293 (CL)	AP (Baits:P31946)	Trypsin	None
COLLINSB_L120731_022	HEK293 (CL)	AP (Baits:P31946)	Trypsin	None
COLLINSB_L120731_024	HEK293 (CL)	AP (Baits:P31946)	Trypsin	None
COLLINSB_L120731_026	HEK293 (CL)	AP (Baits:P31946)	Trypsin	None
COLLINSB_L120731_028	HEK293 (CL)	AP (Baits:P31946)	Trypsin	None
COLLINSB_L120731_030	HEK293 (CL)	AP (Baits:P31946)	Trypsin	None
COLLINSB_L120731_032	HEK293 (CL)	AP (Baits:P31946)	Trypsin	None
COLLINSB_L120731_034	HEK293 (CL)	AP (Baits:P31946)	Trypsin	None
COLLINSB_L120731_036	HEK293 (CL)	AP (Baits:P31946)	Trypsin	None
COLLINSB_L120731_038	HEK293 (CL)	AP (Baits:P31946)	Trypsin	None
COLLINSB_L120731_040	HEK293 (CL)	AP (Baits:P31946)	Trypsin	None
COLLINSB_L120731_042	HEK293 (CL)	AP (Baits:P31946)	Trypsin	None
COLLINSB_L120731_044	HEK293 (CL)	AP (Baits:P31946)	Trypsin	None
COLLINSB_L120731_046	HEK293 (CL)	AP (Baits:P31946)	Trypsin	None
COLLINSB_L120731_048	HEK293 (CL)	AP (Baits:P31946)	Trypsin	None
COLLINSB_L120731_050	HEK293 (CL)	AP (Baits:P31946)	Trypsin	None
COLLINSB_L120731_052	HEK293 (CL)	AP (Baits:P31946)	Trypsin	None
COLLINSB_L120731_054	HEK293 (CL)	AP (Baits:P31946)	Trypsin	None
COLLINSB_L130116_001	HEK293 (CL)	AP (Baits:P31946)	Trypsin	None
COLLINSB_L130116_002	HEK293 (CL)	AP (Baits:P31946)	Trypsin	None
GUOT_J130320_001	U2OS (CL)	None	PCT	None
GUOT_J130320_002	U2OS (CL)	None	PCT	None
GUOT_J130320_005	U2OS (CL)	None	PCT	None
GUOT_J130320_006	U2OS (CL)	None	PCT	None
GUOT_J130321_001	HeLa (CL)	None	PCT	None
GUOT_J130321_002	HeLa (CL)	None	PCT	None
GUOT_J130321_003	U2OS (CL)	None	PCT	None
GUOT_J130321_004	HeLa (CL)	None	PCT	None
GUOT_J130322_001	U2OS (CL)	None	PCT	None
GUOT_J130322_002	HeLa (CL)	None	PCT	None
GUOT_J130322_015	U2OS (CL)	None	PCT	None
GUOT_J130322_016	HeLa (CL)	None	PCT	None
GUOT_J130322_017	U2OS (CL)	None	PCT	None
GUOT_J130322_018	HeLa (CL)	None	PCT	None
GUOT_J130529_012	U2OS & HeLa (CL)	None	Trypsin	OGE
GUOT_J130529_013	U2OS & HeLa (CL)	None	Trypsin	OGE
GUOT_J130529_014	U2OS & HeLa (CL)	None	Trypsin	OGE
GUOT_J130529_015	U2OS & HeLa (CL)	None	Trypsin	OGE
GUOT_J130529_016	U2OS & HeLa (CL)	None	Trypsin	OGE
GUOT_J130529_017	U2OS & HeLa (CL)	None	Trypsin	OGE
GUOT_J130529_018	U2OS & HeLa (CL)	None	Trypsin	OGE
GUOT_J130529_019	U2OS & HeLa (CL)	None	Trypsin	OGE
GUOT_J130529_020	U2OS & HeLa (CL)	None	Trypsin	OGE
GUOT_J130529_021	U2OS & HeLa (CL)	None	Trypsin	OGE
GUOT_J130529_022	U2OS & HeLa (CL)	None	Trypsin	OGE
GUOT_J130529_023	U2OS & HeLa (CL)	None	Trypsin	OGE
GUOT_J130529_024	U2OS & HeLa (CL)	None	Trypsin	OGE
GUOT_J130529_025	U2OS & HeLa (CL)	None	Trypsin	OGE
GUOT_J130529_026	U2OS & HeLa (CL)	None	Trypsin	OGE
GUOT_J130604_005	U2OS & HeLa (CL)	None	Trypsin	OGE
GUOT_J130604_006	U2OS & HeLa (CL)	None	Trypsin	OGE
GUOT_J130604_007	U2OS & HeLa (CL)	None	Trypsin	OGE
GUOT_J130604_008	U2OS & HeLa (CL)	None	Trypsin	OGE
GUOT_J130604_009	U2OS & HeLa (CL)	None	Trypsin	OGE
GUOT_J130604_010	U2OS & HeLa (CL)	None	Trypsin	OGE
GUOT_J130604_011	U2OS & HeLa (CL)	None	Trypsin	OGE
GUOT_J130604_012	U2OS & HeLa (CL)	None	Trypsin	OGE
GUOT_J130604_013	U2OS & HeLa (CL)	None	Trypsin	OGE
GUOT_L121121_001	Kidney (T)	None	Trypsin	1D GE
GUOT_L121121_002	Kidney (T)	None	Trypsin	1D GE
GUOT_L121121_003	Kidney (T)	None	Trypsin	1D GE
GUOT_L121121_004	Kidney (T)	None	Trypsin	1D GE
GUOT_L121121_005	Kidney (T)	None	Trypsin	1D GE
GUOT_L121121_006	Kidney (T)	None	Trypsin	1D GE
GUOT_L121121_007	Kidney (T)	None	Trypsin	1D GE
GUOT_L121121_008	Kidney (T)	None	Trypsin	1D GE
GUOT_L121121_009	Kidney (T)	None	Trypsin	1D GE
GUOT_L121121_010	Kidney (T)	None	Trypsin	1D GE
GUOT_L121121_011	Kidney (T)	None	Trypsin	1D GE
GUOT_L121121_012	Kidney (T)	None	Trypsin	1D GE
GUOT_L121121_013	Kidney (T)	None	Trypsin	1D GE
GUOT_L121121_014	Kidney (T)	None	Trypsin	1D GE
GUOT_L121121_015	Kidney (T)	None	Trypsin	1D GE
GUOT_L130329_001	U2OS (CL)	None	PCT	None
GUOT_L130329_014	U2OS (CL)	None	PCT	None
GUOT_L130330_001	HeLa (CL)	None	PCT	None
GUOT_L130330_002	HeLa (CL)	None	PCT	None
GUOT_L130330_003	HeLa (CL)	None	PCT	None
GUOT_L130330_010	U2OS (CL)	None	PCT	None
GUOT_L130330_011	U2OS (CL)	None	PCT	None
GUOT_L130330_012	U2OS (CL)	None	PCT	None
GUOT_L130610_002	NCI60 (CL)	None	PCT	None
GUOT_L130611_009	NCI60 (CL)	None	PCT	None
GUOT_L130612_001	NCI60 (CL)	None	PCT	None
GUOT_L130613_001	NCI60 (CL)	None	PCT	None
GUOT_L130614_001	NCI60 (CL)	None	PCT	None
GUOT_L130615_001	NCI60 (CL)	None	PCT	None
GUOT_L130616_001	NCI60 (CL)	None	PCT	None
GUOT_L130617_001	NCI60 (CL)	None	PCT	None
GUOT_L130618_001	NCI60 (CL)	None	PCT	None
GUOT_L130619_001	NCI60 (CL)	None	PCT	None
GUOT_L130620_001	NCI60 (CL)	None	PCT	None
GUOT_L130621_001B	NCI60 (CL)	None	PCT	None
GUOT_L130622_001	NCI60 (CL)	None	PCT	None
GUOT_L130704_001	NCI60 (CL)	None	Trypsin	OGE
GUOT_L130704_002	NCI60 (CL)	None	Trypsin	OGE
GUOT_L130704_003	NCI60 (CL)	None	Trypsin	OGE
GUOT_L130704_004	NCI60 (CL)	None	Trypsin	OGE
GUOT_L130704_005	NCI60 (CL)	None	Trypsin	OGE
GUOT_L130704_006	NCI60 (CL)	None	Trypsin	OGE
GUOT_L130706_001	NCI60 (CL)	None	Trypsin	OGE
GUOT_L130706_002	NCI60 (CL)	None	Trypsin	OGE
GUOT_L130706_003	NCI60 (CL)	None	Trypsin	OGE
GUOT_L130706_004	NCI60 (CL)	None	Trypsin	OGE
GUOT_L130706_005	NCI60 (CL)	None	Trypsin	OGE
GUOT_L130706_006	NCI60 (CL)	None	Trypsin	OGE
GUOT_L130706_007	NCI60 (CL)	None	Trypsin	OGE
GUOT_L130706_008	NCI60 (CL)	None	Trypsin	OGE
GUOT_L130706_009	NCI60 (CL)	None	Trypsin	OGE
GUOT_L130706_010	NCI60 (CL)	None	Trypsin	OGE
GUOT_L130707_001	NCI60 (CL)	None	Trypsin	OGE
GUOT_L130707_002	NCI60 (CL)	None	Trypsin	OGE
GUOT_L130707_003	NCI60 (CL)	None	Trypsin	OGE
GUOT_L130707_004	NCI60 (CL)	None	Trypsin	OGE
GUOT_L130707_005	NCI60 (CL)	None	Trypsin	OGE
GUOT_L130707_006	NCI60 (CL)	None	Trypsin	OGE
GUOT_L130707_007	NCI60 (CL)	None	Trypsin	OGE
GUOT_L130707_008	NCI60 (CL)	None	Trypsin	OGE
HEBHARDT_J131009_001	Muscle (T)	None	PCT	None
HEBHARDT_J131009_002	Muscle (T)	None	PCT	None
HEBHARDT_J131009_003A	Muscle (T)	None	PCT	None
HEBHARDT_K140203_015_IDA	Lung (T)	None	PCT	None
HEBHARDT_K140203_016_IDA	Lung (T)	None	PCT	None
HEBHARDT_L120810_001	LNCaP (CL)	None	Trypsin	None
HEUSELM_J130729_002	HEK293 (CL)	SEC	Trypsin	None
HEUSELM_J130729_004	HEK293 (CL)	SEC	Trypsin	None
HEUSELM_J130729_006	HEK293 (CL)	SEC	Trypsin	None
HEUSELM_J130729_008	HEK293 (CL)	SEC	Trypsin	None
HEUSELM_J130729_010	HEK293 (CL)	SEC	Trypsin	None
HEUSELM_J130729_012	HEK293 (CL)	SEC	Trypsin	None
HEUSELM_J130729_014	HEK293 (CL)	SEC	Trypsin	None
HEUSELM_J130729_016	HEK293 (CL)	SEC	Trypsin	None
HEUSELM_J130729_018	HEK293 (CL)	SEC	Trypsin	None
HEUSELM_J130729_020	HEK293 (CL)	SEC	Trypsin	None
HEUSELM_J130729_022	HEK293 (CL)	SEC	Trypsin	None
HEUSELM_J130729_024	HEK293 (CL)	SEC	Trypsin	None
HEUSELM_J130730_002	HEK293 (CL)	SEC	Trypsin	None
HEUSELM_J130730_004	HEK293 (CL)	SEC	Trypsin	None
HEUSELM_J130730_006	HEK293 (CL)	SEC	Trypsin	None
HEUSELM_J130730_008	HEK293 (CL)	SEC	Trypsin	None
HEUSELM_J130730_010	HEK293 (CL)	SEC	Trypsin	None
HEUSELM_J130730_012	HEK293 (CL)	SEC	Trypsin	None
HEUSELM_J130730_014	HEK293 (CL)	SEC	Trypsin	None
HEUSELM_J130730_016	HEK293 (CL)	SEC	Trypsin	None
HEUSELM_J130730_018	HEK293 (CL)	SEC	Trypsin	None
HEUSELM_J130730_020	HEK293 (CL)	SEC	Trypsin	None
HEUSELM_J130730_022	HEK293 (CL)	SEC	Trypsin	None
HEUSELM_J130730_024	HEK293 (CL)	SEC	Trypsin	None
HEUSELM_J130802_002	HEK293 (CL)	SEC	Trypsin	None
HEUSELM_J130802_004	HEK293 (CL)	SEC	Trypsin	None
HEUSELM_J130802_006	HEK293 (CL)	SEC	Trypsin	None
HEUSELM_J130802_008	HEK293 (CL)	SEC	Trypsin	None
HEUSELM_J130802_010	HEK293 (CL)	SEC	Trypsin	None
HEUSELM_J130802_012	HEK293 (CL)	SEC	Trypsin	None
HEUSELM_J130802_014	HEK293 (CL)	SEC	Trypsin	None
HEUSELM_J130802_016	HEK293 (CL)	SEC	Trypsin	None
HEUSELM_J130802_018	HEK293 (CL)	SEC	Trypsin	None
HEUSELM_J130802_020	HEK293 (CL)	SEC	Trypsin	None
HEUSELM_J130802_022	HEK293 (CL)	SEC	Trypsin	None
HEUSELM_J130802_024	HEK293 (CL)	SEC	Trypsin	None
HEUSELM_J130805_002	HEK293 (CL)	SEC	Trypsin	None
HEUSELM_J130805_004	HEK293 (CL)	SEC	Trypsin	None
HEUSELM_J130805_006	HEK293 (CL)	SEC	Trypsin	None
HEUSELM_J130805_008	HEK293 (CL)	SEC	Trypsin	None
HEUSELM_J130805_010	HEK293 (CL)	SEC	Trypsin	None
HEUSELM_J130805_012	HEK293 (CL)	SEC	Trypsin	None
HEUSELM_J130805_014	HEK293 (CL)	SEC	Trypsin	None
HEUSELM_J130805_016	HEK293 (CL)	SEC	Trypsin	None
HEUSELM_J130805_018	HEK293 (CL)	SEC	Trypsin	None
HEUSELM_J130805_020	HEK293 (CL)	SEC	Trypsin	None
HEUSELM_J130805_022	HEK293 (CL)	SEC	Trypsin	None
HEUSELM_J130805_024	HEK293 (CL)	SEC	Trypsin	None
HEUSELM_J130809_002	HEK293 (CL)	SEC	Trypsin	None
HEUSELM_J130809_004	HEK293 (CL)	SEC	Trypsin	None
HEUSELM_J130809_006	HEK293 (CL)	SEC	Trypsin	None
HEUSELM_J130809_008	HEK293 (CL)	SEC	Trypsin	None
HEUSELM_J130809_010	HEK293 (CL)	SEC	Trypsin	None
HEUSELM_J130809_012	HEK293 (CL)	SEC	Trypsin	None
HEUSELM_J130809_014	HEK293 (CL)	SEC	Trypsin	None
HEUSELM_J130809_016	HEK293 (CL)	SEC	Trypsin	None
HEUSELM_J130809_018	HEK293 (CL)	SEC	Trypsin	None
HEUSELM_J130809_020	HEK293 (CL)	SEC	Trypsin	None
HEUSELM_J130809_022	HEK293 (CL)	SEC	Trypsin	None
HEUSELM_J130809_024	HEK293 (CL)	SEC	Trypsin	None
HEUSELM_J130815_002	HEK293 (CL)	SEC	Trypsin	None
HEUSELM_J130815_004	HEK293 (CL)	SEC	Trypsin	None
HEUSELM_J130815_006	HEK293 (CL)	SEC	Trypsin	None
HEUSELM_J130815_008	HEK293 (CL)	SEC	Trypsin	None
HEUSELM_J130815_010	HEK293 (CL)	SEC	Trypsin	None
HEUSELM_J130815_012	HEK293 (CL)	SEC	Trypsin	None
HEUSELM_J130815_014	HEK293 (CL)	SEC	Trypsin	None
HEUSELM_J130815_016	HEK293 (CL)	SEC	Trypsin	None
HEUSELM_J130815_018	HEK293 (CL)	SEC	Trypsin	None
HEUSELM_J130815_020	HEK293 (CL)	SEC	Trypsin	None
HEUSELM_J130815_022	HEK293 (CL)	SEC	Trypsin	None
HEUSELM_J130815_024	HEK293 (CL)	SEC	Trypsin	None
HEUSELM_J130822_002	HEK293 (CL)	SEC	Trypsin	None
HEUSELM_J130822_004	HEK293 (CL)	SEC	Trypsin	None
HEUSELM_J130822_006	HEK293 (CL)	SEC	Trypsin	None
HEUSELM_J130822_008	HEK293 (CL)	SEC	Trypsin	None
HEUSELM_J130822_010	HEK293 (CL)	SEC	Trypsin	None
HEUSELM_J130822_012	HEK293 (CL)	SEC	Trypsin	None
HEUSELM_J130822_014	HEK293 (CL)	SEC	Trypsin	None
HEUSELM_J130822_016	HEK293 (CL)	SEC	Trypsin	None
HEUSELM_J130822_018	HEK293 (CL)	SEC	Trypsin	None
MATONDOM_L120616_001	CAL51 (CL)	None	Trypsin	None
MATONDOM_L130830_006	CAL51 (CL)	None	Trypsin	None
MATONDOM_L130830_007	CAL51 (CL)	None	Trypsin	None
MATONDOM_L130830_008	CAL51 (CL)	None	Trypsin	None
MATONDOM_L130830_009	CAL51 (CL)	None	Trypsin	None
MFAINI_J131004_001	Purified platelets (T)	None	Trypsin	None
MFAINI_J131004_002	Purified platelets (T)	None	Trypsin	None
MFAINI_J131004_004	Purified platelets (T)	None	Trypsin	None
PETRIK_L121130_002	Kidney (T)	None	PCT	None
PETRIK_L121130_003	Kidney (T)	None	PCT	None
PETRIK_L121130_004	Kidney (T)	None	PCT	None
PETRIK_L121130_005	Kidney (T)	None	PCT	None
PETRIK_L121130_006	Kidney (T)	None	PCT	None
PETRIK_L121130_007	Kidney (T)	None	PCT	None
PETRIK_L121130_008	Kidney (T)	None	PCT	None
PETRIK_L121130_010	Kidney (T)	None	PCT	None
PETRIK_L121130_011	Kidney (T)	None	PCT	None
PETRIK_L121130_012	Kidney (T)	None	PCT	None
PETRIK_L121130_013	Kidney (T)	None	PCT	None
PETRIK_L121130_014	Kidney (T)	None	PCT	None
PETRIK_L121130_015	Kidney (T)	None	PCT	None
PETRIK_L121130_016	Kidney (T)	None	PCT	None
PETRIK_L121130_017	Kidney (T)	None	PCT	None
PETRIK_L121130_018	Kidney (T)	None	PCT	None
PETRIK_L130713_001	Gut (T)	None	Trypsin	OGE
PETRIK_L130713_002	Gut (T)	None	Trypsin	OGE
PETRIK_L130713_003	Gut (T)	None	Trypsin	OGE
PETRIK_L130713_004	Gut (T)	None	Trypsin	OGE
PETRIK_L130715_005	Gut (T)	None	Trypsin	OGE
PETRIK_L130715_006	Gut (T)	None	Trypsin	OGE
PETRIK_L130715_007	Gut (T)	None	Trypsin	OGE
PETRIK_L130715_008	Gut (T)	None	Trypsin	OGE
PETRIK_L130715_009	Gut (T)	None	Trypsin	OGE
PETRIK_L130715_010	Gut (T)	None	Trypsin	OGE
PETRIK_L130715_011	Gut (T)	None	Trypsin	OGE
PETRIK_L130715_012	Gut (T)	None	Trypsin	OGE
PETRIK_L130715_013	Gut (T)	None	Trypsin	OGE
PETRIK_L130715_014	Gut (T)	None	Trypsin	OGE
PETRIK_L130715_015	Gut (T)	None	Trypsin	OGE
PETRIK_L130715_016	Gut (T)	None	Trypsin	OGE
PETRIK_L130715_020	Gut (T)	None	Trypsin	OGE
PETRIK_L130715_021	Gut (T)	None	Trypsin	OGE
PETRIK_L130715_022	Gut (T)	None	Trypsin	OGE
PETRIK_L130715_023	Gut (T)	None	Trypsin	OGE
PETRIK_L130718_001	Gut (T)	None	Trypsin	OGE
PETRIK_L130718_002	Gut (T)	None	Trypsin	OGE
PETRIK_L130718_003	Gut (T)	None	Trypsin	OGE
PETRIK_L130718_004	Gut (T)	None	Trypsin	OGE
PFARIDI_K130517_001_IDA_OGE-01	HEK293 (CL)	None	Trypsin	OGE
PFARIDI_K130517_002_IDA_OGE-02	HEK293 (CL)	None	Trypsin	OGE
PFARIDI_K130517_003_IDA_OGE-03	HEK293 (CL)	None	Trypsin	OGE
PFARIDI_K130517_004_IDA_OGE-04	HEK293 (CL)	None	Trypsin	OGE
PFARIDI_K130517_005_IDA_OGE-05	HEK293 (CL)	None	Trypsin	OGE
PFARIDI_K130517_006_IDA_OGE-06	HEK293 (CL)	None	Trypsin	OGE
PFARIDI_K130517_007_IDA_OGE-07	HEK293 (CL)	None	Trypsin	OGE
PFARIDI_K130517_008_IDA_OGE-08	HEK293 (CL)	None	Trypsin	OGE
PFARIDI_K130517_009_IDA_OGE-09	HEK293 (CL)	None	Trypsin	OGE
PFARIDI_K130517_010_IDA_OGE-10	HEK293 (CL)	None	Trypsin	OGE
PFARIDI_K130517_011_IDA_OGE-11	HEK293 (CL)	None	Trypsin	OGE
YANLIU_K140110_002	HEK293 (CL)	None	Trypsin	None
YANLIU_L120823_006	LNCaP (CL)	None	Trypsin	SAX
YANLIU_L120823_007	LNCaP (CL)	None	Trypsin	SAX
YANLIU_L120823_008	LNCaP (CL)	None	Trypsin	SAX
YANLIU_L120823_009	LNCaP (CL)	None	Trypsin	SAX
YANLIU_L120823_010	LNCaP (CL)	None	Trypsin	SAX
YANLIU_L120823_011	LNCaP (CL)	None	Trypsin	SAX
YANLIU_L120831_012	CAL51 (CL)	None	Trypsin	1D GE
YANLIU_L120831_013	CAL51 (CL)	None	Trypsin	1D GE
YANLIU_L130322_005	Blood plasma (T)	depletion	Trypsin	SAX
YANLIU_L130322_007	Blood plasma (T)	depletion	Trypsin	SAX
YANLIU_L130322_009	Blood plasma (T)	depletion	Trypsin	SAX
YANLIU_L130322_010	Blood plasma (T)	depletion	Trypsin	SAX
YANLIU_L130322_011	Blood plasma (T)	depletion	Trypsin	SAX
YANLIU_L130322_012	Blood plasma (T)	depletion	Trypsin	SAX
YANLIU_L130322_013	Blood plasma (T)	depletion	Trypsin	SAX
YANLIU_L130322_014	Blood plasma (T)	depletion	Trypsin	SAX
