# Supplementary material for: A repository of assays to quantify 10,000 human proteins by SWATH-MS
Source: Sci Data. 2014 Sep 16;1:140031. doi: 10.1038/sdata.2014.31 (PMC4322573; doi:10.1038/sdata.2014.31)
Supplement: Supplementary file 2 [file sdata201431-isa1.zip]

Archive with 4 entries (4 files):
- i_Investigation.txt
- s_aebersold.txt
- a_aebersold_SWATH_MS.txt
- a_aebersold_DDA_MS.txt
