# Supplementary material for: A repository of assays to quantify 10,000 human proteins by SWATH-MS
Source: Sci Data. 2014 Sep 16;1:140031. doi: 10.1038/sdata.2014.31 (PMC4322573; doi:10.1038/sdata.2014.31)
Supplement: Supplementary file 2 [file sdata201431-isa1.zip › s_aebersold.txt]

Source Name	Comment[External Sample ID]	Comment[sample pooling and fractions]	Characteristics[organism]	Term Source REF	Term Accession Number	Characteristics[organism part]	Term Source REF	Term Accession Number	Characteristics[cell line]	Term Source REF	Term Accession Number	Comment[cell lines]	Protocol REF	Protocol REF	Parameter Value[purification]	Sample Name	Factor Value[Protein fractionation (Baits:UniProtKB ID)]	Factor Value[Proteolytic digestion]	Factor Value[Peptide fractionation]	Comment[RT normalization]
HEK293_1	ANTONV_J130605_003		Homo sapiens	NCBITAXON	NCBITaxon:9606				293 cell	CLO	CLO:0001230		Sample overview	Cell culture, tissue sampling and protein-level separation		HEK293_1	AP (Baits:P29320,P54756,Q92519,P42684,Q13470,P27448,P23443,Q86SG6,P20794,Q9UQ88,O95382,Q14296)	Trypsin	None	peptides from the iRT Kit (Biognosys AG, Schlieren, Switzerland) were added to all samples prior to MS injection
HEK293_2	ANTONV_J130605_004		Homo sapiens	NCBITAXON	NCBITaxon:9606				293 cell	CLO	CLO:0001230		Sample overview	Cell culture, tissue sampling and protein-level separation		HEK293_2	AP (Baits:O43683,Q13557,O15075,P51813,P51812,P51957,Q9NRH2,Q9UGI9,O43781)	Trypsin	None	peptides from the iRT Kit (Biognosys AG, Schlieren, Switzerland) were added to all samples prior to MS injection
HEK293_3	ANTONV_J130605_005		Homo sapiens	NCBITAXON	NCBITaxon:9606				293 cell	CLO	CLO:0001230		Sample overview	Cell culture, tissue sampling and protein-level separation		HEK293_3	AP (Baits:P36894,P37023,P53778,P10398,Q07912,Q05397,O60566,Q8IVH8,Q8IVW4)	Trypsin	None	peptides from the iRT Kit (Biognosys AG, Schlieren, Switzerland) were added to all samples prior to MS injection
HEK293_4	ANTONV_J130605_006		Homo sapiens	NCBITAXON	NCBITaxon:9606				293 cell	CLO	CLO:0001230		Sample overview	Cell culture, tissue sampling and protein-level separation		HEK293_4	AP (Baits:Q9H2K8,P54646,Q9BRS2,O00418,Q96KG9,P04049,P49842,P52333,P32298,Q9UGJ0)	Trypsin	None	peptides from the iRT Kit (Biognosys AG, Schlieren, Switzerland) were added to all samples prior to MS injection
HEK293_5	ANTONV_J130605_007		Homo sapiens	NCBITAXON	NCBITaxon:9606				293 cell	CLO	CLO:0001230		Sample overview	Cell culture, tissue sampling and protein-level separation		HEK293_5	AP (Baits:Q8NG66,O14757,Q9BQI3,Q9Y616,Q9Y463,Q9H093,Q16288,Q99759,O43187)	Trypsin	None	peptides from the iRT Kit (Biognosys AG, Schlieren, Switzerland) were added to all samples prior to MS injection
HEK293_6	ANTONV_J130605_008		Homo sapiens	NCBITAXON	NCBITaxon:9606				293 cell	CLO	CLO:0001230		Sample overview	Cell culture, tissue sampling and protein-level separation		HEK293_6	AP (Baits:Q05655,Q9P289,Q9H1R3,P28482,P17612,Q8N165,Q07002,Q13308,P27037)	Trypsin	None	peptides from the iRT Kit (Biognosys AG, Schlieren, Switzerland) were added to all samples prior to MS injection
HEK293_7	ANTONV_J130607_002		Homo sapiens	NCBITAXON	NCBITaxon:9606				293 cell	CLO	CLO:0001230		Sample overview	Cell culture, tissue sampling and protein-level separation		HEK293_7	AP (Baits:Q05823,P21860,Q16513,P05129,Q5TCX8,P80192,P0C263,P00540,Q9UHY1,Q99558)	Trypsin	None	peptides from the iRT Kit (Biognosys AG, Schlieren, Switzerland) were added to all samples prior to MS injection
HEK293_8	ANTONV_J130607_003		Homo sapiens	NCBITAXON	NCBITaxon:9606				293 cell	CLO	CLO:0001230		Sample overview	Cell culture, tissue sampling and protein-level separation		HEK293_8	AP (Baits:Q59H18,O94768,O75676,Q8IU85,Q96RU7,Q8IW41,Q13131,Q96PN8,Q9P1W9,Q9BXA7)	Trypsin	None	peptides from the iRT Kit (Biognosys AG, Schlieren, Switzerland) were added to all samples prior to MS injection
HEK293_9	ANTONV_J130607_004		Homo sapiens	NCBITAXON	NCBITaxon:9606				293 cell	CLO	CLO:0001230		Sample overview	Cell culture, tissue sampling and protein-level separation		HEK293_9	AP (Baits:Q9NYL2,Q6J9G0,O15530,P05771,P50750,Q9BZL6,P49760,Q15118,Q8WU08,Q9NYY3,Q13627)	Trypsin	None	peptides from the iRT Kit (Biognosys AG, Schlieren, Switzerland) were added to all samples prior to MS injection
HEK293_10	ANTONV_J130607_005		Homo sapiens	NCBITAXON	NCBITaxon:9606				293 cell	CLO	CLO:0001230		Sample overview	Cell culture, tissue sampling and protein-level separation		HEK293_10	AP (Baits:Q14289,Q05513,P06239,P09769,Q12792,Q9BVS4,Q8IZL9,Q13163,Q7RTN6,P30291,Q02156)	Trypsin	None	peptides from the iRT Kit (Biognosys AG, Schlieren, Switzerland) were added to all samples prior to MS injection
HEK293_11	ANTONV_J130607_006		Homo sapiens	NCBITAXON	NCBITaxon:9606				293 cell	CLO	CLO:0001230		Sample overview	Cell culture, tissue sampling and protein-level separation		HEK293_11	AP (Baits:Q13555,P49759,P53350,Q9UQM7,P49841,P68400,P07947,P19525,Q92630,Q9BXM7)	Trypsin	None	peptides from the iRT Kit (Biognosys AG, Schlieren, Switzerland) were added to all samples prior to MS injection
HEK293_12	ANTONV_J130607_007		Homo sapiens	NCBITAXON	NCBITaxon:9606				293 cell	CLO	CLO:0001230		Sample overview	Cell culture, tissue sampling and protein-level separation		HEK293_12	AP (Baits:Q8N752,Q04771,O00238,Q13554,Q00536,Q9HCP0,Q9UPZ9,Q14680,O43318)	Trypsin	None	peptides from the iRT Kit (Biognosys AG, Schlieren, Switzerland) were added to all samples prior to MS injection
THP1_1	CARONE_J130709_005	No pooling was done. Each of the 24 fractions was injected once except for fraction 3, 4, 9, and 22, which were injected twice	Homo sapiens	NCBITAXON	NCBITaxon:9606				THP-1 cell	CLO	CLO:0009348		Sample overview	Cell culture, tissue sampling and protein-level separation	3100 OFFGEL (OGE) Fractionator (Agilent Technologies) using a 24 cm pH 3-10 IPG strip (GE Healthcare) at a maximum of 8000 V, 50 _A, and 200 mW until 50 kVhrs were reached	THP1_1	None	Trypsin	OGE	peptides from the iRT Kit (Biognosys AG, Schlieren, Switzerland) were added to all samples prior to MS injection
THP1_2	CARONE_J130709_006	No pooling was done. Each of the 24 fractions was injected once except for fraction 3, 4, 9, and 22, which were injected twice	Homo sapiens	NCBITAXON	NCBITaxon:9606				THP-1 cell	CLO	CLO:0009348		Sample overview	Cell culture, tissue sampling and protein-level separation	3100 OFFGEL (OGE) Fractionator (Agilent Technologies) using a 24 cm pH 3-10 IPG strip (GE Healthcare) at a maximum of 8000 V, 50 _A, and 200 mW until 50 kVhrs were reached	THP1_2	None	Trypsin	OGE	peptides from the iRT Kit (Biognosys AG, Schlieren, Switzerland) were added to all samples prior to MS injection
THP1_3	CARONE_J130709_007	No pooling was done. Each of the 24 fractions was injected once except for fraction 3, 4, 9, and 22, which were injected twice	Homo sapiens	NCBITAXON	NCBITaxon:9606				THP-1 cell	CLO	CLO:0009348		Sample overview	Cell culture, tissue sampling and protein-level separation	3100 OFFGEL (OGE) Fractionator (Agilent Technologies) using a 24 cm pH 3-10 IPG strip (GE Healthcare) at a maximum of 8000 V, 50 _A, and 200 mW until 50 kVhrs were reached	THP1_3	None	Trypsin	OGE	peptides from the iRT Kit (Biognosys AG, Schlieren, Switzerland) were added to all samples prior to MS injection
THP1_4	CARONE_J130709_008	No pooling was done. Each of the 24 fractions was injected once except for fraction 3, 4, 9, and 22, which were injected twice	Homo sapiens	NCBITAXON	NCBITaxon:9606				THP-1 cell	CLO	CLO:0009348		Sample overview	Cell culture, tissue sampling and protein-level separation	3100 OFFGEL (OGE) Fractionator (Agilent Technologies) using a 24 cm pH 3-10 IPG strip (GE Healthcare) at a maximum of 8000 V, 50 _A, and 200 mW until 50 kVhrs were reached	THP1_4	None	Trypsin	OGE	peptides from the iRT Kit (Biognosys AG, Schlieren, Switzerland) were added to all samples prior to MS injection
THP1_5	CARONE_J130709_009	No pooling was done. Each of the 24 fractions was injected once except for fraction 3, 4, 9, and 22, which were injected twice	Homo sapiens	NCBITAXON	NCBITaxon:9606				THP-1 cell	CLO	CLO:0009348		Sample overview	Cell culture, tissue sampling and protein-level separation	3100 OFFGEL (OGE) Fractionator (Agilent Technologies) using a 24 cm pH 3-10 IPG strip (GE Healthcare) at a maximum of 8000 V, 50 _A, and 200 mW until 50 kVhrs were reached	THP1_5	None	Trypsin	OGE	peptides from the iRT Kit (Biognosys AG, Schlieren, Switzerland) were added to all samples prior to MS injection
THP1_6	CARONE_J130709_010	No pooling was done. Each of the 24 fractions was injected once except for fraction 3, 4, 9, and 22, which were injected twice	Homo sapiens	NCBITAXON	NCBITaxon:9606				THP-1 cell	CLO	CLO:0009348		Sample overview	Cell culture, tissue sampling and protein-level separation	3100 OFFGEL (OGE) Fractionator (Agilent Technologies) using a 24 cm pH 3-10 IPG strip (GE Healthcare) at a maximum of 8000 V, 50 _A, and 200 mW until 50 kVhrs were reached	THP1_6	None	Trypsin	OGE	peptides from the iRT Kit (Biognosys AG, Schlieren, Switzerland) were added to all samples prior to MS injection
THP1_7	CARONE_J130709_011	No pooling was done. Each of the 24 fractions was injected once except for fraction 3, 4, 9, and 22, which were injected twice	Homo sapiens	NCBITAXON	NCBITaxon:9606				THP-1 cell	CLO	CLO:0009348		Sample overview	Cell culture, tissue sampling and protein-level separation	3100 OFFGEL (OGE) Fractionator (Agilent Technologies) using a 24 cm pH 3-10 IPG strip (GE Healthcare) at a maximum of 8000 V, 50 _A, and 200 mW until 50 kVhrs were reached	THP1_7	None	Trypsin	OGE	peptides from the iRT Kit (Biognosys AG, Schlieren, Switzerland) were added to all samples prior to MS injection
THP1_8	CARONE_J130709_012	No pooling was done. Each of the 24 fractions was injected once except for fraction 3, 4, 9, and 22, which were injected twice	Homo sapiens	NCBITAXON	NCBITaxon:9606				THP-1 cell	CLO	CLO:0009348		Sample overview	Cell culture, tissue sampling and protein-level separation	3100 OFFGEL (OGE) Fractionator (Agilent Technologies) using a 24 cm pH 3-10 IPG strip (GE Healthcare) at a maximum of 8000 V, 50 _A, and 200 mW until 50 kVhrs were reached	THP1_8	None	Trypsin	OGE	peptides from the iRT Kit (Biognosys AG, Schlieren, Switzerland) were added to all samples prior to MS injection
THP1_9	CARONE_J130709_013	No pooling was done. Each of the 24 fractions was injected once except for fraction 3, 4, 9, and 22, which were injected twice	Homo sapiens	NCBITAXON	NCBITaxon:9606				THP-1 cell	CLO	CLO:0009348		Sample overview	Cell culture, tissue sampling and protein-level separation	3100 OFFGEL (OGE) Fractionator (Agilent Technologies) using a 24 cm pH 3-10 IPG strip (GE Healthcare) at a maximum of 8000 V, 50 _A, and 200 mW until 50 kVhrs were reached	THP1_9	None	Trypsin	OGE	peptides from the iRT Kit (Biognosys AG, Schlieren, Switzerland) were added to all samples prior to MS injection
THP1_10	CARONE_J130709_014	No pooling was done. Each of the 24 fractions was injected once except for fraction 3, 4, 9, and 22, which were injected twice	Homo sapiens	NCBITAXON	NCBITaxon:9606				THP-1 cell	CLO	CLO:0009348		Sample overview	Cell culture, tissue sampling and protein-level separation	3100 OFFGEL (OGE) Fractionator (Agilent Technologies) using a 24 cm pH 3-10 IPG strip (GE Healthcare) at a maximum of 8000 V, 50 _A, and 200 mW until 50 kVhrs were reached	THP1_10	None	Trypsin	OGE	peptides from the iRT Kit (Biognosys AG, Schlieren, Switzerland) were added to all samples prior to MS injection
THP1_11	CARONE_J130709_015	No pooling was done. Each of the 24 fractions was injected once except for fraction 3, 4, 9, and 22, which were injected twice	Homo sapiens	NCBITAXON	NCBITaxon:9606				THP-1 cell	CLO	CLO:0009348		Sample overview	Cell culture, tissue sampling and protein-level separation	3100 OFFGEL (OGE) Fractionator (Agilent Technologies) using a 24 cm pH 3-10 IPG strip (GE Healthcare) at a maximum of 8000 V, 50 _A, and 200 mW until 50 kVhrs were reached	THP1_11	None	Trypsin	OGE	peptides from the iRT Kit (Biognosys AG, Schlieren, Switzerland) were added to all samples prior to MS injection
THP1_12	CARONE_J130709_016	No pooling was done. Each of the 24 fractions was injected once except for fraction 3, 4, 9, and 22, which were injected twice	Homo sapiens	NCBITAXON	NCBITaxon:9606				THP-1 cell	CLO	CLO:0009348		Sample overview	Cell culture, tissue sampling and protein-level separation	3100 OFFGEL (OGE) Fractionator (Agilent Technologies) using a 24 cm pH 3-10 IPG strip (GE Healthcare) at a maximum of 8000 V, 50 _A, and 200 mW until 50 kVhrs were reached	THP1_12	None	Trypsin	OGE	peptides from the iRT Kit (Biognosys AG, Schlieren, Switzerland) were added to all samples prior to MS injection
THP1_13	CARONE_J130709_017	No pooling was done. Each of the 24 fractions was injected once except for fraction 3, 4, 9, and 22, which were injected twice	Homo sapiens	NCBITAXON	NCBITaxon:9606				THP-1 cell	CLO	CLO:0009348		Sample overview	Cell culture, tissue sampling and protein-level separation	3100 OFFGEL (OGE) Fractionator (Agilent Technologies) using a 24 cm pH 3-10 IPG strip (GE Healthcare) at a maximum of 8000 V, 50 _A, and 200 mW until 50 kVhrs were reached	THP1_13	None	Trypsin	OGE	peptides from the iRT Kit (Biognosys AG, Schlieren, Switzerland) were added to all samples prior to MS injection
THP1_14	CARONE_J130709_018	No pooling was done. Each of the 24 fractions was injected once except for fraction 3, 4, 9, and 22, which were injected twice	Homo sapiens	NCBITAXON	NCBITaxon:9606				THP-1 cell	CLO	CLO:0009348		Sample overview	Cell culture, tissue sampling and protein-level separation	3100 OFFGEL (OGE) Fractionator (Agilent Technologies) using a 24 cm pH 3-10 IPG strip (GE Healthcare) at a maximum of 8000 V, 50 _A, and 200 mW until 50 kVhrs were reached	THP1_14	None	Trypsin	OGE	peptides from the iRT Kit (Biognosys AG, Schlieren, Switzerland) were added to all samples prior to MS injection
THP1_15	CARONE_J130709_019	No pooling was done. Each of the 24 fractions was injected once except for fraction 3, 4, 9, and 22, which were injected twice	Homo sapiens	NCBITAXON	NCBITaxon:9606				THP-1 cell	CLO	CLO:0009348		Sample overview	Cell culture, tissue sampling and protein-level separation	3100 OFFGEL (OGE) Fractionator (Agilent Technologies) using a 24 cm pH 3-10 IPG strip (GE Healthcare) at a maximum of 8000 V, 50 _A, and 200 mW until 50 kVhrs were reached	THP1_15	None	Trypsin	OGE	peptides from the iRT Kit (Biognosys AG, Schlieren, Switzerland) were added to all samples prior to MS injection
THP1_16	CARONE_J130709_020	No pooling was done. Each of the 24 fractions was injected once except for fraction 3, 4, 9, and 22, which were injected twice	Homo sapiens	NCBITAXON	NCBITaxon:9606				THP-1 cell	CLO	CLO:0009348		Sample overview	Cell culture, tissue sampling and protein-level separation	3100 OFFGEL (OGE) Fractionator (Agilent Technologies) using a 24 cm pH 3-10 IPG strip (GE Healthcare) at a maximum of 8000 V, 50 _A, and 200 mW until 50 kVhrs were reached	THP1_16	None	Trypsin	OGE	peptides from the iRT Kit (Biognosys AG, Schlieren, Switzerland) were added to all samples prior to MS injection
THP1_17	CARONE_J130709_021	No pooling was done. Each of the 24 fractions was injected once except for fraction 3, 4, 9, and 22, which were injected twice	Homo sapiens	NCBITAXON	NCBITaxon:9606				THP-1 cell	CLO	CLO:0009348		Sample overview	Cell culture, tissue sampling and protein-level separation	3100 OFFGEL (OGE) Fractionator (Agilent Technologies) using a 24 cm pH 3-10 IPG strip (GE Healthcare) at a maximum of 8000 V, 50 _A, and 200 mW until 50 kVhrs were reached	THP1_17	None	Trypsin	OGE	peptides from the iRT Kit (Biognosys AG, Schlieren, Switzerland) were added to all samples prior to MS injection
THP1_18	CARONE_J130709_022	No pooling was done. Each of the 24 fractions was injected once except for fraction 3, 4, 9, and 22, which were injected twice	Homo sapiens	NCBITAXON	NCBITaxon:9606				THP-1 cell	CLO	CLO:0009348		Sample overview	Cell culture, tissue sampling and protein-level separation	3100 OFFGEL (OGE) Fractionator (Agilent Technologies) using a 24 cm pH 3-10 IPG strip (GE Healthcare) at a maximum of 8000 V, 50 _A, and 200 mW until 50 kVhrs were reached	THP1_18	None	Trypsin	OGE	peptides from the iRT Kit (Biognosys AG, Schlieren, Switzerland) were added to all samples prior to MS injection
THP1_19	CARONE_J130709_023	No pooling was done. Each of the 24 fractions was injected once except for fraction 3, 4, 9, and 22, which were injected twice	Homo sapiens	NCBITAXON	NCBITaxon:9606				THP-1 cell	CLO	CLO:0009348		Sample overview	Cell culture, tissue sampling and protein-level separation	3100 OFFGEL (OGE) Fractionator (Agilent Technologies) using a 24 cm pH 3-10 IPG strip (GE Healthcare) at a maximum of 8000 V, 50 _A, and 200 mW until 50 kVhrs were reached	THP1_19	None	Trypsin	OGE	peptides from the iRT Kit (Biognosys AG, Schlieren, Switzerland) were added to all samples prior to MS injection
THP1_20	CARONE_J130709_024	No pooling was done. Each of the 24 fractions was injected once except for fraction 3, 4, 9, and 22, which were injected twice	Homo sapiens	NCBITAXON	NCBITaxon:9606				THP-1 cell	CLO	CLO:0009348		Sample overview	Cell culture, tissue sampling and protein-level separation	3100 OFFGEL (OGE) Fractionator (Agilent Technologies) using a 24 cm pH 3-10 IPG strip (GE Healthcare) at a maximum of 8000 V, 50 _A, and 200 mW until 50 kVhrs were reached	THP1_20	None	Trypsin	OGE	peptides from the iRT Kit (Biognosys AG, Schlieren, Switzerland) were added to all samples prior to MS injection
THP1_21	CARONE_J130709_025	No pooling was done. Each of the 24 fractions was injected once except for fraction 3, 4, 9, and 22, which were injected twice	Homo sapiens	NCBITAXON	NCBITaxon:9606				THP-1 cell	CLO	CLO:0009348		Sample overview	Cell culture, tissue sampling and protein-level separation	3100 OFFGEL (OGE) Fractionator (Agilent Technologies) using a 24 cm pH 3-10 IPG strip (GE Healthcare) at a maximum of 8000 V, 50 _A, and 200 mW until 50 kVhrs were reached	THP1_21	None	Trypsin	OGE	peptides from the iRT Kit (Biognosys AG, Schlieren, Switzerland) were added to all samples prior to MS injection
THP1_22	CARONE_J130709_026	No pooling was done. Each of the 24 fractions was injected once except for fraction 3, 4, 9, and 22, which were injected twice	Homo sapiens	NCBITAXON	NCBITaxon:9606				THP-1 cell	CLO	CLO:0009348		Sample overview	Cell culture, tissue sampling and protein-level separation	3100 OFFGEL (OGE) Fractionator (Agilent Technologies) using a 24 cm pH 3-10 IPG strip (GE Healthcare) at a maximum of 8000 V, 50 _A, and 200 mW until 50 kVhrs were reached	THP1_22	None	Trypsin	OGE	peptides from the iRT Kit (Biognosys AG, Schlieren, Switzerland) were added to all samples prior to MS injection
THP1_23	CARONE_J130709_027	No pooling was done. Each of the 24 fractions was injected once except for fraction 3, 4, 9, and 22, which were injected twice	Homo sapiens	NCBITAXON	NCBITaxon:9606				THP-1 cell	CLO	CLO:0009348		Sample overview	Cell culture, tissue sampling and protein-level separation	3100 OFFGEL (OGE) Fractionator (Agilent Technologies) using a 24 cm pH 3-10 IPG strip (GE Healthcare) at a maximum of 8000 V, 50 _A, and 200 mW until 50 kVhrs were reached	THP1_23	None	Trypsin	OGE	peptides from the iRT Kit (Biognosys AG, Schlieren, Switzerland) were added to all samples prior to MS injection
THP1_24	CARONE_J130709_028	No pooling was done. Each of the 24 fractions was injected once except for fraction 3, 4, 9, and 22, which were injected twice	Homo sapiens	NCBITAXON	NCBITaxon:9606				THP-1 cell	CLO	CLO:0009348		Sample overview	Cell culture, tissue sampling and protein-level separation	3100 OFFGEL (OGE) Fractionator (Agilent Technologies) using a 24 cm pH 3-10 IPG strip (GE Healthcare) at a maximum of 8000 V, 50 _A, and 200 mW until 50 kVhrs were reached	THP1_24	None	Trypsin	OGE	peptides from the iRT Kit (Biognosys AG, Schlieren, Switzerland) were added to all samples prior to MS injection
THP1_25	CARONE_J130709_029	No pooling was done. Each of the 24 fractions was injected once except for fraction 3, 4, 9, and 22, which were injected twice	Homo sapiens	NCBITAXON	NCBITaxon:9606				THP-1 cell	CLO	CLO:0009348		Sample overview	Cell culture, tissue sampling and protein-level separation	3100 OFFGEL (OGE) Fractionator (Agilent Technologies) using a 24 cm pH 3-10 IPG strip (GE Healthcare) at a maximum of 8000 V, 50 _A, and 200 mW until 50 kVhrs were reached	THP1_25	None	Trypsin	OGE	peptides from the iRT Kit (Biognosys AG, Schlieren, Switzerland) were added to all samples prior to MS injection
THP1_26	CARONE_J130709_031	No pooling was done. Each of the 24 fractions was injected once except for fraction 3, 4, 9, and 22, which were injected twice	Homo sapiens	NCBITAXON	NCBITaxon:9606				THP-1 cell	CLO	CLO:0009348		Sample overview	Cell culture, tissue sampling and protein-level separation	3100 OFFGEL (OGE) Fractionator (Agilent Technologies) using a 24 cm pH 3-10 IPG strip (GE Healthcare) at a maximum of 8000 V, 50 _A, and 200 mW until 50 kVhrs were reached	THP1_26	None	Trypsin	OGE	peptides from the iRT Kit (Biognosys AG, Schlieren, Switzerland) were added to all samples prior to MS injection
THP1_27	CARONE_J130709_032	No pooling was done. Each of the 24 fractions was injected once except for fraction 3, 4, 9, and 22, which were injected twice	Homo sapiens	NCBITAXON	NCBITaxon:9606				THP-1 cell	CLO	CLO:0009348		Sample overview	Cell culture, tissue sampling and protein-level separation	3100 OFFGEL (OGE) Fractionator (Agilent Technologies) using a 24 cm pH 3-10 IPG strip (GE Healthcare) at a maximum of 8000 V, 50 _A, and 200 mW until 50 kVhrs were reached	THP1_27	None	Trypsin	OGE	peptides from the iRT Kit (Biognosys AG, Schlieren, Switzerland) were added to all samples prior to MS injection
Monocyte1	CARONE_L130326_005_T3BM	collected from multiple patients with active tuberculosis	Homo sapiens	NCBITAXON	NCBITaxon:9606	Monocyte	BTO	BTO:0000876					Sample overview	Cell culture, tissue sampling and protein-level separation		Monocyte1	None	Trypsin	None	peptides from the iRT Kit (Biognosys AG, Schlieren, Switzerland) were added to all samples prior to MS injection
Neutrophil1	CARONE_L130326_007_T3BN	collected from multiple patients with active tuberculosis	Homo sapiens	NCBITAXON	NCBITaxon:9606	Neutrophil	BTO	BTO:0000130					Sample overview	Cell culture, tissue sampling and protein-level separation		Neutrophil1	None	Trypsin	None	peptides from the iRT Kit (Biognosys AG, Schlieren, Switzerland) were added to all samples prior to MS injection
HEK293_13	COLLINSB_L120731_002		Homo sapiens	NCBITAXON	NCBITaxon:9606				293 cell	CLO	CLO:0001230		Sample overview	Cell culture, tissue sampling and protein-level separation		HEK293_13	AP (Baits:P31946)	Trypsin	None	peptides from the iRT Kit (Biognosys AG, Schlieren, Switzerland) were added to all samples prior to MS injection
HEK293_14	COLLINSB_L120731_004		Homo sapiens	NCBITAXON	NCBITaxon:9606				293 cell	CLO	CLO:0001230		Sample overview	Cell culture, tissue sampling and protein-level separation		HEK293_14	AP (Baits:P31946)	Trypsin	None	peptides from the iRT Kit (Biognosys AG, Schlieren, Switzerland) were added to all samples prior to MS injection
HEK293_15	COLLINSB_L120731_006		Homo sapiens	NCBITAXON	NCBITaxon:9606				293 cell	CLO	CLO:0001230		Sample overview	Cell culture, tissue sampling and protein-level separation		HEK293_15	AP (Baits:P31946)	Trypsin	None	peptides from the iRT Kit (Biognosys AG, Schlieren, Switzerland) were added to all samples prior to MS injection
HEK293_16	COLLINSB_L120731_008		Homo sapiens	NCBITAXON	NCBITaxon:9606				293 cell	CLO	CLO:0001230		Sample overview	Cell culture, tissue sampling and protein-level separation		HEK293_16	AP (Baits:P31946)	Trypsin	None	peptides from the iRT Kit (Biognosys AG, Schlieren, Switzerland) were added to all samples prior to MS injection
HEK293_17	COLLINSB_L120731_010		Homo sapiens	NCBITAXON	NCBITaxon:9606				293 cell	CLO	CLO:0001230		Sample overview	Cell culture, tissue sampling and protein-level separation		HEK293_17	AP (Baits:P31946)	Trypsin	None	peptides from the iRT Kit (Biognosys AG, Schlieren, Switzerland) were added to all samples prior to MS injection
HEK293_18	COLLINSB_L120731_012		Homo sapiens	NCBITAXON	NCBITaxon:9606				293 cell	CLO	CLO:0001230		Sample overview	Cell culture, tissue sampling and protein-level separation		HEK293_18	AP (Baits:P31946)	Trypsin	None	peptides from the iRT Kit (Biognosys AG, Schlieren, Switzerland) were added to all samples prior to MS injection
HEK293_19	COLLINSB_L120731_014		Homo sapiens	NCBITAXON	NCBITaxon:9606				293 cell	CLO	CLO:0001230		Sample overview	Cell culture, tissue sampling and protein-level separation		HEK293_19	AP (Baits:P31946)	Trypsin	None	peptides from the iRT Kit (Biognosys AG, Schlieren, Switzerland) were added to all samples prior to MS injection
HEK293_20	COLLINSB_L120731_016		Homo sapiens	NCBITAXON	NCBITaxon:9606				293 cell	CLO	CLO:0001230		Sample overview	Cell culture, tissue sampling and protein-level separation		HEK293_20	AP (Baits:P31946)	Trypsin	None	peptides from the iRT Kit (Biognosys AG, Schlieren, Switzerland) were added to all samples prior to MS injection
HEK293_21	COLLINSB_L120731_018		Homo sapiens	NCBITAXON	NCBITaxon:9606				293 cell	CLO	CLO:0001230		Sample overview	Cell culture, tissue sampling and protein-level separation		HEK293_21	AP (Baits:P31946)	Trypsin	None	peptides from the iRT Kit (Biognosys AG, Schlieren, Switzerland) were added to all samples prior to MS injection
HEK293_22	COLLINSB_L120731_020		Homo sapiens	NCBITAXON	NCBITaxon:9606				293 cell	CLO	CLO:0001230		Sample overview	Cell culture, tissue sampling and protein-level separation		HEK293_22	AP (Baits:P31946)	Trypsin	None	peptides from the iRT Kit (Biognosys AG, Schlieren, Switzerland) were added to all samples prior to MS injection
HEK293_23	COLLINSB_L120731_022		Homo sapiens	NCBITAXON	NCBITaxon:9606				293 cell	CLO	CLO:0001230		Sample overview	Cell culture, tissue sampling and protein-level separation		HEK293_23	AP (Baits:P31946)	Trypsin	None	peptides from the iRT Kit (Biognosys AG, Schlieren, Switzerland) were added to all samples prior to MS injection
HEK293_24	COLLINSB_L120731_024		Homo sapiens	NCBITAXON	NCBITaxon:9606				293 cell	CLO	CLO:0001230		Sample overview	Cell culture, tissue sampling and protein-level separation		HEK293_24	AP (Baits:P31946)	Trypsin	None	peptides from the iRT Kit (Biognosys AG, Schlieren, Switzerland) were added to all samples prior to MS injection
HEK293_25	COLLINSB_L120731_026		Homo sapiens	NCBITAXON	NCBITaxon:9606				293 cell	CLO	CLO:0001230		Sample overview	Cell culture, tissue sampling and protein-level separation		HEK293_25	AP (Baits:P31946)	Trypsin	None	peptides from the iRT Kit (Biognosys AG, Schlieren, Switzerland) were added to all samples prior to MS injection
HEK293_26	COLLINSB_L120731_028		Homo sapiens	NCBITAXON	NCBITaxon:9606				293 cell	CLO	CLO:0001230		Sample overview	Cell culture, tissue sampling and protein-level separation		HEK293_26	AP (Baits:P31946)	Trypsin	None	peptides from the iRT Kit (Biognosys AG, Schlieren, Switzerland) were added to all samples prior to MS injection
HEK293_27	COLLINSB_L120731_030		Homo sapiens	NCBITAXON	NCBITaxon:9606				293 cell	CLO	CLO:0001230		Sample overview	Cell culture, tissue sampling and protein-level separation		HEK293_27	AP (Baits:P31946)	Trypsin	None	peptides from the iRT Kit (Biognosys AG, Schlieren, Switzerland) were added to all samples prior to MS injection
HEK293_28	COLLINSB_L120731_032		Homo sapiens	NCBITAXON	NCBITaxon:9606				293 cell	CLO	CLO:0001230		Sample overview	Cell culture, tissue sampling and protein-level separation		HEK293_28	AP (Baits:P31946)	Trypsin	None	peptides from the iRT Kit (Biognosys AG, Schlieren, Switzerland) were added to all samples prior to MS injection
HEK293_29	COLLINSB_L120731_034		Homo sapiens	NCBITAXON	NCBITaxon:9606				293 cell	CLO	CLO:0001230		Sample overview	Cell culture, tissue sampling and protein-level separation		HEK293_29	AP (Baits:P31946)	Trypsin	None	peptides from the iRT Kit (Biognosys AG, Schlieren, Switzerland) were added to all samples prior to MS injection
HEK293_30	COLLINSB_L120731_036		Homo sapiens	NCBITAXON	NCBITaxon:9606				293 cell	CLO	CLO:0001230		Sample overview	Cell culture, tissue sampling and protein-level separation		HEK293_30	AP (Baits:P31946)	Trypsin	None	peptides from the iRT Kit (Biognosys AG, Schlieren, Switzerland) were added to all samples prior to MS injection
HEK293_31	COLLINSB_L120731_038		Homo sapiens	NCBITAXON	NCBITaxon:9606				293 cell	CLO	CLO:0001230		Sample overview	Cell culture, tissue sampling and protein-level separation		HEK293_31	AP (Baits:P31946)	Trypsin	None	peptides from the iRT Kit (Biognosys AG, Schlieren, Switzerland) were added to all samples prior to MS injection
HEK293_32	COLLINSB_L120731_040		Homo sapiens	NCBITAXON	NCBITaxon:9606				293 cell	CLO	CLO:0001230		Sample overview	Cell culture, tissue sampling and protein-level separation		HEK293_32	AP (Baits:P31946)	Trypsin	None	peptides from the iRT Kit (Biognosys AG, Schlieren, Switzerland) were added to all samples prior to MS injection
HEK293_33	COLLINSB_L120731_042		Homo sapiens	NCBITAXON	NCBITaxon:9606				293 cell	CLO	CLO:0001230		Sample overview	Cell culture, tissue sampling and protein-level separation		HEK293_33	AP (Baits:P31946)	Trypsin	None	peptides from the iRT Kit (Biognosys AG, Schlieren, Switzerland) were added to all samples prior to MS injection
HEK293_34	COLLINSB_L120731_044		Homo sapiens	NCBITAXON	NCBITaxon:9606				293 cell	CLO	CLO:0001230		Sample overview	Cell culture, tissue sampling and protein-level separation		HEK293_34	AP (Baits:P31946)	Trypsin	None	peptides from the iRT Kit (Biognosys AG, Schlieren, Switzerland) were added to all samples prior to MS injection
HEK293_35	COLLINSB_L120731_046		Homo sapiens	NCBITAXON	NCBITaxon:9606				293 cell	CLO	CLO:0001230		Sample overview	Cell culture, tissue sampling and protein-level separation		HEK293_35	AP (Baits:P31946)	Trypsin	None	peptides from the iRT Kit (Biognosys AG, Schlieren, Switzerland) were added to all samples prior to MS injection
HEK293_36	COLLINSB_L120731_048		Homo sapiens	NCBITAXON	NCBITaxon:9606				293 cell	CLO	CLO:0001230		Sample overview	Cell culture, tissue sampling and protein-level separation		HEK293_36	AP (Baits:P31946)	Trypsin	None	peptides from the iRT Kit (Biognosys AG, Schlieren, Switzerland) were added to all samples prior to MS injection
HEK293_37	COLLINSB_L120731_050		Homo sapiens	NCBITAXON	NCBITaxon:9606				293 cell	CLO	CLO:0001230		Sample overview	Cell culture, tissue sampling and protein-level separation		HEK293_37	AP (Baits:P31946)	Trypsin	None	peptides from the iRT Kit (Biognosys AG, Schlieren, Switzerland) were added to all samples prior to MS injection
HEK293_38	COLLINSB_L120731_052		Homo sapiens	NCBITAXON	NCBITaxon:9606				293 cell	CLO	CLO:0001230		Sample overview	Cell culture, tissue sampling and protein-level separation		HEK293_38	AP (Baits:P31946)	Trypsin	None	peptides from the iRT Kit (Biognosys AG, Schlieren, Switzerland) were added to all samples prior to MS injection
HEK293_39	COLLINSB_L120731_054		Homo sapiens	NCBITAXON	NCBITaxon:9606				293 cell	CLO	CLO:0001230		Sample overview	Cell culture, tissue sampling and protein-level separation		HEK293_39	AP (Baits:P31946)	Trypsin	None	peptides from the iRT Kit (Biognosys AG, Schlieren, Switzerland) were added to all samples prior to MS injection
HEK293_40	COLLINSB_L130116_001		Homo sapiens	NCBITAXON	NCBITaxon:9606				293 cell	CLO	CLO:0001230		Sample overview	Cell culture, tissue sampling and protein-level separation		HEK293_40	AP (Baits:P31946)	Trypsin	None	peptides from the iRT Kit (Biognosys AG, Schlieren, Switzerland) were added to all samples prior to MS injection
HEK293_41	COLLINSB_L130116_002		Homo sapiens	NCBITAXON	NCBITaxon:9606				293 cell	CLO	CLO:0001230		Sample overview	Cell culture, tissue sampling and protein-level separation		HEK293_41	AP (Baits:P31946)	Trypsin	None	peptides from the iRT Kit (Biognosys AG, Schlieren, Switzerland) were added to all samples prior to MS injection
U2OS_1	GUOT_J130320_001		Homo sapiens	NCBITAXON	NCBITaxon:9606				U2 OS cell	CLO	CLO:0009454		Sample overview	Cell culture, tissue sampling and protein-level separation		U2OS_1	None	PCT	None	peptides from the iRT Kit (Biognosys AG, Schlieren, Switzerland) were added to all samples prior to MS injection
U2OS_2	GUOT_J130320_002		Homo sapiens	NCBITAXON	NCBITaxon:9606				U2 OS cell	CLO	CLO:0009454		Sample overview	Cell culture, tissue sampling and protein-level separation		U2OS_2	None	PCT	None	peptides from the iRT Kit (Biognosys AG, Schlieren, Switzerland) were added to all samples prior to MS injection
U2OS_3	GUOT_J130320_005		Homo sapiens	NCBITAXON	NCBITaxon:9606				U2 OS cell	CLO	CLO:0009454		Sample overview	Cell culture, tissue sampling and protein-level separation		U2OS_3	None	PCT	None	peptides from the iRT Kit (Biognosys AG, Schlieren, Switzerland) were added to all samples prior to MS injection
U2OS_4	GUOT_J130320_006		Homo sapiens	NCBITAXON	NCBITaxon:9606				U2 OS cell	CLO	CLO:0009454		Sample overview	Cell culture, tissue sampling and protein-level separation		U2OS_4	None	PCT	None	peptides from the iRT Kit (Biognosys AG, Schlieren, Switzerland) were added to all samples prior to MS injection
HeLa_1	GUOT_J130321_001		Homo sapiens	NCBITAXON	NCBITaxon:9606				HeLa cell	CLO	CLO:0003684		Sample overview	Cell culture, tissue sampling and protein-level separation		HeLa_1	None	PCT	None	peptides from the iRT Kit (Biognosys AG, Schlieren, Switzerland) were added to all samples prior to MS injection
HeLa_2	GUOT_J130321_002		Homo sapiens	NCBITAXON	NCBITaxon:9606				HeLa cell	CLO	CLO:0003684		Sample overview	Cell culture, tissue sampling and protein-level separation		HeLa_2	None	PCT	None	peptides from the iRT Kit (Biognosys AG, Schlieren, Switzerland) were added to all samples prior to MS injection
U2OS_5	GUOT_J130321_003		Homo sapiens	NCBITAXON	NCBITaxon:9606				U2 OS cell	CLO	CLO:0009454		Sample overview	Cell culture, tissue sampling and protein-level separation		U2OS_5	None	PCT	None	peptides from the iRT Kit (Biognosys AG, Schlieren, Switzerland) were added to all samples prior to MS injection
HeLa_3	GUOT_J130321_004		Homo sapiens	NCBITAXON	NCBITaxon:9606				HeLa cell	CLO	CLO:0003684		Sample overview	Cell culture, tissue sampling and protein-level separation		HeLa_3	None	PCT	None	peptides from the iRT Kit (Biognosys AG, Schlieren, Switzerland) were added to all samples prior to MS injection
U2OS_6	GUOT_J130322_001		Homo sapiens	NCBITAXON	NCBITaxon:9606				U2 OS cell	CLO	CLO:0009454		Sample overview	Cell culture, tissue sampling and protein-level separation		U2OS_6	None	PCT	None	peptides from the iRT Kit (Biognosys AG, Schlieren, Switzerland) were added to all samples prior to MS injection
HeLa_4	GUOT_J130322_002		Homo sapiens	NCBITAXON	NCBITaxon:9606				HeLa cell	CLO	CLO:0003684		Sample overview	Cell culture, tissue sampling and protein-level separation		HeLa_4	None	PCT	None	peptides from the iRT Kit (Biognosys AG, Schlieren, Switzerland) were added to all samples prior to MS injection
U2OS_7	GUOT_J130322_015		Homo sapiens	NCBITAXON	NCBITaxon:9606				U2 OS cell	CLO	CLO:0009454		Sample overview	Cell culture, tissue sampling and protein-level separation		U2OS_7	None	PCT	None	peptides from the iRT Kit (Biognosys AG, Schlieren, Switzerland) were added to all samples prior to MS injection
HeLa_5	GUOT_J130322_016		Homo sapiens	NCBITAXON	NCBITaxon:9606				HeLa cell	CLO	CLO:0003684		Sample overview	Cell culture, tissue sampling and protein-level separation		HeLa_5	None	PCT	None	peptides from the iRT Kit (Biognosys AG, Schlieren, Switzerland) were added to all samples prior to MS injection
U2OS_8	GUOT_J130322_017		Homo sapiens	NCBITAXON	NCBITaxon:9606				U2 OS cell	CLO	CLO:0009454		Sample overview	Cell culture, tissue sampling and protein-level separation		U2OS_8	None	PCT	None	peptides from the iRT Kit (Biognosys AG, Schlieren, Switzerland) were added to all samples prior to MS injection
HeLa_6	GUOT_J130322_018		Homo sapiens	NCBITAXON	NCBITaxon:9606				HeLa cell	CLO	CLO:0003684		Sample overview	Cell culture, tissue sampling and protein-level separation		HeLa_6	None	PCT	None	peptides from the iRT Kit (Biognosys AG, Schlieren, Switzerland) were added to all samples prior to MS injection
U2OSHeLa_1	GUOT_J130529_012		Homo sapiens	NCBITAXON	NCBITaxon:9606				U2OS & HeLa				Sample overview	Cell culture, tissue sampling and protein-level separation	3100 OFFGEL (OGE) Fractionator (Agilent Technologies) using a 24 cm pH 3-10 IPG strip (GE Healthcare) at a maximum of 8000 V, 50 _A, and 200 mW until 50 kVhrs were reached	U2OSHeLa_1	None	Trypsin	OGE	peptides from the iRT Kit (Biognosys AG, Schlieren, Switzerland) were added to all samples prior to MS injection
U2OSHeLa_2	GUOT_J130529_013		Homo sapiens	NCBITAXON	NCBITaxon:9606				U2OS & HeLa				Sample overview	Cell culture, tissue sampling and protein-level separation	3100 OFFGEL (OGE) Fractionator (Agilent Technologies) using a 24 cm pH 3-10 IPG strip (GE Healthcare) at a maximum of 8000 V, 50 _A, and 200 mW until 50 kVhrs were reached	U2OSHeLa_2	None	Trypsin	OGE	peptides from the iRT Kit (Biognosys AG, Schlieren, Switzerland) were added to all samples prior to MS injection
U2OSHeLa_3	GUOT_J130529_014		Homo sapiens	NCBITAXON	NCBITaxon:9606				U2OS & HeLa				Sample overview	Cell culture, tissue sampling and protein-level separation	3100 OFFGEL (OGE) Fractionator (Agilent Technologies) using a 24 cm pH 3-10 IPG strip (GE Healthcare) at a maximum of 8000 V, 50 _A, and 200 mW until 50 kVhrs were reached	U2OSHeLa_3	None	Trypsin	OGE	peptides from the iRT Kit (Biognosys AG, Schlieren, Switzerland) were added to all samples prior to MS injection
U2OSHeLa_4	GUOT_J130529_015		Homo sapiens	NCBITAXON	NCBITaxon:9606				U2OS & HeLa				Sample overview	Cell culture, tissue sampling and protein-level separation	3100 OFFGEL (OGE) Fractionator (Agilent Technologies) using a 24 cm pH 3-10 IPG strip (GE Healthcare) at a maximum of 8000 V, 50 _A, and 200 mW until 50 kVhrs were reached	U2OSHeLa_4	None	Trypsin	OGE	peptides from the iRT Kit (Biognosys AG, Schlieren, Switzerland) were added to all samples prior to MS injection
U2OSHeLa_5	GUOT_J130529_016		Homo sapiens	NCBITAXON	NCBITaxon:9606				U2OS & HeLa				Sample overview	Cell culture, tissue sampling and protein-level separation	3100 OFFGEL (OGE) Fractionator (Agilent Technologies) using a 24 cm pH 3-10 IPG strip (GE Healthcare) at a maximum of 8000 V, 50 _A, and 200 mW until 50 kVhrs were reached	U2OSHeLa_5	None	Trypsin	OGE	peptides from the iRT Kit (Biognosys AG, Schlieren, Switzerland) were added to all samples prior to MS injection
U2OSHeLa_6	GUOT_J130529_017		Homo sapiens	NCBITAXON	NCBITaxon:9606				U2OS & HeLa				Sample overview	Cell culture, tissue sampling and protein-level separation	3100 OFFGEL (OGE) Fractionator (Agilent Technologies) using a 24 cm pH 3-10 IPG strip (GE Healthcare) at a maximum of 8000 V, 50 _A, and 200 mW until 50 kVhrs were reached	U2OSHeLa_6	None	Trypsin	OGE	peptides from the iRT Kit (Biognosys AG, Schlieren, Switzerland) were added to all samples prior to MS injection
U2OSHeLa_7	GUOT_J130529_018		Homo sapiens	NCBITAXON	NCBITaxon:9606				U2OS & HeLa				Sample overview	Cell culture, tissue sampling and protein-level separation	3100 OFFGEL (OGE) Fractionator (Agilent Technologies) using a 24 cm pH 3-10 IPG strip (GE Healthcare) at a maximum of 8000 V, 50 _A, and 200 mW until 50 kVhrs were reached	U2OSHeLa_7	None	Trypsin	OGE	peptides from the iRT Kit (Biognosys AG, Schlieren, Switzerland) were added to all samples prior to MS injection
U2OSHeLa_8	GUOT_J130529_019		Homo sapiens	NCBITAXON	NCBITaxon:9606				U2OS & HeLa				Sample overview	Cell culture, tissue sampling and protein-level separation	3100 OFFGEL (OGE) Fractionator (Agilent Technologies) using a 24 cm pH 3-10 IPG strip (GE Healthcare) at a maximum of 8000 V, 50 _A, and 200 mW until 50 kVhrs were reached	U2OSHeLa_8	None	Trypsin	OGE	peptides from the iRT Kit (Biognosys AG, Schlieren, Switzerland) were added to all samples prior to MS injection
U2OSHeLa_9	GUOT_J130529_020		Homo sapiens	NCBITAXON	NCBITaxon:9606				U2OS & HeLa				Sample overview	Cell culture, tissue sampling and protein-level separation	3100 OFFGEL (OGE) Fractionator (Agilent Technologies) using a 24 cm pH 3-10 IPG strip (GE Healthcare) at a maximum of 8000 V, 50 _A, and 200 mW until 50 kVhrs were reached	U2OSHeLa_9	None	Trypsin	OGE	peptides from the iRT Kit (Biognosys AG, Schlieren, Switzerland) were added to all samples prior to MS injection
U2OSHeLa_10	GUOT_J130529_021		Homo sapiens	NCBITAXON	NCBITaxon:9606				U2OS & HeLa				Sample overview	Cell culture, tissue sampling and protein-level separation	3100 OFFGEL (OGE) Fractionator (Agilent Technologies) using a 24 cm pH 3-10 IPG strip (GE Healthcare) at a maximum of 8000 V, 50 _A, and 200 mW until 50 kVhrs were reached	U2OSHeLa_10	None	Trypsin	OGE	peptides from the iRT Kit (Biognosys AG, Schlieren, Switzerland) were added to all samples prior to MS injection
U2OSHeLa_11	GUOT_J130529_022		Homo sapiens	NCBITAXON	NCBITaxon:9606				U2OS & HeLa				Sample overview	Cell culture, tissue sampling and protein-level separation	3100 OFFGEL (OGE) Fractionator (Agilent Technologies) using a 24 cm pH 3-10 IPG strip (GE Healthcare) at a maximum of 8000 V, 50 _A, and 200 mW until 50 kVhrs were reached	U2OSHeLa_11	None	Trypsin	OGE	peptides from the iRT Kit (Biognosys AG, Schlieren, Switzerland) were added to all samples prior to MS injection
U2OSHeLa_12	GUOT_J130529_023		Homo sapiens	NCBITAXON	NCBITaxon:9606				U2OS & HeLa				Sample overview	Cell culture, tissue sampling and protein-level separation	3100 OFFGEL (OGE) Fractionator (Agilent Technologies) using a 24 cm pH 3-10 IPG strip (GE Healthcare) at a maximum of 8000 V, 50 _A, and 200 mW until 50 kVhrs were reached	U2OSHeLa_12	None	Trypsin	OGE	peptides from the iRT Kit (Biognosys AG, Schlieren, Switzerland) were added to all samples prior to MS injection
U2OSHeLa_13	GUOT_J130529_024		Homo sapiens	NCBITAXON	NCBITaxon:9606				U2OS & HeLa				Sample overview	Cell culture, tissue sampling and protein-level separation	3100 OFFGEL (OGE) Fractionator (Agilent Technologies) using a 24 cm pH 3-10 IPG strip (GE Healthcare) at a maximum of 8000 V, 50 _A, and 200 mW until 50 kVhrs were reached	U2OSHeLa_13	None	Trypsin	OGE	peptides from the iRT Kit (Biognosys AG, Schlieren, Switzerland) were added to all samples prior to MS injection
U2OSHeLa_14	GUOT_J130529_025		Homo sapiens	NCBITAXON	NCBITaxon:9606				U2OS & HeLa				Sample overview	Cell culture, tissue sampling and protein-level separation	3100 OFFGEL (OGE) Fractionator (Agilent Technologies) using a 24 cm pH 3-10 IPG strip (GE Healthcare) at a maximum of 8000 V, 50 _A, and 200 mW until 50 kVhrs were reached	U2OSHeLa_14	None	Trypsin	OGE	peptides from the iRT Kit (Biognosys AG, Schlieren, Switzerland) were added to all samples prior to MS injection
U2OSHeLa_15	GUOT_J130529_026		Homo sapiens	NCBITAXON	NCBITaxon:9606				U2OS & HeLa				Sample overview	Cell culture, tissue sampling and protein-level separation	3100 OFFGEL (OGE) Fractionator (Agilent Technologies) using a 24 cm pH 3-10 IPG strip (GE Healthcare) at a maximum of 8000 V, 50 _A, and 200 mW until 50 kVhrs were reached	U2OSHeLa_15	None	Trypsin	OGE	peptides from the iRT Kit (Biognosys AG, Schlieren, Switzerland) were added to all samples prior to MS injection
U2OSHeLa_16	GUOT_J130604_005		Homo sapiens	NCBITAXON	NCBITaxon:9606				U2OS & HeLa				Sample overview	Cell culture, tissue sampling and protein-level separation	3100 OFFGEL (OGE) Fractionator (Agilent Technologies) using a 24 cm pH 3-10 IPG strip (GE Healthcare) at a maximum of 8000 V, 50 _A, and 200 mW until 50 kVhrs were reached	U2OSHeLa_16	None	Trypsin	OGE	peptides from the iRT Kit (Biognosys AG, Schlieren, Switzerland) were added to all samples prior to MS injection
U2OSHeLa_17	GUOT_J130604_006		Homo sapiens	NCBITAXON	NCBITaxon:9606				U2OS & HeLa				Sample overview	Cell culture, tissue sampling and protein-level separation	3100 OFFGEL (OGE) Fractionator (Agilent Technologies) using a 24 cm pH 3-10 IPG strip (GE Healthcare) at a maximum of 8000 V, 50 _A, and 200 mW until 50 kVhrs were reached	U2OSHeLa_17	None	Trypsin	OGE	peptides from the iRT Kit (Biognosys AG, Schlieren, Switzerland) were added to all samples prior to MS injection
U2OSHeLa_18	GUOT_J130604_007		Homo sapiens	NCBITAXON	NCBITaxon:9606				U2OS & HeLa				Sample overview	Cell culture, tissue sampling and protein-level separation	3100 OFFGEL (OGE) Fractionator (Agilent Technologies) using a 24 cm pH 3-10 IPG strip (GE Healthcare) at a maximum of 8000 V, 50 _A, and 200 mW until 50 kVhrs were reached	U2OSHeLa_18	None	Trypsin	OGE	peptides from the iRT Kit (Biognosys AG, Schlieren, Switzerland) were added to all samples prior to MS injection
U2OSHeLa_19	GUOT_J130604_008		Homo sapiens	NCBITAXON	NCBITaxon:9606				U2OS & HeLa				Sample overview	Cell culture, tissue sampling and protein-level separation	3100 OFFGEL (OGE) Fractionator (Agilent Technologies) using a 24 cm pH 3-10 IPG strip (GE Healthcare) at a maximum of 8000 V, 50 _A, and 200 mW until 50 kVhrs were reached	U2OSHeLa_19	None	Trypsin	OGE	peptides from the iRT Kit (Biognosys AG, Schlieren, Switzerland) were added to all samples prior to MS injection
U2OSHeLa_20	GUOT_J130604_009		Homo sapiens	NCBITAXON	NCBITaxon:9606				U2OS & HeLa				Sample overview	Cell culture, tissue sampling and protein-level separation	3100 OFFGEL (OGE) Fractionator (Agilent Technologies) using a 24 cm pH 3-10 IPG strip (GE Healthcare) at a maximum of 8000 V, 50 _A, and 200 mW until 50 kVhrs were reached	U2OSHeLa_20	None	Trypsin	OGE	peptides from the iRT Kit (Biognosys AG, Schlieren, Switzerland) were added to all samples prior to MS injection
U2OSHeLa_21	GUOT_J130604_010		Homo sapiens	NCBITAXON	NCBITaxon:9606				U2OS & HeLa				Sample overview	Cell culture, tissue sampling and protein-level separation	3100 OFFGEL (OGE) Fractionator (Agilent Technologies) using a 24 cm pH 3-10 IPG strip (GE Healthcare) at a maximum of 8000 V, 50 _A, and 200 mW until 50 kVhrs were reached	U2OSHeLa_21	None	Trypsin	OGE	peptides from the iRT Kit (Biognosys AG, Schlieren, Switzerland) were added to all samples prior to MS injection
U2OSHeLa_22	GUOT_J130604_011		Homo sapiens	NCBITAXON	NCBITaxon:9606				U2OS & HeLa				Sample overview	Cell culture, tissue sampling and protein-level separation	3100 OFFGEL (OGE) Fractionator (Agilent Technologies) using a 24 cm pH 3-10 IPG strip (GE Healthcare) at a maximum of 8000 V, 50 _A, and 200 mW until 50 kVhrs were reached	U2OSHeLa_22	None	Trypsin	OGE	peptides from the iRT Kit (Biognosys AG, Schlieren, Switzerland) were added to all samples prior to MS injection
U2OSHeLa_23	GUOT_J130604_012		Homo sapiens	NCBITAXON	NCBITaxon:9606				U2OS & HeLa				Sample overview	Cell culture, tissue sampling and protein-level separation	3100 OFFGEL (OGE) Fractionator (Agilent Technologies) using a 24 cm pH 3-10 IPG strip (GE Healthcare) at a maximum of 8000 V, 50 _A, and 200 mW until 50 kVhrs were reached	U2OSHeLa_23	None	Trypsin	OGE	peptides from the iRT Kit (Biognosys AG, Schlieren, Switzerland) were added to all samples prior to MS injection
U2OSHeLa_24	GUOT_J130604_013		Homo sapiens	NCBITAXON	NCBITaxon:9606				U2OS & HeLa				Sample overview	Cell culture, tissue sampling and protein-level separation	3100 OFFGEL (OGE) Fractionator (Agilent Technologies) using a 24 cm pH 3-10 IPG strip (GE Healthcare) at a maximum of 8000 V, 50 _A, and 200 mW until 50 kVhrs were reached	U2OSHeLa_24	None	Trypsin	OGE	peptides from the iRT Kit (Biognosys AG, Schlieren, Switzerland) were added to all samples prior to MS injection
Kidney_1	GUOT_L121121_001	A pool of 18 kidney tissue samples was resolved into 15 gel fractions based on the molecular mass of proteins using SDS-PAGE	Homo sapiens	NCBITAXON	NCBITaxon:9606	Kidney	BTO	BTO:0000671					Sample overview	Cell culture, tissue sampling and protein-level separation		Kidney_1	None	Trypsin	1D GE	peptides from the iRT Kit (Biognosys AG, Schlieren, Switzerland) were added to all samples prior to MS injection
Kidney_2	GUOT_L121121_002	A pool of 18 kidney tissue samples was resolved into 15 gel fractions based on the molecular mass of proteins using SDS-PAGE	Homo sapiens	NCBITAXON	NCBITaxon:9606	Kidney	BTO	BTO:0000671					Sample overview	Cell culture, tissue sampling and protein-level separation		Kidney_2	None	Trypsin	1D GE	peptides from the iRT Kit (Biognosys AG, Schlieren, Switzerland) were added to all samples prior to MS injection
Kidney_3	GUOT_L121121_003	A pool of 18 kidney tissue samples was resolved into 15 gel fractions based on the molecular mass of proteins using SDS-PAGE	Homo sapiens	NCBITAXON	NCBITaxon:9606	Kidney	BTO	BTO:0000671					Sample overview	Cell culture, tissue sampling and protein-level separation		Kidney_3	None	Trypsin	1D GE	peptides from the iRT Kit (Biognosys AG, Schlieren, Switzerland) were added to all samples prior to MS injection
Kidney_4	GUOT_L121121_004	A pool of 18 kidney tissue samples was resolved into 15 gel fractions based on the molecular mass of proteins using SDS-PAGE	Homo sapiens	NCBITAXON	NCBITaxon:9606	Kidney	BTO	BTO:0000671					Sample overview	Cell culture, tissue sampling and protein-level separation		Kidney_4	None	Trypsin	1D GE	peptides from the iRT Kit (Biognosys AG, Schlieren, Switzerland) were added to all samples prior to MS injection
Kidney_5	GUOT_L121121_005	A pool of 18 kidney tissue samples was resolved into 15 gel fractions based on the molecular mass of proteins using SDS-PAGE	Homo sapiens	NCBITAXON	NCBITaxon:9606	Kidney	BTO	BTO:0000671					Sample overview	Cell culture, tissue sampling and protein-level separation		Kidney_5	None	Trypsin	1D GE	peptides from the iRT Kit (Biognosys AG, Schlieren, Switzerland) were added to all samples prior to MS injection
Kidney_6	GUOT_L121121_006	A pool of 18 kidney tissue samples was resolved into 15 gel fractions based on the molecular mass of proteins using SDS-PAGE	Homo sapiens	NCBITAXON	NCBITaxon:9606	Kidney	BTO	BTO:0000671					Sample overview	Cell culture, tissue sampling and protein-level separation		Kidney_6	None	Trypsin	1D GE	peptides from the iRT Kit (Biognosys AG, Schlieren, Switzerland) were added to all samples prior to MS injection
Kidney_7	GUOT_L121121_007	A pool of 18 kidney tissue samples was resolved into 15 gel fractions based on the molecular mass of proteins using SDS-PAGE	Homo sapiens	NCBITAXON	NCBITaxon:9606	Kidney	BTO	BTO:0000671					Sample overview	Cell culture, tissue sampling and protein-level separation		Kidney_7	None	Trypsin	1D GE	peptides from the iRT Kit (Biognosys AG, Schlieren, Switzerland) were added to all samples prior to MS injection
Kidney_8	GUOT_L121121_008	A pool of 18 kidney tissue samples was resolved into 15 gel fractions based on the molecular mass of proteins using SDS-PAGE	Homo sapiens	NCBITAXON	NCBITaxon:9606	Kidney	BTO	BTO:0000671					Sample overview	Cell culture, tissue sampling and protein-level separation		Kidney_8	None	Trypsin	1D GE	peptides from the iRT Kit (Biognosys AG, Schlieren, Switzerland) were added to all samples prior to MS injection
Kidney_9	GUOT_L121121_009	A pool of 18 kidney tissue samples was resolved into 15 gel fractions based on the molecular mass of proteins using SDS-PAGE	Homo sapiens	NCBITAXON	NCBITaxon:9606	Kidney	BTO	BTO:0000671					Sample overview	Cell culture, tissue sampling and protein-level separation		Kidney_9	None	Trypsin	1D GE	peptides from the iRT Kit (Biognosys AG, Schlieren, Switzerland) were added to all samples prior to MS injection
Kidney_10	GUOT_L121121_010	A pool of 18 kidney tissue samples was resolved into 15 gel fractions based on the molecular mass of proteins using SDS-PAGE	Homo sapiens	NCBITAXON	NCBITaxon:9606	Kidney	BTO	BTO:0000671					Sample overview	Cell culture, tissue sampling and protein-level separation		Kidney_10	None	Trypsin	1D GE	peptides from the iRT Kit (Biognosys AG, Schlieren, Switzerland) were added to all samples prior to MS injection
Kidney_11	GUOT_L121121_011	A pool of 18 kidney tissue samples was resolved into 15 gel fractions based on the molecular mass of proteins using SDS-PAGE	Homo sapiens	NCBITAXON	NCBITaxon:9606	Kidney	BTO	BTO:0000671					Sample overview	Cell culture, tissue sampling and protein-level separation		Kidney_11	None	Trypsin	1D GE	peptides from the iRT Kit (Biognosys AG, Schlieren, Switzerland) were added to all samples prior to MS injection
Kidney_12	GUOT_L121121_012	A pool of 18 kidney tissue samples was resolved into 15 gel fractions based on the molecular mass of proteins using SDS-PAGE	Homo sapiens	NCBITAXON	NCBITaxon:9606	Kidney	BTO	BTO:0000671					Sample overview	Cell culture, tissue sampling and protein-level separation		Kidney_12	None	Trypsin	1D GE	peptides from the iRT Kit (Biognosys AG, Schlieren, Switzerland) were added to all samples prior to MS injection
Kidney_13	GUOT_L121121_013	A pool of 18 kidney tissue samples was resolved into 15 gel fractions based on the molecular mass of proteins using SDS-PAGE	Homo sapiens	NCBITAXON	NCBITaxon:9606	Kidney	BTO	BTO:0000671					Sample overview	Cell culture, tissue sampling and protein-level separation		Kidney_13	None	Trypsin	1D GE	peptides from the iRT Kit (Biognosys AG, Schlieren, Switzerland) were added to all samples prior to MS injection
Kidney_14	GUOT_L121121_014	A pool of 18 kidney tissue samples was resolved into 15 gel fractions based on the molecular mass of proteins using SDS-PAGE	Homo sapiens	NCBITAXON	NCBITaxon:9606	Kidney	BTO	BTO:0000671					Sample overview	Cell culture, tissue sampling and protein-level separation		Kidney_14	None	Trypsin	1D GE	peptides from the iRT Kit (Biognosys AG, Schlieren, Switzerland) were added to all samples prior to MS injection
Kidney_15	GUOT_L121121_015	A pool of 18 kidney tissue samples was resolved into 15 gel fractions based on the molecular mass of proteins using SDS-PAGE	Homo sapiens	NCBITAXON	NCBITaxon:9606	Kidney	BTO	BTO:0000671					Sample overview	Cell culture, tissue sampling and protein-level separation		Kidney_15	None	Trypsin	1D GE	peptides from the iRT Kit (Biognosys AG, Schlieren, Switzerland) were added to all samples prior to MS injection
U2OS_9	GUOT_L130329_001		Homo sapiens	NCBITAXON	NCBITaxon:9606				U2 OS cell	CLO	CLO:0009454		Sample overview	Cell culture, tissue sampling and protein-level separation		U2OS_9	None	PCT	None	peptides from the iRT Kit (Biognosys AG, Schlieren, Switzerland) were added to all samples prior to MS injection
U2OS_10	GUOT_L130329_014		Homo sapiens	NCBITAXON	NCBITaxon:9606				U2 OS cell	CLO	CLO:0009454		Sample overview	Cell culture, tissue sampling and protein-level separation		U2OS_10	None	PCT	None	peptides from the iRT Kit (Biognosys AG, Schlieren, Switzerland) were added to all samples prior to MS injection
HeLa_7	GUOT_L130330_001		Homo sapiens	NCBITAXON	NCBITaxon:9606				HeLa cell	CLO	CLO:0003684		Sample overview	Cell culture, tissue sampling and protein-level separation		HeLa_7	None	PCT	None	peptides from the iRT Kit (Biognosys AG, Schlieren, Switzerland) were added to all samples prior to MS injection
HeLa_8	GUOT_L130330_002		Homo sapiens	NCBITAXON	NCBITaxon:9606				HeLa cell	CLO	CLO:0003684		Sample overview	Cell culture, tissue sampling and protein-level separation		HeLa_8	None	PCT	None	peptides from the iRT Kit (Biognosys AG, Schlieren, Switzerland) were added to all samples prior to MS injection
HeLa_9	GUOT_L130330_003		Homo sapiens	NCBITAXON	NCBITaxon:9606				HeLa cell	CLO	CLO:0003684		Sample overview	Cell culture, tissue sampling and protein-level separation		HeLa_9	None	PCT	None	peptides from the iRT Kit (Biognosys AG, Schlieren, Switzerland) were added to all samples prior to MS injection
U2OS_11	GUOT_L130330_010		Homo sapiens	NCBITAXON	NCBITaxon:9606				U2 OS cell	CLO	CLO:0009454		Sample overview	Cell culture, tissue sampling and protein-level separation		U2OS_11	None	PCT	None	peptides from the iRT Kit (Biognosys AG, Schlieren, Switzerland) were added to all samples prior to MS injection
U2OS_12	GUOT_L130330_011		Homo sapiens	NCBITAXON	NCBITaxon:9606				U2 OS cell	CLO	CLO:0009454		Sample overview	Cell culture, tissue sampling and protein-level separation		U2OS_12	None	PCT	None	peptides from the iRT Kit (Biognosys AG, Schlieren, Switzerland) were added to all samples prior to MS injection
U2OS_13	GUOT_L130330_012		Homo sapiens	NCBITAXON	NCBITaxon:9606				U2 OS cell	CLO	CLO:0009454		Sample overview	Cell culture, tissue sampling and protein-level separation		U2OS_13	None	PCT	None	peptides from the iRT Kit (Biognosys AG, Schlieren, Switzerland) were added to all samples prior to MS injection
NCI60_1	GUOT_L130610_002		Homo sapiens	NCBITAXON	NCBITaxon:9606				NCI60			panel of 60 National Cancer Institute cell lines	Sample overview	Cell culture, tissue sampling and protein-level separation		NCI60_1	None	PCT	None	peptides from the iRT Kit (Biognosys AG, Schlieren, Switzerland) were added to all samples prior to MS injection
NCI60_2	GUOT_L130611_009		Homo sapiens	NCBITAXON	NCBITaxon:9606				NCI60			panel of 60 National Cancer Institute cell lines	Sample overview	Cell culture, tissue sampling and protein-level separation		NCI60_2	None	PCT	None	peptides from the iRT Kit (Biognosys AG, Schlieren, Switzerland) were added to all samples prior to MS injection
NCI60_3	GUOT_L130612_001		Homo sapiens	NCBITAXON	NCBITaxon:9606				NCI60			panel of 60 National Cancer Institute cell lines	Sample overview	Cell culture, tissue sampling and protein-level separation		NCI60_3	None	PCT	None	peptides from the iRT Kit (Biognosys AG, Schlieren, Switzerland) were added to all samples prior to MS injection
NCI60_4	GUOT_L130613_001		Homo sapiens	NCBITAXON	NCBITaxon:9606				NCI60			panel of 60 National Cancer Institute cell lines	Sample overview	Cell culture, tissue sampling and protein-level separation		NCI60_4	None	PCT	None	peptides from the iRT Kit (Biognosys AG, Schlieren, Switzerland) were added to all samples prior to MS injection
NCI60_5	GUOT_L130614_001		Homo sapiens	NCBITAXON	NCBITaxon:9606				NCI60			panel of 60 National Cancer Institute cell lines	Sample overview	Cell culture, tissue sampling and protein-level separation		NCI60_5	None	PCT	None	peptides from the iRT Kit (Biognosys AG, Schlieren, Switzerland) were added to all samples prior to MS injection
NCI60_6	GUOT_L130615_001		Homo sapiens	NCBITAXON	NCBITaxon:9606				NCI60			panel of 60 National Cancer Institute cell lines	Sample overview	Cell culture, tissue sampling and protein-level separation		NCI60_6	None	PCT	None	peptides from the iRT Kit (Biognosys AG, Schlieren, Switzerland) were added to all samples prior to MS injection
NCI60_7	GUOT_L130616_001		Homo sapiens	NCBITAXON	NCBITaxon:9606				NCI60			panel of 60 National Cancer Institute cell lines	Sample overview	Cell culture, tissue sampling and protein-level separation		NCI60_7	None	PCT	None	peptides from the iRT Kit (Biognosys AG, Schlieren, Switzerland) were added to all samples prior to MS injection
NCI60_8	GUOT_L130617_001		Homo sapiens	NCBITAXON	NCBITaxon:9606				NCI60			panel of 60 National Cancer Institute cell lines	Sample overview	Cell culture, tissue sampling and protein-level separation		NCI60_8	None	PCT	None	peptides from the iRT Kit (Biognosys AG, Schlieren, Switzerland) were added to all samples prior to MS injection
NCI60_9	GUOT_L130618_001		Homo sapiens	NCBITAXON	NCBITaxon:9606				NCI60			panel of 60 National Cancer Institute cell lines	Sample overview	Cell culture, tissue sampling and protein-level separation		NCI60_9	None	PCT	None	peptides from the iRT Kit (Biognosys AG, Schlieren, Switzerland) were added to all samples prior to MS injection
NCI60_10	GUOT_L130619_001		Homo sapiens	NCBITAXON	NCBITaxon:9606				NCI60			panel of 60 National Cancer Institute cell lines	Sample overview	Cell culture, tissue sampling and protein-level separation		NCI60_10	None	PCT	None	peptides from the iRT Kit (Biognosys AG, Schlieren, Switzerland) were added to all samples prior to MS injection
NCI60_11	GUOT_L130620_001		Homo sapiens	NCBITAXON	NCBITaxon:9606				NCI60			panel of 60 National Cancer Institute cell lines	Sample overview	Cell culture, tissue sampling and protein-level separation		NCI60_11	None	PCT	None	peptides from the iRT Kit (Biognosys AG, Schlieren, Switzerland) were added to all samples prior to MS injection
NCI60_12	GUOT_L130621_001B		Homo sapiens	NCBITAXON	NCBITaxon:9606				NCI60			panel of 60 National Cancer Institute cell lines	Sample overview	Cell culture, tissue sampling and protein-level separation		NCI60_12	None	PCT	None	peptides from the iRT Kit (Biognosys AG, Schlieren, Switzerland) were added to all samples prior to MS injection
NCI60_13	GUOT_L130622_001		Homo sapiens	NCBITAXON	NCBITaxon:9606				NCI60			panel of 60 National Cancer Institute cell lines	Sample overview	Cell culture, tissue sampling and protein-level separation		NCI60_13	None	PCT	None	peptides from the iRT Kit (Biognosys AG, Schlieren, Switzerland) were added to all samples prior to MS injection
NCI60_14	GUOT_L130704_001	pool 1 (fraction 1-2), pool 2 (fraction 3), pool 3 (fraction 4), pool 4 (fraction 5), pool 5 (fraction 6-7), pool 6 (fraction 8-9), pool 7 (fraction 10-11), pool 8 (fraction 12-15), pool 9 (fraction 16-19), pool 10 (fraction 20-21), pool 11 (fraction 22), pool 12 (fraction 23-24)	Homo sapiens	NCBITAXON	NCBITaxon:9606				NCI60			panel of 60 National Cancer Institute cell lines	Sample overview	Cell culture, tissue sampling and protein-level separation	3100 OFFGEL (OGE) Fractionator (Agilent Technologies) using a 24 cm pH 3-10 IPG strip (GE Healthcare) at a maximum of 8000 V, 50 _A, and 200 mW until 50 kVhrs were reached	NCI60_14	None	Trypsin	OGE	peptides from the iRT Kit (Biognosys AG, Schlieren, Switzerland) were added to all samples prior to MS injection
NCI60_15	GUOT_L130704_002	pool 1 (fraction 1-2), pool 2 (fraction 3), pool 3 (fraction 4), pool 4 (fraction 5), pool 5 (fraction 6-7), pool 6 (fraction 8-9), pool 7 (fraction 10-11), pool 8 (fraction 12-15), pool 9 (fraction 16-19), pool 10 (fraction 20-21), pool 11 (fraction 22), pool 12 (fraction 23-24)	Homo sapiens	NCBITAXON	NCBITaxon:9606				NCI60			panel of 60 National Cancer Institute cell lines	Sample overview	Cell culture, tissue sampling and protein-level separation	3100 OFFGEL (OGE) Fractionator (Agilent Technologies) using a 24 cm pH 3-10 IPG strip (GE Healthcare) at a maximum of 8000 V, 50 _A, and 200 mW until 50 kVhrs were reached	NCI60_15	None	Trypsin	OGE	peptides from the iRT Kit (Biognosys AG, Schlieren, Switzerland) were added to all samples prior to MS injection
NCI60_16	GUOT_L130704_003	pool 1 (fraction 1-2), pool 2 (fraction 3), pool 3 (fraction 4), pool 4 (fraction 5), pool 5 (fraction 6-7), pool 6 (fraction 8-9), pool 7 (fraction 10-11), pool 8 (fraction 12-15), pool 9 (fraction 16-19), pool 10 (fraction 20-21), pool 11 (fraction 22), pool 12 (fraction 23-24)	Homo sapiens	NCBITAXON	NCBITaxon:9606				NCI60			panel of 60 National Cancer Institute cell lines	Sample overview	Cell culture, tissue sampling and protein-level separation	3100 OFFGEL (OGE) Fractionator (Agilent Technologies) using a 24 cm pH 3-10 IPG strip (GE Healthcare) at a maximum of 8000 V, 50 _A, and 200 mW until 50 kVhrs were reached	NCI60_16	None	Trypsin	OGE	peptides from the iRT Kit (Biognosys AG, Schlieren, Switzerland) were added to all samples prior to MS injection
NCI60_17	GUOT_L130704_004	pool 1 (fraction 1-2), pool 2 (fraction 3), pool 3 (fraction 4), pool 4 (fraction 5), pool 5 (fraction 6-7), pool 6 (fraction 8-9), pool 7 (fraction 10-11), pool 8 (fraction 12-15), pool 9 (fraction 16-19), pool 10 (fraction 20-21), pool 11 (fraction 22), pool 12 (fraction 23-24)	Homo sapiens	NCBITAXON	NCBITaxon:9606				NCI60			panel of 60 National Cancer Institute cell lines	Sample overview	Cell culture, tissue sampling and protein-level separation	3100 OFFGEL (OGE) Fractionator (Agilent Technologies) using a 24 cm pH 3-10 IPG strip (GE Healthcare) at a maximum of 8000 V, 50 _A, and 200 mW until 50 kVhrs were reached	NCI60_17	None	Trypsin	OGE	peptides from the iRT Kit (Biognosys AG, Schlieren, Switzerland) were added to all samples prior to MS injection
NCI60_18	GUOT_L130704_005	pool 1 (fraction 1-2), pool 2 (fraction 3), pool 3 (fraction 4), pool 4 (fraction 5), pool 5 (fraction 6-7), pool 6 (fraction 8-9), pool 7 (fraction 10-11), pool 8 (fraction 12-15), pool 9 (fraction 16-19), pool 10 (fraction 20-21), pool 11 (fraction 22), pool 12 (fraction 23-24)	Homo sapiens	NCBITAXON	NCBITaxon:9606				NCI60			panel of 60 National Cancer Institute cell lines	Sample overview	Cell culture, tissue sampling and protein-level separation	3100 OFFGEL (OGE) Fractionator (Agilent Technologies) using a 24 cm pH 3-10 IPG strip (GE Healthcare) at a maximum of 8000 V, 50 _A, and 200 mW until 50 kVhrs were reached	NCI60_18	None	Trypsin	OGE	peptides from the iRT Kit (Biognosys AG, Schlieren, Switzerland) were added to all samples prior to MS injection
NCI60_19	GUOT_L130704_006	pool 1 (fraction 1-2), pool 2 (fraction 3), pool 3 (fraction 4), pool 4 (fraction 5), pool 5 (fraction 6-7), pool 6 (fraction 8-9), pool 7 (fraction 10-11), pool 8 (fraction 12-15), pool 9 (fraction 16-19), pool 10 (fraction 20-21), pool 11 (fraction 22), pool 12 (fraction 23-24)	Homo sapiens	NCBITAXON	NCBITaxon:9606				NCI60			panel of 60 National Cancer Institute cell lines	Sample overview	Cell culture, tissue sampling and protein-level separation	3100 OFFGEL (OGE) Fractionator (Agilent Technologies) using a 24 cm pH 3-10 IPG strip (GE Healthcare) at a maximum of 8000 V, 50 _A, and 200 mW until 50 kVhrs were reached	NCI60_19	None	Trypsin	OGE	peptides from the iRT Kit (Biognosys AG, Schlieren, Switzerland) were added to all samples prior to MS injection
NCI60_20	GUOT_L130706_001	pool 1 (fraction 1-2), pool 2 (fraction 3), pool 3 (fraction 4), pool 4 (fraction 5), pool 5 (fraction 6-7), pool 6 (fraction 8-9), pool 7 (fraction 10-11), pool 8 (fraction 12-15), pool 9 (fraction 16-19), pool 10 (fraction 20-21), pool 11 (fraction 22), pool 12 (fraction 23-24)	Homo sapiens	NCBITAXON	NCBITaxon:9606				NCI60			panel of 60 National Cancer Institute cell lines	Sample overview	Cell culture, tissue sampling and protein-level separation	3100 OFFGEL (OGE) Fractionator (Agilent Technologies) using a 24 cm pH 3-10 IPG strip (GE Healthcare) at a maximum of 8000 V, 50 _A, and 200 mW until 50 kVhrs were reached	NCI60_20	None	Trypsin	OGE	peptides from the iRT Kit (Biognosys AG, Schlieren, Switzerland) were added to all samples prior to MS injection
NCI60_21	GUOT_L130706_002	pool 1 (fraction 1-2), pool 2 (fraction 3), pool 3 (fraction 4), pool 4 (fraction 5), pool 5 (fraction 6-7), pool 6 (fraction 8-9), pool 7 (fraction 10-11), pool 8 (fraction 12-15), pool 9 (fraction 16-19), pool 10 (fraction 20-21), pool 11 (fraction 22), pool 12 (fraction 23-24)	Homo sapiens	NCBITAXON	NCBITaxon:9606				NCI60			panel of 60 National Cancer Institute cell lines	Sample overview	Cell culture, tissue sampling and protein-level separation	3100 OFFGEL (OGE) Fractionator (Agilent Technologies) using a 24 cm pH 3-10 IPG strip (GE Healthcare) at a maximum of 8000 V, 50 _A, and 200 mW until 50 kVhrs were reached	NCI60_21	None	Trypsin	OGE	peptides from the iRT Kit (Biognosys AG, Schlieren, Switzerland) were added to all samples prior to MS injection
NCI60_22	GUOT_L130706_003	pool 1 (fraction 1-2), pool 2 (fraction 3), pool 3 (fraction 4), pool 4 (fraction 5), pool 5 (fraction 6-7), pool 6 (fraction 8-9), pool 7 (fraction 10-11), pool 8 (fraction 12-15), pool 9 (fraction 16-19), pool 10 (fraction 20-21), pool 11 (fraction 22), pool 12 (fraction 23-24)	Homo sapiens	NCBITAXON	NCBITaxon:9606				NCI60			panel of 60 National Cancer Institute cell lines	Sample overview	Cell culture, tissue sampling and protein-level separation	3100 OFFGEL (OGE) Fractionator (Agilent Technologies) using a 24 cm pH 3-10 IPG strip (GE Healthcare) at a maximum of 8000 V, 50 _A, and 200 mW until 50 kVhrs were reached	NCI60_22	None	Trypsin	OGE	peptides from the iRT Kit (Biognosys AG, Schlieren, Switzerland) were added to all samples prior to MS injection
NCI60_23	GUOT_L130706_004	pool 1 (fraction 1-2), pool 2 (fraction 3), pool 3 (fraction 4), pool 4 (fraction 5), pool 5 (fraction 6-7), pool 6 (fraction 8-9), pool 7 (fraction 10-11), pool 8 (fraction 12-15), pool 9 (fraction 16-19), pool 10 (fraction 20-21), pool 11 (fraction 22), pool 12 (fraction 23-24)	Homo sapiens	NCBITAXON	NCBITaxon:9606				NCI60			panel of 60 National Cancer Institute cell lines	Sample overview	Cell culture, tissue sampling and protein-level separation	3100 OFFGEL (OGE) Fractionator (Agilent Technologies) using a 24 cm pH 3-10 IPG strip (GE Healthcare) at a maximum of 8000 V, 50 _A, and 200 mW until 50 kVhrs were reached	NCI60_23	None	Trypsin	OGE	peptides from the iRT Kit (Biognosys AG, Schlieren, Switzerland) were added to all samples prior to MS injection
NCI60_24	GUOT_L130706_005	pool 1 (fraction 1-2), pool 2 (fraction 3), pool 3 (fraction 4), pool 4 (fraction 5), pool 5 (fraction 6-7), pool 6 (fraction 8-9), pool 7 (fraction 10-11), pool 8 (fraction 12-15), pool 9 (fraction 16-19), pool 10 (fraction 20-21), pool 11 (fraction 22), pool 12 (fraction 23-24)	Homo sapiens	NCBITAXON	NCBITaxon:9606				NCI60			panel of 60 National Cancer Institute cell lines	Sample overview	Cell culture, tissue sampling and protein-level separation	3100 OFFGEL (OGE) Fractionator (Agilent Technologies) using a 24 cm pH 3-10 IPG strip (GE Healthcare) at a maximum of 8000 V, 50 _A, and 200 mW until 50 kVhrs were reached	NCI60_24	None	Trypsin	OGE	peptides from the iRT Kit (Biognosys AG, Schlieren, Switzerland) were added to all samples prior to MS injection
NCI60_25	GUOT_L130706_006	pool 1 (fraction 1-2), pool 2 (fraction 3), pool 3 (fraction 4), pool 4 (fraction 5), pool 5 (fraction 6-7), pool 6 (fraction 8-9), pool 7 (fraction 10-11), pool 8 (fraction 12-15), pool 9 (fraction 16-19), pool 10 (fraction 20-21), pool 11 (fraction 22), pool 12 (fraction 23-24)	Homo sapiens	NCBITAXON	NCBITaxon:9606				NCI60			panel of 60 National Cancer Institute cell lines	Sample overview	Cell culture, tissue sampling and protein-level separation	3100 OFFGEL (OGE) Fractionator (Agilent Technologies) using a 24 cm pH 3-10 IPG strip (GE Healthcare) at a maximum of 8000 V, 50 _A, and 200 mW until 50 kVhrs were reached	NCI60_25	None	Trypsin	OGE	peptides from the iRT Kit (Biognosys AG, Schlieren, Switzerland) were added to all samples prior to MS injection
NCI60_26	GUOT_L130706_007	pool 1 (fraction 1-2), pool 2 (fraction 3), pool 3 (fraction 4), pool 4 (fraction 5), pool 5 (fraction 6-7), pool 6 (fraction 8-9), pool 7 (fraction 10-11), pool 8 (fraction 12-15), pool 9 (fraction 16-19), pool 10 (fraction 20-21), pool 11 (fraction 22), pool 12 (fraction 23-24)	Homo sapiens	NCBITAXON	NCBITaxon:9606				NCI60			panel of 60 National Cancer Institute cell lines	Sample overview	Cell culture, tissue sampling and protein-level separation	3100 OFFGEL (OGE) Fractionator (Agilent Technologies) using a 24 cm pH 3-10 IPG strip (GE Healthcare) at a maximum of 8000 V, 50 _A, and 200 mW until 50 kVhrs were reached	NCI60_26	None	Trypsin	OGE	peptides from the iRT Kit (Biognosys AG, Schlieren, Switzerland) were added to all samples prior to MS injection
NCI60_27	GUOT_L130706_008	pool 1 (fraction 1-2), pool 2 (fraction 3), pool 3 (fraction 4), pool 4 (fraction 5), pool 5 (fraction 6-7), pool 6 (fraction 8-9), pool 7 (fraction 10-11), pool 8 (fraction 12-15), pool 9 (fraction 16-19), pool 10 (fraction 20-21), pool 11 (fraction 22), pool 12 (fraction 23-24)	Homo sapiens	NCBITAXON	NCBITaxon:9606				NCI60			panel of 60 National Cancer Institute cell lines	Sample overview	Cell culture, tissue sampling and protein-level separation	3100 OFFGEL (OGE) Fractionator (Agilent Technologies) using a 24 cm pH 3-10 IPG strip (GE Healthcare) at a maximum of 8000 V, 50 _A, and 200 mW until 50 kVhrs were reached	NCI60_27	None	Trypsin	OGE	peptides from the iRT Kit (Biognosys AG, Schlieren, Switzerland) were added to all samples prior to MS injection
NCI60_28	GUOT_L130706_009	pool 1 (fraction 1-2), pool 2 (fraction 3), pool 3 (fraction 4), pool 4 (fraction 5), pool 5 (fraction 6-7), pool 6 (fraction 8-9), pool 7 (fraction 10-11), pool 8 (fraction 12-15), pool 9 (fraction 16-19), pool 10 (fraction 20-21), pool 11 (fraction 22), pool 12 (fraction 23-24)	Homo sapiens	NCBITAXON	NCBITaxon:9606				NCI60			panel of 60 National Cancer Institute cell lines	Sample overview	Cell culture, tissue sampling and protein-level separation	3100 OFFGEL (OGE) Fractionator (Agilent Technologies) using a 24 cm pH 3-10 IPG strip (GE Healthcare) at a maximum of 8000 V, 50 _A, and 200 mW until 50 kVhrs were reached	NCI60_28	None	Trypsin	OGE	peptides from the iRT Kit (Biognosys AG, Schlieren, Switzerland) were added to all samples prior to MS injection
NCI60_29	GUOT_L130706_010	pool 1 (fraction 1-2), pool 2 (fraction 3), pool 3 (fraction 4), pool 4 (fraction 5), pool 5 (fraction 6-7), pool 6 (fraction 8-9), pool 7 (fraction 10-11), pool 8 (fraction 12-15), pool 9 (fraction 16-19), pool 10 (fraction 20-21), pool 11 (fraction 22), pool 12 (fraction 23-24)	Homo sapiens	NCBITAXON	NCBITaxon:9606				NCI60			panel of 60 National Cancer Institute cell lines	Sample overview	Cell culture, tissue sampling and protein-level separation	3100 OFFGEL (OGE) Fractionator (Agilent Technologies) using a 24 cm pH 3-10 IPG strip (GE Healthcare) at a maximum of 8000 V, 50 _A, and 200 mW until 50 kVhrs were reached	NCI60_29	None	Trypsin	OGE	peptides from the iRT Kit (Biognosys AG, Schlieren, Switzerland) were added to all samples prior to MS injection
NCI60_30	GUOT_L130707_001	pool 1 (fraction 1-2), pool 2 (fraction 3), pool 3 (fraction 4), pool 4 (fraction 5), pool 5 (fraction 6-7), pool 6 (fraction 8-9), pool 7 (fraction 10-11), pool 8 (fraction 12-15), pool 9 (fraction 16-19), pool 10 (fraction 20-21), pool 11 (fraction 22), pool 12 (fraction 23-24)	Homo sapiens	NCBITAXON	NCBITaxon:9606				NCI60			panel of 60 National Cancer Institute cell lines	Sample overview	Cell culture, tissue sampling and protein-level separation	3100 OFFGEL (OGE) Fractionator (Agilent Technologies) using a 24 cm pH 3-10 IPG strip (GE Healthcare) at a maximum of 8000 V, 50 _A, and 200 mW until 50 kVhrs were reached	NCI60_30	None	Trypsin	OGE	peptides from the iRT Kit (Biognosys AG, Schlieren, Switzerland) were added to all samples prior to MS injection
NCI60_31	GUOT_L130707_002	pool 1 (fraction 1-2), pool 2 (fraction 3), pool 3 (fraction 4), pool 4 (fraction 5), pool 5 (fraction 6-7), pool 6 (fraction 8-9), pool 7 (fraction 10-11), pool 8 (fraction 12-15), pool 9 (fraction 16-19), pool 10 (fraction 20-21), pool 11 (fraction 22), pool 12 (fraction 23-24)	Homo sapiens	NCBITAXON	NCBITaxon:9606				NCI60			panel of 60 National Cancer Institute cell lines	Sample overview	Cell culture, tissue sampling and protein-level separation	3100 OFFGEL (OGE) Fractionator (Agilent Technologies) using a 24 cm pH 3-10 IPG strip (GE Healthcare) at a maximum of 8000 V, 50 _A, and 200 mW until 50 kVhrs were reached	NCI60_31	None	Trypsin	OGE	peptides from the iRT Kit (Biognosys AG, Schlieren, Switzerland) were added to all samples prior to MS injection
NCI60_32	GUOT_L130707_003	pool 1 (fraction 1-2), pool 2 (fraction 3), pool 3 (fraction 4), pool 4 (fraction 5), pool 5 (fraction 6-7), pool 6 (fraction 8-9), pool 7 (fraction 10-11), pool 8 (fraction 12-15), pool 9 (fraction 16-19), pool 10 (fraction 20-21), pool 11 (fraction 22), pool 12 (fraction 23-24)	Homo sapiens	NCBITAXON	NCBITaxon:9606				NCI60			panel of 60 National Cancer Institute cell lines	Sample overview	Cell culture, tissue sampling and protein-level separation	3100 OFFGEL (OGE) Fractionator (Agilent Technologies) using a 24 cm pH 3-10 IPG strip (GE Healthcare) at a maximum of 8000 V, 50 _A, and 200 mW until 50 kVhrs were reached	NCI60_32	None	Trypsin	OGE	peptides from the iRT Kit (Biognosys AG, Schlieren, Switzerland) were added to all samples prior to MS injection
NCI60_33	GUOT_L130707_004	pool 1 (fraction 1-2), pool 2 (fraction 3), pool 3 (fraction 4), pool 4 (fraction 5), pool 5 (fraction 6-7), pool 6 (fraction 8-9), pool 7 (fraction 10-11), pool 8 (fraction 12-15), pool 9 (fraction 16-19), pool 10 (fraction 20-21), pool 11 (fraction 22), pool 12 (fraction 23-24)	Homo sapiens	NCBITAXON	NCBITaxon:9606				NCI60			panel of 60 National Cancer Institute cell lines	Sample overview	Cell culture, tissue sampling and protein-level separation	3100 OFFGEL (OGE) Fractionator (Agilent Technologies) using a 24 cm pH 3-10 IPG strip (GE Healthcare) at a maximum of 8000 V, 50 _A, and 200 mW until 50 kVhrs were reached	NCI60_33	None	Trypsin	OGE	peptides from the iRT Kit (Biognosys AG, Schlieren, Switzerland) were added to all samples prior to MS injection
NCI60_34	GUOT_L130707_005	pool 1 (fraction 1-2), pool 2 (fraction 3), pool 3 (fraction 4), pool 4 (fraction 5), pool 5 (fraction 6-7), pool 6 (fraction 8-9), pool 7 (fraction 10-11), pool 8 (fraction 12-15), pool 9 (fraction 16-19), pool 10 (fraction 20-21), pool 11 (fraction 22), pool 12 (fraction 23-24)	Homo sapiens	NCBITAXON	NCBITaxon:9606				NCI60			panel of 60 National Cancer Institute cell lines	Sample overview	Cell culture, tissue sampling and protein-level separation	3100 OFFGEL (OGE) Fractionator (Agilent Technologies) using a 24 cm pH 3-10 IPG strip (GE Healthcare) at a maximum of 8000 V, 50 _A, and 200 mW until 50 kVhrs were reached	NCI60_34	None	Trypsin	OGE	peptides from the iRT Kit (Biognosys AG, Schlieren, Switzerland) were added to all samples prior to MS injection
NCI60_35	GUOT_L130707_006	pool 1 (fraction 1-2), pool 2 (fraction 3), pool 3 (fraction 4), pool 4 (fraction 5), pool 5 (fraction 6-7), pool 6 (fraction 8-9), pool 7 (fraction 10-11), pool 8 (fraction 12-15), pool 9 (fraction 16-19), pool 10 (fraction 20-21), pool 11 (fraction 22), pool 12 (fraction 23-24)	Homo sapiens	NCBITAXON	NCBITaxon:9606				NCI60			panel of 60 National Cancer Institute cell lines	Sample overview	Cell culture, tissue sampling and protein-level separation	3100 OFFGEL (OGE) Fractionator (Agilent Technologies) using a 24 cm pH 3-10 IPG strip (GE Healthcare) at a maximum of 8000 V, 50 _A, and 200 mW until 50 kVhrs were reached	NCI60_35	None	Trypsin	OGE	peptides from the iRT Kit (Biognosys AG, Schlieren, Switzerland) were added to all samples prior to MS injection
NCI60_36	GUOT_L130707_007	pool 1 (fraction 1-2), pool 2 (fraction 3), pool 3 (fraction 4), pool 4 (fraction 5), pool 5 (fraction 6-7), pool 6 (fraction 8-9), pool 7 (fraction 10-11), pool 8 (fraction 12-15), pool 9 (fraction 16-19), pool 10 (fraction 20-21), pool 11 (fraction 22), pool 12 (fraction 23-24)	Homo sapiens	NCBITAXON	NCBITaxon:9606				NCI60			panel of 60 National Cancer Institute cell lines	Sample overview	Cell culture, tissue sampling and protein-level separation	3100 OFFGEL (OGE) Fractionator (Agilent Technologies) using a 24 cm pH 3-10 IPG strip (GE Healthcare) at a maximum of 8000 V, 50 _A, and 200 mW until 50 kVhrs were reached	NCI60_36	None	Trypsin	OGE	peptides from the iRT Kit (Biognosys AG, Schlieren, Switzerland) were added to all samples prior to MS injection
NCI60_37	GUOT_L130707_008	pool 1 (fraction 1-2), pool 2 (fraction 3), pool 3 (fraction 4), pool 4 (fraction 5), pool 5 (fraction 6-7), pool 6 (fraction 8-9), pool 7 (fraction 10-11), pool 8 (fraction 12-15), pool 9 (fraction 16-19), pool 10 (fraction 20-21), pool 11 (fraction 22), pool 12 (fraction 23-24)	Homo sapiens	NCBITAXON	NCBITaxon:9606				NCI60			panel of 60 National Cancer Institute cell lines	Sample overview	Cell culture, tissue sampling and protein-level separation	3100 OFFGEL (OGE) Fractionator (Agilent Technologies) using a 24 cm pH 3-10 IPG strip (GE Healthcare) at a maximum of 8000 V, 50 _A, and 200 mW until 50 kVhrs were reached	NCI60_37	None	Trypsin	OGE	peptides from the iRT Kit (Biognosys AG, Schlieren, Switzerland) were added to all samples prior to MS injection
Muscle_1	HEBHARDT_J131009_001	12 muscle samples were pooled	Homo sapiens	NCBITAXON	NCBITaxon:9606	Muscle	BTO	BTO:0000887					Sample overview	Cell culture, tissue sampling and protein-level separation		Muscle_1	None	PCT	None	peptides from the iRT Kit (Biognosys AG, Schlieren, Switzerland) were added to all samples prior to MS injection
Muscle_2	HEBHARDT_J131009_002	12 muscle samples were pooled	Homo sapiens	NCBITAXON	NCBITaxon:9606	Muscle	BTO	BTO:0000887					Sample overview	Cell culture, tissue sampling and protein-level separation		Muscle_2	None	PCT	None	peptides from the iRT Kit (Biognosys AG, Schlieren, Switzerland) were added to all samples prior to MS injection
Muscle_3	HEBHARDT_J131009_003A	12 muscle samples were pooled	Homo sapiens	NCBITAXON	NCBITaxon:9606	Muscle	BTO	BTO:0000887					Sample overview	Cell culture, tissue sampling and protein-level separation		Muscle_3	None	PCT	None	peptides from the iRT Kit (Biognosys AG, Schlieren, Switzerland) were added to all samples prior to MS injection
Lung_1	HEBHARDT_K140203_015_IDA	12 lung samples were pooled	Homo sapiens	NCBITAXON	NCBITaxon:9606	Lung	UBERON	UBERON:0002048					Sample overview	Cell culture, tissue sampling and protein-level separation		Lung_1	None	PCT	None	peptides from the iRT Kit (Biognosys AG, Schlieren, Switzerland) were added to all samples prior to MS injection
Lung_2	HEBHARDT_K140203_016_IDA	12 lung samples were pooled	Homo sapiens	NCBITAXON	NCBITaxon:9606	Lung	UBERON	UBERON:0002048					Sample overview	Cell culture, tissue sampling and protein-level separation		Lung_2	None	PCT	None	peptides from the iRT Kit (Biognosys AG, Schlieren, Switzerland) were added to all samples prior to MS injection
LNCaP_1	HEBHARDT_L120810_001		Homo sapiens	NCBITAXON	NCBITaxon:9606				LNCAP cell	CLO	CLO:0007365		Sample overview	Cell culture, tissue sampling and protein-level separation		LNCaP_1	None	Trypsin	None	peptides from the iRT Kit (Biognosys AG, Schlieren, Switzerland) were added to all samples prior to MS injection
HEK293_42	HEUSELM_J130729_002		Homo sapiens	NCBITAXON	NCBITaxon:9606				293 cell	CLO	CLO:0001230		Sample overview	Cell culture, tissue sampling and protein-level separation	SEC was performed on an Agilent 1100 milliliter flow HPLC system (Agilent, CA, USA) utilizing a Yarra-SEC-4000 column (pore size 500 A_, dimensions 300_7.8 mm, Phenomenex, CA, USA)	HEK293_42	SEC	Trypsin	None	peptides from the iRT Kit (Biognosys AG, Schlieren, Switzerland) were added to all samples prior to MS injection
HEK293_43	HEUSELM_J130729_004		Homo sapiens	NCBITAXON	NCBITaxon:9606				293 cell	CLO	CLO:0001230		Sample overview	Cell culture, tissue sampling and protein-level separation	SEC was performed on an Agilent 1100 milliliter flow HPLC system (Agilent, CA, USA) utilizing a Yarra-SEC-4000 column (pore size 500 A_, dimensions 300_7.8 mm, Phenomenex, CA, USA)	HEK293_43	SEC	Trypsin	None	peptides from the iRT Kit (Biognosys AG, Schlieren, Switzerland) were added to all samples prior to MS injection
HEK293_44	HEUSELM_J130729_006		Homo sapiens	NCBITAXON	NCBITaxon:9606				293 cell	CLO	CLO:0001230		Sample overview	Cell culture, tissue sampling and protein-level separation	SEC was performed on an Agilent 1100 milliliter flow HPLC system (Agilent, CA, USA) utilizing a Yarra-SEC-4000 column (pore size 500 A_, dimensions 300_7.8 mm, Phenomenex, CA, USA)	HEK293_44	SEC	Trypsin	None	peptides from the iRT Kit (Biognosys AG, Schlieren, Switzerland) were added to all samples prior to MS injection
HEK293_45	HEUSELM_J130729_008		Homo sapiens	NCBITAXON	NCBITaxon:9606				293 cell	CLO	CLO:0001230		Sample overview	Cell culture, tissue sampling and protein-level separation	SEC was performed on an Agilent 1100 milliliter flow HPLC system (Agilent, CA, USA) utilizing a Yarra-SEC-4000 column (pore size 500 A_, dimensions 300_7.8 mm, Phenomenex, CA, USA)	HEK293_45	SEC	Trypsin	None	peptides from the iRT Kit (Biognosys AG, Schlieren, Switzerland) were added to all samples prior to MS injection
HEK293_46	HEUSELM_J130729_010		Homo sapiens	NCBITAXON	NCBITaxon:9606				293 cell	CLO	CLO:0001230		Sample overview	Cell culture, tissue sampling and protein-level separation	SEC was performed on an Agilent 1100 milliliter flow HPLC system (Agilent, CA, USA) utilizing a Yarra-SEC-4000 column (pore size 500 A_, dimensions 300_7.8 mm, Phenomenex, CA, USA)	HEK293_46	SEC	Trypsin	None	peptides from the iRT Kit (Biognosys AG, Schlieren, Switzerland) were added to all samples prior to MS injection
HEK293_47	HEUSELM_J130729_012		Homo sapiens	NCBITAXON	NCBITaxon:9606				293 cell	CLO	CLO:0001230		Sample overview	Cell culture, tissue sampling and protein-level separation	SEC was performed on an Agilent 1100 milliliter flow HPLC system (Agilent, CA, USA) utilizing a Yarra-SEC-4000 column (pore size 500 A_, dimensions 300_7.8 mm, Phenomenex, CA, USA)	HEK293_47	SEC	Trypsin	None	peptides from the iRT Kit (Biognosys AG, Schlieren, Switzerland) were added to all samples prior to MS injection
HEK293_48	HEUSELM_J130729_014		Homo sapiens	NCBITAXON	NCBITaxon:9606				293 cell	CLO	CLO:0001230		Sample overview	Cell culture, tissue sampling and protein-level separation	SEC was performed on an Agilent 1100 milliliter flow HPLC system (Agilent, CA, USA) utilizing a Yarra-SEC-4000 column (pore size 500 A_, dimensions 300_7.8 mm, Phenomenex, CA, USA)	HEK293_48	SEC	Trypsin	None	peptides from the iRT Kit (Biognosys AG, Schlieren, Switzerland) were added to all samples prior to MS injection
HEK293_49	HEUSELM_J130729_016		Homo sapiens	NCBITAXON	NCBITaxon:9606				293 cell	CLO	CLO:0001230		Sample overview	Cell culture, tissue sampling and protein-level separation	SEC was performed on an Agilent 1100 milliliter flow HPLC system (Agilent, CA, USA) utilizing a Yarra-SEC-4000 column (pore size 500 A_, dimensions 300_7.8 mm, Phenomenex, CA, USA)	HEK293_49	SEC	Trypsin	None	peptides from the iRT Kit (Biognosys AG, Schlieren, Switzerland) were added to all samples prior to MS injection
HEK293_50	HEUSELM_J130729_018		Homo sapiens	NCBITAXON	NCBITaxon:9606				293 cell	CLO	CLO:0001230		Sample overview	Cell culture, tissue sampling and protein-level separation	SEC was performed on an Agilent 1100 milliliter flow HPLC system (Agilent, CA, USA) utilizing a Yarra-SEC-4000 column (pore size 500 A_, dimensions 300_7.8 mm, Phenomenex, CA, USA)	HEK293_50	SEC	Trypsin	None	peptides from the iRT Kit (Biognosys AG, Schlieren, Switzerland) were added to all samples prior to MS injection
HEK293_51	HEUSELM_J130729_020		Homo sapiens	NCBITAXON	NCBITaxon:9606				293 cell	CLO	CLO:0001230		Sample overview	Cell culture, tissue sampling and protein-level separation	SEC was performed on an Agilent 1100 milliliter flow HPLC system (Agilent, CA, USA) utilizing a Yarra-SEC-4000 column (pore size 500 A_, dimensions 300_7.8 mm, Phenomenex, CA, USA)	HEK293_51	SEC	Trypsin	None	peptides from the iRT Kit (Biognosys AG, Schlieren, Switzerland) were added to all samples prior to MS injection
HEK293_52	HEUSELM_J130729_022		Homo sapiens	NCBITAXON	NCBITaxon:9606				293 cell	CLO	CLO:0001230		Sample overview	Cell culture, tissue sampling and protein-level separation	SEC was performed on an Agilent 1100 milliliter flow HPLC system (Agilent, CA, USA) utilizing a Yarra-SEC-4000 column (pore size 500 A_, dimensions 300_7.8 mm, Phenomenex, CA, USA)	HEK293_52	SEC	Trypsin	None	peptides from the iRT Kit (Biognosys AG, Schlieren, Switzerland) were added to all samples prior to MS injection
HEK293_53	HEUSELM_J130729_024		Homo sapiens	NCBITAXON	NCBITaxon:9606				293 cell	CLO	CLO:0001230		Sample overview	Cell culture, tissue sampling and protein-level separation	SEC was performed on an Agilent 1100 milliliter flow HPLC system (Agilent, CA, USA) utilizing a Yarra-SEC-4000 column (pore size 500 A_, dimensions 300_7.8 mm, Phenomenex, CA, USA)	HEK293_53	SEC	Trypsin	None	peptides from the iRT Kit (Biognosys AG, Schlieren, Switzerland) were added to all samples prior to MS injection
HEK293_54	HEUSELM_J130730_002		Homo sapiens	NCBITAXON	NCBITaxon:9606				293 cell	CLO	CLO:0001230		Sample overview	Cell culture, tissue sampling and protein-level separation	SEC was performed on an Agilent 1100 milliliter flow HPLC system (Agilent, CA, USA) utilizing a Yarra-SEC-4000 column (pore size 500 A_, dimensions 300_7.8 mm, Phenomenex, CA, USA)	HEK293_54	SEC	Trypsin	None	peptides from the iRT Kit (Biognosys AG, Schlieren, Switzerland) were added to all samples prior to MS injection
HEK293_55	HEUSELM_J130730_004		Homo sapiens	NCBITAXON	NCBITaxon:9606				293 cell	CLO	CLO:0001230		Sample overview	Cell culture, tissue sampling and protein-level separation	SEC was performed on an Agilent 1100 milliliter flow HPLC system (Agilent, CA, USA) utilizing a Yarra-SEC-4000 column (pore size 500 A_, dimensions 300_7.8 mm, Phenomenex, CA, USA)	HEK293_55	SEC	Trypsin	None	peptides from the iRT Kit (Biognosys AG, Schlieren, Switzerland) were added to all samples prior to MS injection
HEK293_56	HEUSELM_J130730_006		Homo sapiens	NCBITAXON	NCBITaxon:9606				293 cell	CLO	CLO:0001230		Sample overview	Cell culture, tissue sampling and protein-level separation	SEC was performed on an Agilent 1100 milliliter flow HPLC system (Agilent, CA, USA) utilizing a Yarra-SEC-4000 column (pore size 500 A_, dimensions 300_7.8 mm, Phenomenex, CA, USA)	HEK293_56	SEC	Trypsin	None	peptides from the iRT Kit (Biognosys AG, Schlieren, Switzerland) were added to all samples prior to MS injection
HEK293_57	HEUSELM_J130730_008		Homo sapiens	NCBITAXON	NCBITaxon:9606				293 cell	CLO	CLO:0001230		Sample overview	Cell culture, tissue sampling and protein-level separation	SEC was performed on an Agilent 1100 milliliter flow HPLC system (Agilent, CA, USA) utilizing a Yarra-SEC-4000 column (pore size 500 A_, dimensions 300_7.8 mm, Phenomenex, CA, USA)	HEK293_57	SEC	Trypsin	None	peptides from the iRT Kit (Biognosys AG, Schlieren, Switzerland) were added to all samples prior to MS injection
HEK293_58	HEUSELM_J130730_010		Homo sapiens	NCBITAXON	NCBITaxon:9606				293 cell	CLO	CLO:0001230		Sample overview	Cell culture, tissue sampling and protein-level separation	SEC was performed on an Agilent 1100 milliliter flow HPLC system (Agilent, CA, USA) utilizing a Yarra-SEC-4000 column (pore size 500 A_, dimensions 300_7.8 mm, Phenomenex, CA, USA)	HEK293_58	SEC	Trypsin	None	peptides from the iRT Kit (Biognosys AG, Schlieren, Switzerland) were added to all samples prior to MS injection
HEK293_59	HEUSELM_J130730_012		Homo sapiens	NCBITAXON	NCBITaxon:9606				293 cell	CLO	CLO:0001230		Sample overview	Cell culture, tissue sampling and protein-level separation	SEC was performed on an Agilent 1100 milliliter flow HPLC system (Agilent, CA, USA) utilizing a Yarra-SEC-4000 column (pore size 500 A_, dimensions 300_7.8 mm, Phenomenex, CA, USA)	HEK293_59	SEC	Trypsin	None	peptides from the iRT Kit (Biognosys AG, Schlieren, Switzerland) were added to all samples prior to MS injection
HEK293_60	HEUSELM_J130730_014		Homo sapiens	NCBITAXON	NCBITaxon:9606				293 cell	CLO	CLO:0001230		Sample overview	Cell culture, tissue sampling and protein-level separation	SEC was performed on an Agilent 1100 milliliter flow HPLC system (Agilent, CA, USA) utilizing a Yarra-SEC-4000 column (pore size 500 A_, dimensions 300_7.8 mm, Phenomenex, CA, USA)	HEK293_60	SEC	Trypsin	None	peptides from the iRT Kit (Biognosys AG, Schlieren, Switzerland) were added to all samples prior to MS injection
HEK293_61	HEUSELM_J130730_016		Homo sapiens	NCBITAXON	NCBITaxon:9606				293 cell	CLO	CLO:0001230		Sample overview	Cell culture, tissue sampling and protein-level separation	SEC was performed on an Agilent 1100 milliliter flow HPLC system (Agilent, CA, USA) utilizing a Yarra-SEC-4000 column (pore size 500 A_, dimensions 300_7.8 mm, Phenomenex, CA, USA)	HEK293_61	SEC	Trypsin	None	peptides from the iRT Kit (Biognosys AG, Schlieren, Switzerland) were added to all samples prior to MS injection
HEK293_62	HEUSELM_J130730_018		Homo sapiens	NCBITAXON	NCBITaxon:9606				293 cell	CLO	CLO:0001230		Sample overview	Cell culture, tissue sampling and protein-level separation	SEC was performed on an Agilent 1100 milliliter flow HPLC system (Agilent, CA, USA) utilizing a Yarra-SEC-4000 column (pore size 500 A_, dimensions 300_7.8 mm, Phenomenex, CA, USA)	HEK293_62	SEC	Trypsin	None	peptides from the iRT Kit (Biognosys AG, Schlieren, Switzerland) were added to all samples prior to MS injection
HEK293_63	HEUSELM_J130730_020		Homo sapiens	NCBITAXON	NCBITaxon:9606				293 cell	CLO	CLO:0001230		Sample overview	Cell culture, tissue sampling and protein-level separation	SEC was performed on an Agilent 1100 milliliter flow HPLC system (Agilent, CA, USA) utilizing a Yarra-SEC-4000 column (pore size 500 A_, dimensions 300_7.8 mm, Phenomenex, CA, USA)	HEK293_63	SEC	Trypsin	None	peptides from the iRT Kit (Biognosys AG, Schlieren, Switzerland) were added to all samples prior to MS injection
HEK293_64	HEUSELM_J130730_022		Homo sapiens	NCBITAXON	NCBITaxon:9606				293 cell	CLO	CLO:0001230		Sample overview	Cell culture, tissue sampling and protein-level separation	SEC was performed on an Agilent 1100 milliliter flow HPLC system (Agilent, CA, USA) utilizing a Yarra-SEC-4000 column (pore size 500 A_, dimensions 300_7.8 mm, Phenomenex, CA, USA)	HEK293_64	SEC	Trypsin	None	peptides from the iRT Kit (Biognosys AG, Schlieren, Switzerland) were added to all samples prior to MS injection
HEK293_65	HEUSELM_J130730_024		Homo sapiens	NCBITAXON	NCBITaxon:9606				293 cell	CLO	CLO:0001230		Sample overview	Cell culture, tissue sampling and protein-level separation	SEC was performed on an Agilent 1100 milliliter flow HPLC system (Agilent, CA, USA) utilizing a Yarra-SEC-4000 column (pore size 500 A_, dimensions 300_7.8 mm, Phenomenex, CA, USA)	HEK293_65	SEC	Trypsin	None	peptides from the iRT Kit (Biognosys AG, Schlieren, Switzerland) were added to all samples prior to MS injection
HEK293_66	HEUSELM_J130802_002		Homo sapiens	NCBITAXON	NCBITaxon:9606				293 cell	CLO	CLO:0001230		Sample overview	Cell culture, tissue sampling and protein-level separation	SEC was performed on an Agilent 1100 milliliter flow HPLC system (Agilent, CA, USA) utilizing a Yarra-SEC-4000 column (pore size 500 A_, dimensions 300_7.8 mm, Phenomenex, CA, USA)	HEK293_66	SEC	Trypsin	None	peptides from the iRT Kit (Biognosys AG, Schlieren, Switzerland) were added to all samples prior to MS injection
HEK293_67	HEUSELM_J130802_004		Homo sapiens	NCBITAXON	NCBITaxon:9606				293 cell	CLO	CLO:0001230		Sample overview	Cell culture, tissue sampling and protein-level separation	SEC was performed on an Agilent 1100 milliliter flow HPLC system (Agilent, CA, USA) utilizing a Yarra-SEC-4000 column (pore size 500 A_, dimensions 300_7.8 mm, Phenomenex, CA, USA)	HEK293_67	SEC	Trypsin	None	peptides from the iRT Kit (Biognosys AG, Schlieren, Switzerland) were added to all samples prior to MS injection
HEK293_68	HEUSELM_J130802_006		Homo sapiens	NCBITAXON	NCBITaxon:9606				293 cell	CLO	CLO:0001230		Sample overview	Cell culture, tissue sampling and protein-level separation	SEC was performed on an Agilent 1100 milliliter flow HPLC system (Agilent, CA, USA) utilizing a Yarra-SEC-4000 column (pore size 500 A_, dimensions 300_7.8 mm, Phenomenex, CA, USA)	HEK293_68	SEC	Trypsin	None	peptides from the iRT Kit (Biognosys AG, Schlieren, Switzerland) were added to all samples prior to MS injection
HEK293_69	HEUSELM_J130802_008		Homo sapiens	NCBITAXON	NCBITaxon:9606				293 cell	CLO	CLO:0001230		Sample overview	Cell culture, tissue sampling and protein-level separation	SEC was performed on an Agilent 1100 milliliter flow HPLC system (Agilent, CA, USA) utilizing a Yarra-SEC-4000 column (pore size 500 A_, dimensions 300_7.8 mm, Phenomenex, CA, USA)	HEK293_69	SEC	Trypsin	None	peptides from the iRT Kit (Biognosys AG, Schlieren, Switzerland) were added to all samples prior to MS injection
HEK293_70	HEUSELM_J130802_010		Homo sapiens	NCBITAXON	NCBITaxon:9606				293 cell	CLO	CLO:0001230		Sample overview	Cell culture, tissue sampling and protein-level separation	SEC was performed on an Agilent 1100 milliliter flow HPLC system (Agilent, CA, USA) utilizing a Yarra-SEC-4000 column (pore size 500 A_, dimensions 300_7.8 mm, Phenomenex, CA, USA)	HEK293_70	SEC	Trypsin	None	peptides from the iRT Kit (Biognosys AG, Schlieren, Switzerland) were added to all samples prior to MS injection
HEK293_71	HEUSELM_J130802_012		Homo sapiens	NCBITAXON	NCBITaxon:9606				293 cell	CLO	CLO:0001230		Sample overview	Cell culture, tissue sampling and protein-level separation	SEC was performed on an Agilent 1100 milliliter flow HPLC system (Agilent, CA, USA) utilizing a Yarra-SEC-4000 column (pore size 500 A_, dimensions 300_7.8 mm, Phenomenex, CA, USA)	HEK293_71	SEC	Trypsin	None	peptides from the iRT Kit (Biognosys AG, Schlieren, Switzerland) were added to all samples prior to MS injection
HEK293_72	HEUSELM_J130802_014		Homo sapiens	NCBITAXON	NCBITaxon:9606				293 cell	CLO	CLO:0001230		Sample overview	Cell culture, tissue sampling and protein-level separation	SEC was performed on an Agilent 1100 milliliter flow HPLC system (Agilent, CA, USA) utilizing a Yarra-SEC-4000 column (pore size 500 A_, dimensions 300_7.8 mm, Phenomenex, CA, USA)	HEK293_72	SEC	Trypsin	None	peptides from the iRT Kit (Biognosys AG, Schlieren, Switzerland) were added to all samples prior to MS injection
HEK293_73	HEUSELM_J130802_016		Homo sapiens	NCBITAXON	NCBITaxon:9606				293 cell	CLO	CLO:0001230		Sample overview	Cell culture, tissue sampling and protein-level separation	SEC was performed on an Agilent 1100 milliliter flow HPLC system (Agilent, CA, USA) utilizing a Yarra-SEC-4000 column (pore size 500 A_, dimensions 300_7.8 mm, Phenomenex, CA, USA)	HEK293_73	SEC	Trypsin	None	peptides from the iRT Kit (Biognosys AG, Schlieren, Switzerland) were added to all samples prior to MS injection
HEK293_74	HEUSELM_J130802_018		Homo sapiens	NCBITAXON	NCBITaxon:9606				293 cell	CLO	CLO:0001230		Sample overview	Cell culture, tissue sampling and protein-level separation	SEC was performed on an Agilent 1100 milliliter flow HPLC system (Agilent, CA, USA) utilizing a Yarra-SEC-4000 column (pore size 500 A_, dimensions 300_7.8 mm, Phenomenex, CA, USA)	HEK293_74	SEC	Trypsin	None	peptides from the iRT Kit (Biognosys AG, Schlieren, Switzerland) were added to all samples prior to MS injection
HEK293_75	HEUSELM_J130802_020		Homo sapiens	NCBITAXON	NCBITaxon:9606				293 cell	CLO	CLO:0001230		Sample overview	Cell culture, tissue sampling and protein-level separation	SEC was performed on an Agilent 1100 milliliter flow HPLC system (Agilent, CA, USA) utilizing a Yarra-SEC-4000 column (pore size 500 A_, dimensions 300_7.8 mm, Phenomenex, CA, USA)	HEK293_75	SEC	Trypsin	None	peptides from the iRT Kit (Biognosys AG, Schlieren, Switzerland) were added to all samples prior to MS injection
HEK293_76	HEUSELM_J130802_022		Homo sapiens	NCBITAXON	NCBITaxon:9606				293 cell	CLO	CLO:0001230		Sample overview	Cell culture, tissue sampling and protein-level separation	SEC was performed on an Agilent 1100 milliliter flow HPLC system (Agilent, CA, USA) utilizing a Yarra-SEC-4000 column (pore size 500 A_, dimensions 300_7.8 mm, Phenomenex, CA, USA)	HEK293_76	SEC	Trypsin	None	peptides from the iRT Kit (Biognosys AG, Schlieren, Switzerland) were added to all samples prior to MS injection
HEK293_77	HEUSELM_J130802_024		Homo sapiens	NCBITAXON	NCBITaxon:9606				293 cell	CLO	CLO:0001230		Sample overview	Cell culture, tissue sampling and protein-level separation	SEC was performed on an Agilent 1100 milliliter flow HPLC system (Agilent, CA, USA) utilizing a Yarra-SEC-4000 column (pore size 500 A_, dimensions 300_7.8 mm, Phenomenex, CA, USA)	HEK293_77	SEC	Trypsin	None	peptides from the iRT Kit (Biognosys AG, Schlieren, Switzerland) were added to all samples prior to MS injection
HEK293_78	HEUSELM_J130805_002		Homo sapiens	NCBITAXON	NCBITaxon:9606				293 cell	CLO	CLO:0001230		Sample overview	Cell culture, tissue sampling and protein-level separation	SEC was performed on an Agilent 1100 milliliter flow HPLC system (Agilent, CA, USA) utilizing a Yarra-SEC-4000 column (pore size 500 A_, dimensions 300_7.8 mm, Phenomenex, CA, USA)	HEK293_78	SEC	Trypsin	None	peptides from the iRT Kit (Biognosys AG, Schlieren, Switzerland) were added to all samples prior to MS injection
HEK293_79	HEUSELM_J130805_004		Homo sapiens	NCBITAXON	NCBITaxon:9606				293 cell	CLO	CLO:0001230		Sample overview	Cell culture, tissue sampling and protein-level separation	SEC was performed on an Agilent 1100 milliliter flow HPLC system (Agilent, CA, USA) utilizing a Yarra-SEC-4000 column (pore size 500 A_, dimensions 300_7.8 mm, Phenomenex, CA, USA)	HEK293_79	SEC	Trypsin	None	peptides from the iRT Kit (Biognosys AG, Schlieren, Switzerland) were added to all samples prior to MS injection
HEK293_80	HEUSELM_J130805_006		Homo sapiens	NCBITAXON	NCBITaxon:9606				293 cell	CLO	CLO:0001230		Sample overview	Cell culture, tissue sampling and protein-level separation	SEC was performed on an Agilent 1100 milliliter flow HPLC system (Agilent, CA, USA) utilizing a Yarra-SEC-4000 column (pore size 500 A_, dimensions 300_7.8 mm, Phenomenex, CA, USA)	HEK293_80	SEC	Trypsin	None	peptides from the iRT Kit (Biognosys AG, Schlieren, Switzerland) were added to all samples prior to MS injection
HEK293_81	HEUSELM_J130805_008		Homo sapiens	NCBITAXON	NCBITaxon:9606				293 cell	CLO	CLO:0001230		Sample overview	Cell culture, tissue sampling and protein-level separation	SEC was performed on an Agilent 1100 milliliter flow HPLC system (Agilent, CA, USA) utilizing a Yarra-SEC-4000 column (pore size 500 A_, dimensions 300_7.8 mm, Phenomenex, CA, USA)	HEK293_81	SEC	Trypsin	None	peptides from the iRT Kit (Biognosys AG, Schlieren, Switzerland) were added to all samples prior to MS injection
HEK293_82	HEUSELM_J130805_010		Homo sapiens	NCBITAXON	NCBITaxon:9606				293 cell	CLO	CLO:0001230		Sample overview	Cell culture, tissue sampling and protein-level separation	SEC was performed on an Agilent 1100 milliliter flow HPLC system (Agilent, CA, USA) utilizing a Yarra-SEC-4000 column (pore size 500 A_, dimensions 300_7.8 mm, Phenomenex, CA, USA)	HEK293_82	SEC	Trypsin	None	peptides from the iRT Kit (Biognosys AG, Schlieren, Switzerland) were added to all samples prior to MS injection
HEK293_83	HEUSELM_J130805_012		Homo sapiens	NCBITAXON	NCBITaxon:9606				293 cell	CLO	CLO:0001230		Sample overview	Cell culture, tissue sampling and protein-level separation	SEC was performed on an Agilent 1100 milliliter flow HPLC system (Agilent, CA, USA) utilizing a Yarra-SEC-4000 column (pore size 500 A_, dimensions 300_7.8 mm, Phenomenex, CA, USA)	HEK293_83	SEC	Trypsin	None	peptides from the iRT Kit (Biognosys AG, Schlieren, Switzerland) were added to all samples prior to MS injection
HEK293_84	HEUSELM_J130805_014		Homo sapiens	NCBITAXON	NCBITaxon:9606				293 cell	CLO	CLO:0001230		Sample overview	Cell culture, tissue sampling and protein-level separation	SEC was performed on an Agilent 1100 milliliter flow HPLC system (Agilent, CA, USA) utilizing a Yarra-SEC-4000 column (pore size 500 A_, dimensions 300_7.8 mm, Phenomenex, CA, USA)	HEK293_84	SEC	Trypsin	None	peptides from the iRT Kit (Biognosys AG, Schlieren, Switzerland) were added to all samples prior to MS injection
HEK293_85	HEUSELM_J130805_016		Homo sapiens	NCBITAXON	NCBITaxon:9606				293 cell	CLO	CLO:0001230		Sample overview	Cell culture, tissue sampling and protein-level separation	SEC was performed on an Agilent 1100 milliliter flow HPLC system (Agilent, CA, USA) utilizing a Yarra-SEC-4000 column (pore size 500 A_, dimensions 300_7.8 mm, Phenomenex, CA, USA)	HEK293_85	SEC	Trypsin	None	peptides from the iRT Kit (Biognosys AG, Schlieren, Switzerland) were added to all samples prior to MS injection
HEK293_86	HEUSELM_J130805_018		Homo sapiens	NCBITAXON	NCBITaxon:9606				293 cell	CLO	CLO:0001230		Sample overview	Cell culture, tissue sampling and protein-level separation	SEC was performed on an Agilent 1100 milliliter flow HPLC system (Agilent, CA, USA) utilizing a Yarra-SEC-4000 column (pore size 500 A_, dimensions 300_7.8 mm, Phenomenex, CA, USA)	HEK293_86	SEC	Trypsin	None	peptides from the iRT Kit (Biognosys AG, Schlieren, Switzerland) were added to all samples prior to MS injection
HEK293_87	HEUSELM_J130805_020		Homo sapiens	NCBITAXON	NCBITaxon:9606				293 cell	CLO	CLO:0001230		Sample overview	Cell culture, tissue sampling and protein-level separation	SEC was performed on an Agilent 1100 milliliter flow HPLC system (Agilent, CA, USA) utilizing a Yarra-SEC-4000 column (pore size 500 A_, dimensions 300_7.8 mm, Phenomenex, CA, USA)	HEK293_87	SEC	Trypsin	None	peptides from the iRT Kit (Biognosys AG, Schlieren, Switzerland) were added to all samples prior to MS injection
HEK293_88	HEUSELM_J130805_022		Homo sapiens	NCBITAXON	NCBITaxon:9606				293 cell	CLO	CLO:0001230		Sample overview	Cell culture, tissue sampling and protein-level separation	SEC was performed on an Agilent 1100 milliliter flow HPLC system (Agilent, CA, USA) utilizing a Yarra-SEC-4000 column (pore size 500 A_, dimensions 300_7.8 mm, Phenomenex, CA, USA)	HEK293_88	SEC	Trypsin	None	peptides from the iRT Kit (Biognosys AG, Schlieren, Switzerland) were added to all samples prior to MS injection
HEK293_89	HEUSELM_J130805_024		Homo sapiens	NCBITAXON	NCBITaxon:9606				293 cell	CLO	CLO:0001230		Sample overview	Cell culture, tissue sampling and protein-level separation	SEC was performed on an Agilent 1100 milliliter flow HPLC system (Agilent, CA, USA) utilizing a Yarra-SEC-4000 column (pore size 500 A_, dimensions 300_7.8 mm, Phenomenex, CA, USA)	HEK293_89	SEC	Trypsin	None	peptides from the iRT Kit (Biognosys AG, Schlieren, Switzerland) were added to all samples prior to MS injection
HEK293_90	HEUSELM_J130809_002		Homo sapiens	NCBITAXON	NCBITaxon:9606				293 cell	CLO	CLO:0001230		Sample overview	Cell culture, tissue sampling and protein-level separation	SEC was performed on an Agilent 1100 milliliter flow HPLC system (Agilent, CA, USA) utilizing a Yarra-SEC-4000 column (pore size 500 A_, dimensions 300_7.8 mm, Phenomenex, CA, USA)	HEK293_90	SEC	Trypsin	None	peptides from the iRT Kit (Biognosys AG, Schlieren, Switzerland) were added to all samples prior to MS injection
HEK293_91	HEUSELM_J130809_004		Homo sapiens	NCBITAXON	NCBITaxon:9606				293 cell	CLO	CLO:0001230		Sample overview	Cell culture, tissue sampling and protein-level separation	SEC was performed on an Agilent 1100 milliliter flow HPLC system (Agilent, CA, USA) utilizing a Yarra-SEC-4000 column (pore size 500 A_, dimensions 300_7.8 mm, Phenomenex, CA, USA)	HEK293_91	SEC	Trypsin	None	peptides from the iRT Kit (Biognosys AG, Schlieren, Switzerland) were added to all samples prior to MS injection
HEK293_92	HEUSELM_J130809_006		Homo sapiens	NCBITAXON	NCBITaxon:9606				293 cell	CLO	CLO:0001230		Sample overview	Cell culture, tissue sampling and protein-level separation	SEC was performed on an Agilent 1100 milliliter flow HPLC system (Agilent, CA, USA) utilizing a Yarra-SEC-4000 column (pore size 500 A_, dimensions 300_7.8 mm, Phenomenex, CA, USA)	HEK293_92	SEC	Trypsin	None	peptides from the iRT Kit (Biognosys AG, Schlieren, Switzerland) were added to all samples prior to MS injection
HEK293_93	HEUSELM_J130809_008		Homo sapiens	NCBITAXON	NCBITaxon:9606				293 cell	CLO	CLO:0001230		Sample overview	Cell culture, tissue sampling and protein-level separation	SEC was performed on an Agilent 1100 milliliter flow HPLC system (Agilent, CA, USA) utilizing a Yarra-SEC-4000 column (pore size 500 A_, dimensions 300_7.8 mm, Phenomenex, CA, USA)	HEK293_93	SEC	Trypsin	None	peptides from the iRT Kit (Biognosys AG, Schlieren, Switzerland) were added to all samples prior to MS injection
HEK293_94	HEUSELM_J130809_010		Homo sapiens	NCBITAXON	NCBITaxon:9606				293 cell	CLO	CLO:0001230		Sample overview	Cell culture, tissue sampling and protein-level separation	SEC was performed on an Agilent 1100 milliliter flow HPLC system (Agilent, CA, USA) utilizing a Yarra-SEC-4000 column (pore size 500 A_, dimensions 300_7.8 mm, Phenomenex, CA, USA)	HEK293_94	SEC	Trypsin	None	peptides from the iRT Kit (Biognosys AG, Schlieren, Switzerland) were added to all samples prior to MS injection
HEK293_95	HEUSELM_J130809_012		Homo sapiens	NCBITAXON	NCBITaxon:9606				293 cell	CLO	CLO:0001230		Sample overview	Cell culture, tissue sampling and protein-level separation	SEC was performed on an Agilent 1100 milliliter flow HPLC system (Agilent, CA, USA) utilizing a Yarra-SEC-4000 column (pore size 500 A_, dimensions 300_7.8 mm, Phenomenex, CA, USA)	HEK293_95	SEC	Trypsin	None	peptides from the iRT Kit (Biognosys AG, Schlieren, Switzerland) were added to all samples prior to MS injection
HEK293_96	HEUSELM_J130809_014		Homo sapiens	NCBITAXON	NCBITaxon:9606				293 cell	CLO	CLO:0001230		Sample overview	Cell culture, tissue sampling and protein-level separation	SEC was performed on an Agilent 1100 milliliter flow HPLC system (Agilent, CA, USA) utilizing a Yarra-SEC-4000 column (pore size 500 A_, dimensions 300_7.8 mm, Phenomenex, CA, USA)	HEK293_96	SEC	Trypsin	None	peptides from the iRT Kit (Biognosys AG, Schlieren, Switzerland) were added to all samples prior to MS injection
HEK293_97	HEUSELM_J130809_016		Homo sapiens	NCBITAXON	NCBITaxon:9606				293 cell	CLO	CLO:0001230		Sample overview	Cell culture, tissue sampling and protein-level separation	SEC was performed on an Agilent 1100 milliliter flow HPLC system (Agilent, CA, USA) utilizing a Yarra-SEC-4000 column (pore size 500 A_, dimensions 300_7.8 mm, Phenomenex, CA, USA)	HEK293_97	SEC	Trypsin	None	peptides from the iRT Kit (Biognosys AG, Schlieren, Switzerland) were added to all samples prior to MS injection
HEK293_98	HEUSELM_J130809_018		Homo sapiens	NCBITAXON	NCBITaxon:9606				293 cell	CLO	CLO:0001230		Sample overview	Cell culture, tissue sampling and protein-level separation	SEC was performed on an Agilent 1100 milliliter flow HPLC system (Agilent, CA, USA) utilizing a Yarra-SEC-4000 column (pore size 500 A_, dimensions 300_7.8 mm, Phenomenex, CA, USA)	HEK293_98	SEC	Trypsin	None	peptides from the iRT Kit (Biognosys AG, Schlieren, Switzerland) were added to all samples prior to MS injection
HEK293_99	HEUSELM_J130809_020		Homo sapiens	NCBITAXON	NCBITaxon:9606				293 cell	CLO	CLO:0001230		Sample overview	Cell culture, tissue sampling and protein-level separation	SEC was performed on an Agilent 1100 milliliter flow HPLC system (Agilent, CA, USA) utilizing a Yarra-SEC-4000 column (pore size 500 A_, dimensions 300_7.8 mm, Phenomenex, CA, USA)	HEK293_99	SEC	Trypsin	None	peptides from the iRT Kit (Biognosys AG, Schlieren, Switzerland) were added to all samples prior to MS injection
HEK293_100	HEUSELM_J130809_022		Homo sapiens	NCBITAXON	NCBITaxon:9606				293 cell	CLO	CLO:0001230		Sample overview	Cell culture, tissue sampling and protein-level separation	SEC was performed on an Agilent 1100 milliliter flow HPLC system (Agilent, CA, USA) utilizing a Yarra-SEC-4000 column (pore size 500 A_, dimensions 300_7.8 mm, Phenomenex, CA, USA)	HEK293_100	SEC	Trypsin	None	peptides from the iRT Kit (Biognosys AG, Schlieren, Switzerland) were added to all samples prior to MS injection
HEK293_101	HEUSELM_J130809_024		Homo sapiens	NCBITAXON	NCBITaxon:9606				293 cell	CLO	CLO:0001230		Sample overview	Cell culture, tissue sampling and protein-level separation	SEC was performed on an Agilent 1100 milliliter flow HPLC system (Agilent, CA, USA) utilizing a Yarra-SEC-4000 column (pore size 500 A_, dimensions 300_7.8 mm, Phenomenex, CA, USA)	HEK293_101	SEC	Trypsin	None	peptides from the iRT Kit (Biognosys AG, Schlieren, Switzerland) were added to all samples prior to MS injection
HEK293_102	HEUSELM_J130815_002		Homo sapiens	NCBITAXON	NCBITaxon:9606				293 cell	CLO	CLO:0001230		Sample overview	Cell culture, tissue sampling and protein-level separation	SEC was performed on an Agilent 1100 milliliter flow HPLC system (Agilent, CA, USA) utilizing a Yarra-SEC-4000 column (pore size 500 A_, dimensions 300_7.8 mm, Phenomenex, CA, USA)	HEK293_102	SEC	Trypsin	None	peptides from the iRT Kit (Biognosys AG, Schlieren, Switzerland) were added to all samples prior to MS injection
HEK293_103	HEUSELM_J130815_004		Homo sapiens	NCBITAXON	NCBITaxon:9606				293 cell	CLO	CLO:0001230		Sample overview	Cell culture, tissue sampling and protein-level separation	SEC was performed on an Agilent 1100 milliliter flow HPLC system (Agilent, CA, USA) utilizing a Yarra-SEC-4000 column (pore size 500 A_, dimensions 300_7.8 mm, Phenomenex, CA, USA)	HEK293_103	SEC	Trypsin	None	peptides from the iRT Kit (Biognosys AG, Schlieren, Switzerland) were added to all samples prior to MS injection
HEK293_104	HEUSELM_J130815_006		Homo sapiens	NCBITAXON	NCBITaxon:9606				293 cell	CLO	CLO:0001230		Sample overview	Cell culture, tissue sampling and protein-level separation	SEC was performed on an Agilent 1100 milliliter flow HPLC system (Agilent, CA, USA) utilizing a Yarra-SEC-4000 column (pore size 500 A_, dimensions 300_7.8 mm, Phenomenex, CA, USA)	HEK293_104	SEC	Trypsin	None	peptides from the iRT Kit (Biognosys AG, Schlieren, Switzerland) were added to all samples prior to MS injection
HEK293_105	HEUSELM_J130815_008		Homo sapiens	NCBITAXON	NCBITaxon:9606				293 cell	CLO	CLO:0001230		Sample overview	Cell culture, tissue sampling and protein-level separation	SEC was performed on an Agilent 1100 milliliter flow HPLC system (Agilent, CA, USA) utilizing a Yarra-SEC-4000 column (pore size 500 A_, dimensions 300_7.8 mm, Phenomenex, CA, USA)	HEK293_105	SEC	Trypsin	None	peptides from the iRT Kit (Biognosys AG, Schlieren, Switzerland) were added to all samples prior to MS injection
HEK293_106	HEUSELM_J130815_010		Homo sapiens	NCBITAXON	NCBITaxon:9606				293 cell	CLO	CLO:0001230		Sample overview	Cell culture, tissue sampling and protein-level separation	SEC was performed on an Agilent 1100 milliliter flow HPLC system (Agilent, CA, USA) utilizing a Yarra-SEC-4000 column (pore size 500 A_, dimensions 300_7.8 mm, Phenomenex, CA, USA)	HEK293_106	SEC	Trypsin	None	peptides from the iRT Kit (Biognosys AG, Schlieren, Switzerland) were added to all samples prior to MS injection
HEK293_107	HEUSELM_J130815_012		Homo sapiens	NCBITAXON	NCBITaxon:9606				293 cell	CLO	CLO:0001230		Sample overview	Cell culture, tissue sampling and protein-level separation	SEC was performed on an Agilent 1100 milliliter flow HPLC system (Agilent, CA, USA) utilizing a Yarra-SEC-4000 column (pore size 500 A_, dimensions 300_7.8 mm, Phenomenex, CA, USA)	HEK293_107	SEC	Trypsin	None	peptides from the iRT Kit (Biognosys AG, Schlieren, Switzerland) were added to all samples prior to MS injection
HEK293_108	HEUSELM_J130815_014		Homo sapiens	NCBITAXON	NCBITaxon:9606				293 cell	CLO	CLO:0001230		Sample overview	Cell culture, tissue sampling and protein-level separation	SEC was performed on an Agilent 1100 milliliter flow HPLC system (Agilent, CA, USA) utilizing a Yarra-SEC-4000 column (pore size 500 A_, dimensions 300_7.8 mm, Phenomenex, CA, USA)	HEK293_108	SEC	Trypsin	None	peptides from the iRT Kit (Biognosys AG, Schlieren, Switzerland) were added to all samples prior to MS injection
HEK293_109	HEUSELM_J130815_016		Homo sapiens	NCBITAXON	NCBITaxon:9606				293 cell	CLO	CLO:0001230		Sample overview	Cell culture, tissue sampling and protein-level separation	SEC was performed on an Agilent 1100 milliliter flow HPLC system (Agilent, CA, USA) utilizing a Yarra-SEC-4000 column (pore size 500 A_, dimensions 300_7.8 mm, Phenomenex, CA, USA)	HEK293_109	SEC	Trypsin	None	peptides from the iRT Kit (Biognosys AG, Schlieren, Switzerland) were added to all samples prior to MS injection
HEK293_110	HEUSELM_J130815_018		Homo sapiens	NCBITAXON	NCBITaxon:9606				293 cell	CLO	CLO:0001230		Sample overview	Cell culture, tissue sampling and protein-level separation	SEC was performed on an Agilent 1100 milliliter flow HPLC system (Agilent, CA, USA) utilizing a Yarra-SEC-4000 column (pore size 500 A_, dimensions 300_7.8 mm, Phenomenex, CA, USA)	HEK293_110	SEC	Trypsin	None	peptides from the iRT Kit (Biognosys AG, Schlieren, Switzerland) were added to all samples prior to MS injection
HEK293_111	HEUSELM_J130815_020		Homo sapiens	NCBITAXON	NCBITaxon:9606				293 cell	CLO	CLO:0001230		Sample overview	Cell culture, tissue sampling and protein-level separation	SEC was performed on an Agilent 1100 milliliter flow HPLC system (Agilent, CA, USA) utilizing a Yarra-SEC-4000 column (pore size 500 A_, dimensions 300_7.8 mm, Phenomenex, CA, USA)	HEK293_111	SEC	Trypsin	None	peptides from the iRT Kit (Biognosys AG, Schlieren, Switzerland) were added to all samples prior to MS injection
HEK293_112	HEUSELM_J130815_022		Homo sapiens	NCBITAXON	NCBITaxon:9606				293 cell	CLO	CLO:0001230		Sample overview	Cell culture, tissue sampling and protein-level separation	SEC was performed on an Agilent 1100 milliliter flow HPLC system (Agilent, CA, USA) utilizing a Yarra-SEC-4000 column (pore size 500 A_, dimensions 300_7.8 mm, Phenomenex, CA, USA)	HEK293_112	SEC	Trypsin	None	peptides from the iRT Kit (Biognosys AG, Schlieren, Switzerland) were added to all samples prior to MS injection
HEK293_113	HEUSELM_J130815_024		Homo sapiens	NCBITAXON	NCBITaxon:9606				293 cell	CLO	CLO:0001230		Sample overview	Cell culture, tissue sampling and protein-level separation	SEC was performed on an Agilent 1100 milliliter flow HPLC system (Agilent, CA, USA) utilizing a Yarra-SEC-4000 column (pore size 500 A_, dimensions 300_7.8 mm, Phenomenex, CA, USA)	HEK293_113	SEC	Trypsin	None	peptides from the iRT Kit (Biognosys AG, Schlieren, Switzerland) were added to all samples prior to MS injection
HEK293_114	HEUSELM_J130822_002		Homo sapiens	NCBITAXON	NCBITaxon:9606				293 cell	CLO	CLO:0001230		Sample overview	Cell culture, tissue sampling and protein-level separation	SEC was performed on an Agilent 1100 milliliter flow HPLC system (Agilent, CA, USA) utilizing a Yarra-SEC-4000 column (pore size 500 A_, dimensions 300_7.8 mm, Phenomenex, CA, USA)	HEK293_114	SEC	Trypsin	None	peptides from the iRT Kit (Biognosys AG, Schlieren, Switzerland) were added to all samples prior to MS injection
HEK293_115	HEUSELM_J130822_004		Homo sapiens	NCBITAXON	NCBITaxon:9606				293 cell	CLO	CLO:0001230		Sample overview	Cell culture, tissue sampling and protein-level separation	SEC was performed on an Agilent 1100 milliliter flow HPLC system (Agilent, CA, USA) utilizing a Yarra-SEC-4000 column (pore size 500 A_, dimensions 300_7.8 mm, Phenomenex, CA, USA)	HEK293_115	SEC	Trypsin	None	peptides from the iRT Kit (Biognosys AG, Schlieren, Switzerland) were added to all samples prior to MS injection
HEK293_116	HEUSELM_J130822_006		Homo sapiens	NCBITAXON	NCBITaxon:9606				293 cell	CLO	CLO:0001230		Sample overview	Cell culture, tissue sampling and protein-level separation	SEC was performed on an Agilent 1100 milliliter flow HPLC system (Agilent, CA, USA) utilizing a Yarra-SEC-4000 column (pore size 500 A_, dimensions 300_7.8 mm, Phenomenex, CA, USA)	HEK293_116	SEC	Trypsin	None	peptides from the iRT Kit (Biognosys AG, Schlieren, Switzerland) were added to all samples prior to MS injection
HEK293_117	HEUSELM_J130822_008		Homo sapiens	NCBITAXON	NCBITaxon:9606				293 cell	CLO	CLO:0001230		Sample overview	Cell culture, tissue sampling and protein-level separation	SEC was performed on an Agilent 1100 milliliter flow HPLC system (Agilent, CA, USA) utilizing a Yarra-SEC-4000 column (pore size 500 A_, dimensions 300_7.8 mm, Phenomenex, CA, USA)	HEK293_117	SEC	Trypsin	None	peptides from the iRT Kit (Biognosys AG, Schlieren, Switzerland) were added to all samples prior to MS injection
HEK293_118	HEUSELM_J130822_010		Homo sapiens	NCBITAXON	NCBITaxon:9606				293 cell	CLO	CLO:0001230		Sample overview	Cell culture, tissue sampling and protein-level separation	SEC was performed on an Agilent 1100 milliliter flow HPLC system (Agilent, CA, USA) utilizing a Yarra-SEC-4000 column (pore size 500 A_, dimensions 300_7.8 mm, Phenomenex, CA, USA)	HEK293_118	SEC	Trypsin	None	peptides from the iRT Kit (Biognosys AG, Schlieren, Switzerland) were added to all samples prior to MS injection
HEK293_119	HEUSELM_J130822_012		Homo sapiens	NCBITAXON	NCBITaxon:9606				293 cell	CLO	CLO:0001230		Sample overview	Cell culture, tissue sampling and protein-level separation	SEC was performed on an Agilent 1100 milliliter flow HPLC system (Agilent, CA, USA) utilizing a Yarra-SEC-4000 column (pore size 500 A_, dimensions 300_7.8 mm, Phenomenex, CA, USA)	HEK293_119	SEC	Trypsin	None	peptides from the iRT Kit (Biognosys AG, Schlieren, Switzerland) were added to all samples prior to MS injection
HEK293_120	HEUSELM_J130822_014		Homo sapiens	NCBITAXON	NCBITaxon:9606				293 cell	CLO	CLO:0001230		Sample overview	Cell culture, tissue sampling and protein-level separation	SEC was performed on an Agilent 1100 milliliter flow HPLC system (Agilent, CA, USA) utilizing a Yarra-SEC-4000 column (pore size 500 A_, dimensions 300_7.8 mm, Phenomenex, CA, USA)	HEK293_120	SEC	Trypsin	None	peptides from the iRT Kit (Biognosys AG, Schlieren, Switzerland) were added to all samples prior to MS injection
HEK293_121	HEUSELM_J130822_016		Homo sapiens	NCBITAXON	NCBITaxon:9606				293 cell	CLO	CLO:0001230		Sample overview	Cell culture, tissue sampling and protein-level separation	SEC was performed on an Agilent 1100 milliliter flow HPLC system (Agilent, CA, USA) utilizing a Yarra-SEC-4000 column (pore size 500 A_, dimensions 300_7.8 mm, Phenomenex, CA, USA)	HEK293_121	SEC	Trypsin	None	peptides from the iRT Kit (Biognosys AG, Schlieren, Switzerland) were added to all samples prior to MS injection
HEK293_122	HEUSELM_J130822_018		Homo sapiens	NCBITAXON	NCBITaxon:9606				293 cell	CLO	CLO:0001230		Sample overview	Cell culture, tissue sampling and protein-level separation	SEC was performed on an Agilent 1100 milliliter flow HPLC system (Agilent, CA, USA) utilizing a Yarra-SEC-4000 column (pore size 500 A_, dimensions 300_7.8 mm, Phenomenex, CA, USA)	HEK293_122	SEC	Trypsin	None	peptides from the iRT Kit (Biognosys AG, Schlieren, Switzerland) were added to all samples prior to MS injection
CAL51_1	MATONDOM_L120616_001		Homo sapiens	NCBITAXON	NCBITaxon:9606				CAL-51 cell	CLO	CLO:0002185		Sample overview	Cell culture, tissue sampling and protein-level separation		CAL51_1	None	Trypsin	None	peptides from the iRT Kit (Biognosys AG, Schlieren, Switzerland) were added to all samples prior to MS injection
CAL51_2	MATONDOM_L130830_006		Homo sapiens	NCBITAXON	NCBITaxon:9606				CAL-51 cell	CLO	CLO:0002185		Sample overview	Cell culture, tissue sampling and protein-level separation		CAL51_2	None	Trypsin	None	peptides from the iRT Kit (Biognosys AG, Schlieren, Switzerland) were added to all samples prior to MS injection
CAL51_3	MATONDOM_L130830_007		Homo sapiens	NCBITAXON	NCBITaxon:9606				CAL-51 cell	CLO	CLO:0002185		Sample overview	Cell culture, tissue sampling and protein-level separation		CAL51_3	None	Trypsin	None	peptides from the iRT Kit (Biognosys AG, Schlieren, Switzerland) were added to all samples prior to MS injection
CAL51_4	MATONDOM_L130830_008		Homo sapiens	NCBITAXON	NCBITaxon:9606				CAL-51 cell	CLO	CLO:0002185		Sample overview	Cell culture, tissue sampling and protein-level separation		CAL51_4	None	Trypsin	None	peptides from the iRT Kit (Biognosys AG, Schlieren, Switzerland) were added to all samples prior to MS injection
CAL51_5	MATONDOM_L130830_009		Homo sapiens	NCBITAXON	NCBITaxon:9606				CAL-51 cell	CLO	CLO:0002185		Sample overview	Cell culture, tissue sampling and protein-level separation		CAL51_5	None	Trypsin	None	peptides from the iRT Kit (Biognosys AG, Schlieren, Switzerland) were added to all samples prior to MS injection
Platelets1	MFAINI_J131004_001	collected from a single healthy donor	Homo sapiens	NCBITAXON	NCBITaxon:9606	Blood platelet	BTO	BTO:0000132					Sample overview	Cell culture, tissue sampling and protein-level separation		Platelets1	None	Trypsin	None	peptides from the iRT Kit (Biognosys AG, Schlieren, Switzerland) were added to all samples prior to MS injection
Platelets2	MFAINI_J131004_002	collected from a single healthy donor	Homo sapiens	NCBITAXON	NCBITaxon:9606	Blood platelet	BTO	BTO:0000132					Sample overview	Cell culture, tissue sampling and protein-level separation		Platelets2	None	Trypsin	None	peptides from the iRT Kit (Biognosys AG, Schlieren, Switzerland) were added to all samples prior to MS injection
Platelets3	MFAINI_J131004_004	collected from a single healthy donor	Homo sapiens	NCBITAXON	NCBITaxon:9606	Blood platelet	BTO	BTO:0000132					Sample overview	Cell culture, tissue sampling and protein-level separation		Platelets3	None	Trypsin	None	peptides from the iRT Kit (Biognosys AG, Schlieren, Switzerland) were added to all samples prior to MS injection
Kidney_16	PETRIK_L121130_002	A pool of 18 kidney tissue samples was resolved into 15 gel fractions based on the molecular mass of proteins using SDS-PAGE	Homo sapiens	NCBITAXON	NCBITaxon:9606	Kidney	BTO	BTO:0000671					Sample overview	Cell culture, tissue sampling and protein-level separation		Kidney_16	None	PCT	None	peptides from the iRT Kit (Biognosys AG, Schlieren, Switzerland) were added to all samples prior to MS injection
Kidney_17	PETRIK_L121130_003	A pool of 18 kidney tissue samples was resolved into 15 gel fractions based on the molecular mass of proteins using SDS-PAGE	Homo sapiens	NCBITAXON	NCBITaxon:9606	Kidney	BTO	BTO:0000671					Sample overview	Cell culture, tissue sampling and protein-level separation		Kidney_17	None	PCT	None	peptides from the iRT Kit (Biognosys AG, Schlieren, Switzerland) were added to all samples prior to MS injection
Kidney_18	PETRIK_L121130_004	A pool of 18 kidney tissue samples was resolved into 15 gel fractions based on the molecular mass of proteins using SDS-PAGE	Homo sapiens	NCBITAXON	NCBITaxon:9606	Kidney	BTO	BTO:0000671					Sample overview	Cell culture, tissue sampling and protein-level separation		Kidney_18	None	PCT	None	peptides from the iRT Kit (Biognosys AG, Schlieren, Switzerland) were added to all samples prior to MS injection
Kidney_19	PETRIK_L121130_005	A pool of 18 kidney tissue samples was resolved into 15 gel fractions based on the molecular mass of proteins using SDS-PAGE	Homo sapiens	NCBITAXON	NCBITaxon:9606	Kidney	BTO	BTO:0000671					Sample overview	Cell culture, tissue sampling and protein-level separation		Kidney_19	None	PCT	None	peptides from the iRT Kit (Biognosys AG, Schlieren, Switzerland) were added to all samples prior to MS injection
Kidney_20	PETRIK_L121130_006	A pool of 18 kidney tissue samples was resolved into 15 gel fractions based on the molecular mass of proteins using SDS-PAGE	Homo sapiens	NCBITAXON	NCBITaxon:9606	Kidney	BTO	BTO:0000671					Sample overview	Cell culture, tissue sampling and protein-level separation		Kidney_20	None	PCT	None	peptides from the iRT Kit (Biognosys AG, Schlieren, Switzerland) were added to all samples prior to MS injection
Kidney_21	PETRIK_L121130_007	A pool of 18 kidney tissue samples was resolved into 15 gel fractions based on the molecular mass of proteins using SDS-PAGE	Homo sapiens	NCBITAXON	NCBITaxon:9606	Kidney	BTO	BTO:0000671					Sample overview	Cell culture, tissue sampling and protein-level separation		Kidney_21	None	PCT	None	peptides from the iRT Kit (Biognosys AG, Schlieren, Switzerland) were added to all samples prior to MS injection
Kidney_22	PETRIK_L121130_008	A pool of 18 kidney tissue samples was resolved into 15 gel fractions based on the molecular mass of proteins using SDS-PAGE	Homo sapiens	NCBITAXON	NCBITaxon:9606	Kidney	BTO	BTO:0000671					Sample overview	Cell culture, tissue sampling and protein-level separation		Kidney_22	None	PCT	None	peptides from the iRT Kit (Biognosys AG, Schlieren, Switzerland) were added to all samples prior to MS injection
Kidney_23	PETRIK_L121130_010	A pool of 18 kidney tissue samples was resolved into 15 gel fractions based on the molecular mass of proteins using SDS-PAGE	Homo sapiens	NCBITAXON	NCBITaxon:9606	Kidney	BTO	BTO:0000671					Sample overview	Cell culture, tissue sampling and protein-level separation		Kidney_23	None	PCT	None	peptides from the iRT Kit (Biognosys AG, Schlieren, Switzerland) were added to all samples prior to MS injection
Kidney_24	PETRIK_L121130_011	A pool of 18 kidney tissue samples was resolved into 15 gel fractions based on the molecular mass of proteins using SDS-PAGE	Homo sapiens	NCBITAXON	NCBITaxon:9606	Kidney	BTO	BTO:0000671					Sample overview	Cell culture, tissue sampling and protein-level separation		Kidney_24	None	PCT	None	peptides from the iRT Kit (Biognosys AG, Schlieren, Switzerland) were added to all samples prior to MS injection
Kidney_25	PETRIK_L121130_012	A pool of 18 kidney tissue samples was resolved into 15 gel fractions based on the molecular mass of proteins using SDS-PAGE	Homo sapiens	NCBITAXON	NCBITaxon:9606	Kidney	BTO	BTO:0000671					Sample overview	Cell culture, tissue sampling and protein-level separation		Kidney_25	None	PCT	None	peptides from the iRT Kit (Biognosys AG, Schlieren, Switzerland) were added to all samples prior to MS injection
Kidney_26	PETRIK_L121130_013	A pool of 18 kidney tissue samples was resolved into 15 gel fractions based on the molecular mass of proteins using SDS-PAGE	Homo sapiens	NCBITAXON	NCBITaxon:9606	Kidney	BTO	BTO:0000671					Sample overview	Cell culture, tissue sampling and protein-level separation		Kidney_26	None	PCT	None	peptides from the iRT Kit (Biognosys AG, Schlieren, Switzerland) were added to all samples prior to MS injection
Kidney_27	PETRIK_L121130_014	A pool of 18 kidney tissue samples was resolved into 15 gel fractions based on the molecular mass of proteins using SDS-PAGE	Homo sapiens	NCBITAXON	NCBITaxon:9606	Kidney	BTO	BTO:0000671					Sample overview	Cell culture, tissue sampling and protein-level separation		Kidney_27	None	PCT	None	peptides from the iRT Kit (Biognosys AG, Schlieren, Switzerland) were added to all samples prior to MS injection
Kidney_28	PETRIK_L121130_015	A pool of 18 kidney tissue samples was resolved into 15 gel fractions based on the molecular mass of proteins using SDS-PAGE	Homo sapiens	NCBITAXON	NCBITaxon:9606	Kidney	BTO	BTO:0000671					Sample overview	Cell culture, tissue sampling and protein-level separation		Kidney_28	None	PCT	None	peptides from the iRT Kit (Biognosys AG, Schlieren, Switzerland) were added to all samples prior to MS injection
Kidney_29	PETRIK_L121130_016	A pool of 18 kidney tissue samples was resolved into 15 gel fractions based on the molecular mass of proteins using SDS-PAGE	Homo sapiens	NCBITAXON	NCBITaxon:9606	Kidney	BTO	BTO:0000671					Sample overview	Cell culture, tissue sampling and protein-level separation		Kidney_29	None	PCT	None	peptides from the iRT Kit (Biognosys AG, Schlieren, Switzerland) were added to all samples prior to MS injection
Kidney_30	PETRIK_L121130_017	A pool of 18 kidney tissue samples was resolved into 15 gel fractions based on the molecular mass of proteins using SDS-PAGE	Homo sapiens	NCBITAXON	NCBITaxon:9606	Kidney	BTO	BTO:0000671					Sample overview	Cell culture, tissue sampling and protein-level separation		Kidney_30	None	PCT	None	peptides from the iRT Kit (Biognosys AG, Schlieren, Switzerland) were added to all samples prior to MS injection
Kidney_31	PETRIK_L121130_018	A pool of 18 kidney tissue samples was resolved into 15 gel fractions based on the molecular mass of proteins using SDS-PAGE	Homo sapiens	NCBITAXON	NCBITaxon:9606	Kidney	BTO	BTO:0000671					Sample overview	Cell culture, tissue sampling and protein-level separation		Kidney_31	None	PCT	None	peptides from the iRT Kit (Biognosys AG, Schlieren, Switzerland) were added to all samples prior to MS injection
Gut_1	PETRIK_L130713_001	18 samples from 9 patients were pooled	Homo sapiens	NCBITAXON	NCBITaxon:9606	Gut	BTO	BTO:0000545					Sample overview	Cell culture, tissue sampling and protein-level separation	3100 OFFGEL (OGE) Fractionator (Agilent Technologies) using a 24 cm pH 3-10 IPG strip (GE Healthcare) at a maximum of 8000 V, 50 _A, and 200 mW until 50 kVhrs were reached	Gut_1	None	Trypsin	OGE	peptides from the iRT Kit (Biognosys AG, Schlieren, Switzerland) were added to all samples prior to MS injection
Gut_2	PETRIK_L130713_002	18 samples from 9 patients were pooled	Homo sapiens	NCBITAXON	NCBITaxon:9606	Gut	BTO	BTO:0000545					Sample overview	Cell culture, tissue sampling and protein-level separation	3100 OFFGEL (OGE) Fractionator (Agilent Technologies) using a 24 cm pH 3-10 IPG strip (GE Healthcare) at a maximum of 8000 V, 50 _A, and 200 mW until 50 kVhrs were reached	Gut_2	None	Trypsin	OGE	peptides from the iRT Kit (Biognosys AG, Schlieren, Switzerland) were added to all samples prior to MS injection
Gut_3	PETRIK_L130713_003	18 samples from 9 patients were pooled	Homo sapiens	NCBITAXON	NCBITaxon:9606	Gut	BTO	BTO:0000545					Sample overview	Cell culture, tissue sampling and protein-level separation	3100 OFFGEL (OGE) Fractionator (Agilent Technologies) using a 24 cm pH 3-10 IPG strip (GE Healthcare) at a maximum of 8000 V, 50 _A, and 200 mW until 50 kVhrs were reached	Gut_3	None	Trypsin	OGE	peptides from the iRT Kit (Biognosys AG, Schlieren, Switzerland) were added to all samples prior to MS injection
Gut_4	PETRIK_L130713_004	18 samples from 9 patients were pooled	Homo sapiens	NCBITAXON	NCBITaxon:9606	Gut	BTO	BTO:0000545					Sample overview	Cell culture, tissue sampling and protein-level separation	3100 OFFGEL (OGE) Fractionator (Agilent Technologies) using a 24 cm pH 3-10 IPG strip (GE Healthcare) at a maximum of 8000 V, 50 _A, and 200 mW until 50 kVhrs were reached	Gut_4	None	Trypsin	OGE	peptides from the iRT Kit (Biognosys AG, Schlieren, Switzerland) were added to all samples prior to MS injection
Gut_5	PETRIK_L130715_005	18 samples from 9 patients were pooled	Homo sapiens	NCBITAXON	NCBITaxon:9606	Gut	BTO	BTO:0000545					Sample overview	Cell culture, tissue sampling and protein-level separation	3100 OFFGEL (OGE) Fractionator (Agilent Technologies) using a 24 cm pH 3-10 IPG strip (GE Healthcare) at a maximum of 8000 V, 50 _A, and 200 mW until 50 kVhrs were reached	Gut_5	None	Trypsin	OGE	peptides from the iRT Kit (Biognosys AG, Schlieren, Switzerland) were added to all samples prior to MS injection
Gut_6	PETRIK_L130715_006	18 samples from 9 patients were pooled	Homo sapiens	NCBITAXON	NCBITaxon:9606	Gut	BTO	BTO:0000545					Sample overview	Cell culture, tissue sampling and protein-level separation	3100 OFFGEL (OGE) Fractionator (Agilent Technologies) using a 24 cm pH 3-10 IPG strip (GE Healthcare) at a maximum of 8000 V, 50 _A, and 200 mW until 50 kVhrs were reached	Gut_6	None	Trypsin	OGE	peptides from the iRT Kit (Biognosys AG, Schlieren, Switzerland) were added to all samples prior to MS injection
Gut_7	PETRIK_L130715_007	18 samples from 9 patients were pooled	Homo sapiens	NCBITAXON	NCBITaxon:9606	Gut	BTO	BTO:0000545					Sample overview	Cell culture, tissue sampling and protein-level separation	3100 OFFGEL (OGE) Fractionator (Agilent Technologies) using a 24 cm pH 3-10 IPG strip (GE Healthcare) at a maximum of 8000 V, 50 _A, and 200 mW until 50 kVhrs were reached	Gut_7	None	Trypsin	OGE	peptides from the iRT Kit (Biognosys AG, Schlieren, Switzerland) were added to all samples prior to MS injection
Gut_8	PETRIK_L130715_008	18 samples from 9 patients were pooled	Homo sapiens	NCBITAXON	NCBITaxon:9606	Gut	BTO	BTO:0000545					Sample overview	Cell culture, tissue sampling and protein-level separation	3100 OFFGEL (OGE) Fractionator (Agilent Technologies) using a 24 cm pH 3-10 IPG strip (GE Healthcare) at a maximum of 8000 V, 50 _A, and 200 mW until 50 kVhrs were reached	Gut_8	None	Trypsin	OGE	peptides from the iRT Kit (Biognosys AG, Schlieren, Switzerland) were added to all samples prior to MS injection
Gut_9	PETRIK_L130715_009	18 samples from 9 patients were pooled	Homo sapiens	NCBITAXON	NCBITaxon:9606	Gut	BTO	BTO:0000545					Sample overview	Cell culture, tissue sampling and protein-level separation	3100 OFFGEL (OGE) Fractionator (Agilent Technologies) using a 24 cm pH 3-10 IPG strip (GE Healthcare) at a maximum of 8000 V, 50 _A, and 200 mW until 50 kVhrs were reached	Gut_9	None	Trypsin	OGE	peptides from the iRT Kit (Biognosys AG, Schlieren, Switzerland) were added to all samples prior to MS injection
Gut_10	PETRIK_L130715_010	18 samples from 9 patients were pooled	Homo sapiens	NCBITAXON	NCBITaxon:9606	Gut	BTO	BTO:0000545					Sample overview	Cell culture, tissue sampling and protein-level separation	3100 OFFGEL (OGE) Fractionator (Agilent Technologies) using a 24 cm pH 3-10 IPG strip (GE Healthcare) at a maximum of 8000 V, 50 _A, and 200 mW until 50 kVhrs were reached	Gut_10	None	Trypsin	OGE	peptides from the iRT Kit (Biognosys AG, Schlieren, Switzerland) were added to all samples prior to MS injection
Gut_11	PETRIK_L130715_011	18 samples from 9 patients were pooled	Homo sapiens	NCBITAXON	NCBITaxon:9606	Gut	BTO	BTO:0000545					Sample overview	Cell culture, tissue sampling and protein-level separation	3100 OFFGEL (OGE) Fractionator (Agilent Technologies) using a 24 cm pH 3-10 IPG strip (GE Healthcare) at a maximum of 8000 V, 50 _A, and 200 mW until 50 kVhrs were reached	Gut_11	None	Trypsin	OGE	peptides from the iRT Kit (Biognosys AG, Schlieren, Switzerland) were added to all samples prior to MS injection
Gut_12	PETRIK_L130715_012	18 samples from 9 patients were pooled	Homo sapiens	NCBITAXON	NCBITaxon:9606	Gut	BTO	BTO:0000545					Sample overview	Cell culture, tissue sampling and protein-level separation	3100 OFFGEL (OGE) Fractionator (Agilent Technologies) using a 24 cm pH 3-10 IPG strip (GE Healthcare) at a maximum of 8000 V, 50 _A, and 200 mW until 50 kVhrs were reached	Gut_12	None	Trypsin	OGE	peptides from the iRT Kit (Biognosys AG, Schlieren, Switzerland) were added to all samples prior to MS injection
Gut_13	PETRIK_L130715_013	18 samples from 9 patients were pooled	Homo sapiens	NCBITAXON	NCBITaxon:9606	Gut	BTO	BTO:0000545					Sample overview	Cell culture, tissue sampling and protein-level separation	3100 OFFGEL (OGE) Fractionator (Agilent Technologies) using a 24 cm pH 3-10 IPG strip (GE Healthcare) at a maximum of 8000 V, 50 _A, and 200 mW until 50 kVhrs were reached	Gut_13	None	Trypsin	OGE	peptides from the iRT Kit (Biognosys AG, Schlieren, Switzerland) were added to all samples prior to MS injection
Gut_14	PETRIK_L130715_014	18 samples from 9 patients were pooled	Homo sapiens	NCBITAXON	NCBITaxon:9606	Gut	BTO	BTO:0000545					Sample overview	Cell culture, tissue sampling and protein-level separation	3100 OFFGEL (OGE) Fractionator (Agilent Technologies) using a 24 cm pH 3-10 IPG strip (GE Healthcare) at a maximum of 8000 V, 50 _A, and 200 mW until 50 kVhrs were reached	Gut_14	None	Trypsin	OGE	peptides from the iRT Kit (Biognosys AG, Schlieren, Switzerland) were added to all samples prior to MS injection
Gut_15	PETRIK_L130715_015	18 samples from 9 patients were pooled	Homo sapiens	NCBITAXON	NCBITaxon:9606	Gut	BTO	BTO:0000545					Sample overview	Cell culture, tissue sampling and protein-level separation	3100 OFFGEL (OGE) Fractionator (Agilent Technologies) using a 24 cm pH 3-10 IPG strip (GE Healthcare) at a maximum of 8000 V, 50 _A, and 200 mW until 50 kVhrs were reached	Gut_15	None	Trypsin	OGE	peptides from the iRT Kit (Biognosys AG, Schlieren, Switzerland) were added to all samples prior to MS injection
Gut_16	PETRIK_L130715_016	18 samples from 9 patients were pooled	Homo sapiens	NCBITAXON	NCBITaxon:9606	Gut	BTO	BTO:0000545					Sample overview	Cell culture, tissue sampling and protein-level separation	3100 OFFGEL (OGE) Fractionator (Agilent Technologies) using a 24 cm pH 3-10 IPG strip (GE Healthcare) at a maximum of 8000 V, 50 _A, and 200 mW until 50 kVhrs were reached	Gut_16	None	Trypsin	OGE	peptides from the iRT Kit (Biognosys AG, Schlieren, Switzerland) were added to all samples prior to MS injection
Gut_17	PETRIK_L130715_020	18 samples from 9 patients were pooled	Homo sapiens	NCBITAXON	NCBITaxon:9606	Gut	BTO	BTO:0000545					Sample overview	Cell culture, tissue sampling and protein-level separation	3100 OFFGEL (OGE) Fractionator (Agilent Technologies) using a 24 cm pH 3-10 IPG strip (GE Healthcare) at a maximum of 8000 V, 50 _A, and 200 mW until 50 kVhrs were reached	Gut_17	None	Trypsin	OGE	peptides from the iRT Kit (Biognosys AG, Schlieren, Switzerland) were added to all samples prior to MS injection
Gut_18	PETRIK_L130715_021	18 samples from 9 patients were pooled	Homo sapiens	NCBITAXON	NCBITaxon:9606	Gut	BTO	BTO:0000545					Sample overview	Cell culture, tissue sampling and protein-level separation	3100 OFFGEL (OGE) Fractionator (Agilent Technologies) using a 24 cm pH 3-10 IPG strip (GE Healthcare) at a maximum of 8000 V, 50 _A, and 200 mW until 50 kVhrs were reached	Gut_18	None	Trypsin	OGE	peptides from the iRT Kit (Biognosys AG, Schlieren, Switzerland) were added to all samples prior to MS injection
Gut_19	PETRIK_L130715_022	18 samples from 9 patients were pooled	Homo sapiens	NCBITAXON	NCBITaxon:9606	Gut	BTO	BTO:0000545					Sample overview	Cell culture, tissue sampling and protein-level separation	3100 OFFGEL (OGE) Fractionator (Agilent Technologies) using a 24 cm pH 3-10 IPG strip (GE Healthcare) at a maximum of 8000 V, 50 _A, and 200 mW until 50 kVhrs were reached	Gut_19	None	Trypsin	OGE	peptides from the iRT Kit (Biognosys AG, Schlieren, Switzerland) were added to all samples prior to MS injection
Gut_20	PETRIK_L130715_023	18 samples from 9 patients were pooled	Homo sapiens	NCBITAXON	NCBITaxon:9606	Gut	BTO	BTO:0000545					Sample overview	Cell culture, tissue sampling and protein-level separation	3100 OFFGEL (OGE) Fractionator (Agilent Technologies) using a 24 cm pH 3-10 IPG strip (GE Healthcare) at a maximum of 8000 V, 50 _A, and 200 mW until 50 kVhrs were reached	Gut_20	None	Trypsin	OGE	peptides from the iRT Kit (Biognosys AG, Schlieren, Switzerland) were added to all samples prior to MS injection
Gut_21	PETRIK_L130718_001	18 samples from 9 patients were pooled	Homo sapiens	NCBITAXON	NCBITaxon:9606	Gut	BTO	BTO:0000545					Sample overview	Cell culture, tissue sampling and protein-level separation	3100 OFFGEL (OGE) Fractionator (Agilent Technologies) using a 24 cm pH 3-10 IPG strip (GE Healthcare) at a maximum of 8000 V, 50 _A, and 200 mW until 50 kVhrs were reached	Gut_21	None	Trypsin	OGE	peptides from the iRT Kit (Biognosys AG, Schlieren, Switzerland) were added to all samples prior to MS injection
Gut_22	PETRIK_L130718_002	18 samples from 9 patients were pooled	Homo sapiens	NCBITAXON	NCBITaxon:9606	Gut	BTO	BTO:0000545					Sample overview	Cell culture, tissue sampling and protein-level separation	3100 OFFGEL (OGE) Fractionator (Agilent Technologies) using a 24 cm pH 3-10 IPG strip (GE Healthcare) at a maximum of 8000 V, 50 _A, and 200 mW until 50 kVhrs were reached	Gut_22	None	Trypsin	OGE	peptides from the iRT Kit (Biognosys AG, Schlieren, Switzerland) were added to all samples prior to MS injection
Gut_23	PETRIK_L130718_003	18 samples from 9 patients were pooled	Homo sapiens	NCBITAXON	NCBITaxon:9606	Gut	BTO	BTO:0000545					Sample overview	Cell culture, tissue sampling and protein-level separation	3100 OFFGEL (OGE) Fractionator (Agilent Technologies) using a 24 cm pH 3-10 IPG strip (GE Healthcare) at a maximum of 8000 V, 50 _A, and 200 mW until 50 kVhrs were reached	Gut_23	None	Trypsin	OGE	peptides from the iRT Kit (Biognosys AG, Schlieren, Switzerland) were added to all samples prior to MS injection
Gut_24	PETRIK_L130718_004	18 samples from 9 patients were pooled	Homo sapiens	NCBITAXON	NCBITaxon:9606	Gut	BTO	BTO:0000545					Sample overview	Cell culture, tissue sampling and protein-level separation	3100 OFFGEL (OGE) Fractionator (Agilent Technologies) using a 24 cm pH 3-10 IPG strip (GE Healthcare) at a maximum of 8000 V, 50 _A, and 200 mW until 50 kVhrs were reached	Gut_24	None	Trypsin	OGE	peptides from the iRT Kit (Biognosys AG, Schlieren, Switzerland) were added to all samples prior to MS injection
HEK293_123	PFARIDI_K130517_001_IDA_OGE-01	pool 1 (fraction 1-2), pool 2 (fraction 3), pool 3 (fraction 4), pool 4 (fraction 5), pool 5 (fraction 6-7), pool 6 (fraction 8-9), pool 7 (fraction 10-11), pool 8 (fraction 12-16), pool 9 (fraction 17-18), pool 10 (fraction 19-21), pool 11 (fraction 22-24)	Homo sapiens	NCBITAXON	NCBITaxon:9606				293 cell	CLO	CLO:0001230		Sample overview	Cell culture, tissue sampling and protein-level separation	3100 OFFGEL (OGE) Fractionator (Agilent Technologies) using a 24 cm pH 3-10 IPG strip (GE Healthcare) at a maximum of 8000 V, 50 _A, and 200 mW until 50 kVhrs were reached	HEK293_123	None	Trypsin	OGE	peptides from the iRT Kit (Biognosys AG, Schlieren, Switzerland) were added to all samples prior to MS injection
HEK293_124	PFARIDI_K130517_002_IDA_OGE-02	pool 1 (fraction 1-2), pool 2 (fraction 3), pool 3 (fraction 4), pool 4 (fraction 5), pool 5 (fraction 6-7), pool 6 (fraction 8-9), pool 7 (fraction 10-11), pool 8 (fraction 12-16), pool 9 (fraction 17-18), pool 10 (fraction 19-21), pool 11 (fraction 22-24)	Homo sapiens	NCBITAXON	NCBITaxon:9606				293 cell	CLO	CLO:0001230		Sample overview	Cell culture, tissue sampling and protein-level separation	3100 OFFGEL (OGE) Fractionator (Agilent Technologies) using a 24 cm pH 3-10 IPG strip (GE Healthcare) at a maximum of 8000 V, 50 _A, and 200 mW until 50 kVhrs were reached	HEK293_124	None	Trypsin	OGE	peptides from the iRT Kit (Biognosys AG, Schlieren, Switzerland) were added to all samples prior to MS injection
HEK293_125	PFARIDI_K130517_003_IDA_OGE-03	pool 1 (fraction 1-2), pool 2 (fraction 3), pool 3 (fraction 4), pool 4 (fraction 5), pool 5 (fraction 6-7), pool 6 (fraction 8-9), pool 7 (fraction 10-11), pool 8 (fraction 12-16), pool 9 (fraction 17-18), pool 10 (fraction 19-21), pool 11 (fraction 22-24)	Homo sapiens	NCBITAXON	NCBITaxon:9606				293 cell	CLO	CLO:0001230		Sample overview	Cell culture, tissue sampling and protein-level separation	3100 OFFGEL (OGE) Fractionator (Agilent Technologies) using a 24 cm pH 3-10 IPG strip (GE Healthcare) at a maximum of 8000 V, 50 _A, and 200 mW until 50 kVhrs were reached	HEK293_125	None	Trypsin	OGE	peptides from the iRT Kit (Biognosys AG, Schlieren, Switzerland) were added to all samples prior to MS injection
HEK293_126	PFARIDI_K130517_004_IDA_OGE-04	pool 1 (fraction 1-2), pool 2 (fraction 3), pool 3 (fraction 4), pool 4 (fraction 5), pool 5 (fraction 6-7), pool 6 (fraction 8-9), pool 7 (fraction 10-11), pool 8 (fraction 12-16), pool 9 (fraction 17-18), pool 10 (fraction 19-21), pool 11 (fraction 22-24)	Homo sapiens	NCBITAXON	NCBITaxon:9606				293 cell	CLO	CLO:0001230		Sample overview	Cell culture, tissue sampling and protein-level separation	3100 OFFGEL (OGE) Fractionator (Agilent Technologies) using a 24 cm pH 3-10 IPG strip (GE Healthcare) at a maximum of 8000 V, 50 _A, and 200 mW until 50 kVhrs were reached	HEK293_126	None	Trypsin	OGE	peptides from the iRT Kit (Biognosys AG, Schlieren, Switzerland) were added to all samples prior to MS injection
HEK293_127	PFARIDI_K130517_005_IDA_OGE-05	pool 1 (fraction 1-2), pool 2 (fraction 3), pool 3 (fraction 4), pool 4 (fraction 5), pool 5 (fraction 6-7), pool 6 (fraction 8-9), pool 7 (fraction 10-11), pool 8 (fraction 12-16), pool 9 (fraction 17-18), pool 10 (fraction 19-21), pool 11 (fraction 22-24)	Homo sapiens	NCBITAXON	NCBITaxon:9606				293 cell	CLO	CLO:0001230		Sample overview	Cell culture, tissue sampling and protein-level separation	3100 OFFGEL (OGE) Fractionator (Agilent Technologies) using a 24 cm pH 3-10 IPG strip (GE Healthcare) at a maximum of 8000 V, 50 _A, and 200 mW until 50 kVhrs were reached	HEK293_127	None	Trypsin	OGE	peptides from the iRT Kit (Biognosys AG, Schlieren, Switzerland) were added to all samples prior to MS injection
HEK293_128	PFARIDI_K130517_006_IDA_OGE-06	pool 1 (fraction 1-2), pool 2 (fraction 3), pool 3 (fraction 4), pool 4 (fraction 5), pool 5 (fraction 6-7), pool 6 (fraction 8-9), pool 7 (fraction 10-11), pool 8 (fraction 12-16), pool 9 (fraction 17-18), pool 10 (fraction 19-21), pool 11 (fraction 22-24)	Homo sapiens	NCBITAXON	NCBITaxon:9606				293 cell	CLO	CLO:0001230		Sample overview	Cell culture, tissue sampling and protein-level separation	3100 OFFGEL (OGE) Fractionator (Agilent Technologies) using a 24 cm pH 3-10 IPG strip (GE Healthcare) at a maximum of 8000 V, 50 _A, and 200 mW until 50 kVhrs were reached	HEK293_128	None	Trypsin	OGE	peptides from the iRT Kit (Biognosys AG, Schlieren, Switzerland) were added to all samples prior to MS injection
HEK293_129	PFARIDI_K130517_007_IDA_OGE-07	pool 1 (fraction 1-2), pool 2 (fraction 3), pool 3 (fraction 4), pool 4 (fraction 5), pool 5 (fraction 6-7), pool 6 (fraction 8-9), pool 7 (fraction 10-11), pool 8 (fraction 12-16), pool 9 (fraction 17-18), pool 10 (fraction 19-21), pool 11 (fraction 22-24)	Homo sapiens	NCBITAXON	NCBITaxon:9606				293 cell	CLO	CLO:0001230		Sample overview	Cell culture, tissue sampling and protein-level separation	3100 OFFGEL (OGE) Fractionator (Agilent Technologies) using a 24 cm pH 3-10 IPG strip (GE Healthcare) at a maximum of 8000 V, 50 _A, and 200 mW until 50 kVhrs were reached	HEK293_129	None	Trypsin	OGE	peptides from the iRT Kit (Biognosys AG, Schlieren, Switzerland) were added to all samples prior to MS injection
HEK293_130	PFARIDI_K130517_008_IDA_OGE-08	pool 1 (fraction 1-2), pool 2 (fraction 3), pool 3 (fraction 4), pool 4 (fraction 5), pool 5 (fraction 6-7), pool 6 (fraction 8-9), pool 7 (fraction 10-11), pool 8 (fraction 12-16), pool 9 (fraction 17-18), pool 10 (fraction 19-21), pool 11 (fraction 22-24)	Homo sapiens	NCBITAXON	NCBITaxon:9606				293 cell	CLO	CLO:0001230		Sample overview	Cell culture, tissue sampling and protein-level separation	3100 OFFGEL (OGE) Fractionator (Agilent Technologies) using a 24 cm pH 3-10 IPG strip (GE Healthcare) at a maximum of 8000 V, 50 _A, and 200 mW until 50 kVhrs were reached	HEK293_130	None	Trypsin	OGE	peptides from the iRT Kit (Biognosys AG, Schlieren, Switzerland) were added to all samples prior to MS injection
HEK293_131	PFARIDI_K130517_009_IDA_OGE-09	pool 1 (fraction 1-2), pool 2 (fraction 3), pool 3 (fraction 4), pool 4 (fraction 5), pool 5 (fraction 6-7), pool 6 (fraction 8-9), pool 7 (fraction 10-11), pool 8 (fraction 12-16), pool 9 (fraction 17-18), pool 10 (fraction 19-21), pool 11 (fraction 22-24)	Homo sapiens	NCBITAXON	NCBITaxon:9606				293 cell	CLO	CLO:0001230		Sample overview	Cell culture, tissue sampling and protein-level separation	3100 OFFGEL (OGE) Fractionator (Agilent Technologies) using a 24 cm pH 3-10 IPG strip (GE Healthcare) at a maximum of 8000 V, 50 _A, and 200 mW until 50 kVhrs were reached	HEK293_131	None	Trypsin	OGE	peptides from the iRT Kit (Biognosys AG, Schlieren, Switzerland) were added to all samples prior to MS injection
HEK293_132	PFARIDI_K130517_010_IDA_OGE-10	pool 1 (fraction 1-2), pool 2 (fraction 3), pool 3 (fraction 4), pool 4 (fraction 5), pool 5 (fraction 6-7), pool 6 (fraction 8-9), pool 7 (fraction 10-11), pool 8 (fraction 12-16), pool 9 (fraction 17-18), pool 10 (fraction 19-21), pool 11 (fraction 22-24)	Homo sapiens	NCBITAXON	NCBITaxon:9606				293 cell	CLO	CLO:0001230		Sample overview	Cell culture, tissue sampling and protein-level separation	3100 OFFGEL (OGE) Fractionator (Agilent Technologies) using a 24 cm pH 3-10 IPG strip (GE Healthcare) at a maximum of 8000 V, 50 _A, and 200 mW until 50 kVhrs were reached	HEK293_132	None	Trypsin	OGE	peptides from the iRT Kit (Biognosys AG, Schlieren, Switzerland) were added to all samples prior to MS injection
HEK293_133	PFARIDI_K130517_011_IDA_OGE-11	pool 1 (fraction 1-2), pool 2 (fraction 3), pool 3 (fraction 4), pool 4 (fraction 5), pool 5 (fraction 6-7), pool 6 (fraction 8-9), pool 7 (fraction 10-11), pool 8 (fraction 12-16), pool 9 (fraction 17-18), pool 10 (fraction 19-21), pool 11 (fraction 22-24)	Homo sapiens	NCBITAXON	NCBITaxon:9606				293 cell	CLO	CLO:0001230		Sample overview	Cell culture, tissue sampling and protein-level separation	3100 OFFGEL (OGE) Fractionator (Agilent Technologies) using a 24 cm pH 3-10 IPG strip (GE Healthcare) at a maximum of 8000 V, 50 _A, and 200 mW until 50 kVhrs were reached	HEK293_133	None	Trypsin	OGE	peptides from the iRT Kit (Biognosys AG, Schlieren, Switzerland) were added to all samples prior to MS injection
HEK293_134	YANLIU_K140110_002		Homo sapiens	NCBITAXON	NCBITaxon:9606				293 cell	CLO	CLO:0001230		Sample overview	Cell culture, tissue sampling and protein-level separation		HEK293_134	None	Trypsin	None	peptides from the iRT Kit (Biognosys AG, Schlieren, Switzerland) were added to all samples prior to MS injection
LNCaP_2	YANLIU_L120823_006		Homo sapiens	NCBITAXON	NCBITaxon:9606				LNCAP cell	CLO	CLO:0007365		Sample overview	Cell culture, tissue sampling and protein-level separation		LNCaP_2	None	Trypsin	SAX	peptides from the iRT Kit (Biognosys AG, Schlieren, Switzerland) were added to all samples prior to MS injection
LNCaP_3	YANLIU_L120823_007		Homo sapiens	NCBITAXON	NCBITaxon:9606				LNCAP cell	CLO	CLO:0007365		Sample overview	Cell culture, tissue sampling and protein-level separation		LNCaP_3	None	Trypsin	SAX	peptides from the iRT Kit (Biognosys AG, Schlieren, Switzerland) were added to all samples prior to MS injection
LNCaP_4	YANLIU_L120823_008		Homo sapiens	NCBITAXON	NCBITaxon:9606				LNCAP cell	CLO	CLO:0007365		Sample overview	Cell culture, tissue sampling and protein-level separation		LNCaP_4	None	Trypsin	SAX	peptides from the iRT Kit (Biognosys AG, Schlieren, Switzerland) were added to all samples prior to MS injection
LNCaP_5	YANLIU_L120823_009		Homo sapiens	NCBITAXON	NCBITaxon:9606				LNCAP cell	CLO	CLO:0007365		Sample overview	Cell culture, tissue sampling and protein-level separation		LNCaP_5	None	Trypsin	SAX	peptides from the iRT Kit (Biognosys AG, Schlieren, Switzerland) were added to all samples prior to MS injection
LNCaP_6	YANLIU_L120823_010		Homo sapiens	NCBITAXON	NCBITaxon:9606				LNCAP cell	CLO	CLO:0007365		Sample overview	Cell culture, tissue sampling and protein-level separation		LNCaP_6	None	Trypsin	SAX	peptides from the iRT Kit (Biognosys AG, Schlieren, Switzerland) were added to all samples prior to MS injection
LNCaP_7	YANLIU_L120823_011		Homo sapiens	NCBITAXON	NCBITaxon:9606				LNCAP cell	CLO	CLO:0007365		Sample overview	Cell culture, tissue sampling and protein-level separation		LNCaP_7	None	Trypsin	SAX	peptides from the iRT Kit (Biognosys AG, Schlieren, Switzerland) were added to all samples prior to MS injection
CAL51_6	YANLIU_L120831_012		Homo sapiens	NCBITAXON	NCBITaxon:9606				CAL-51 cell	CLO	CLO:0002185		Sample overview	Cell culture, tissue sampling and protein-level separation		CAL51_6	None	Trypsin	1D GE	peptides from the iRT Kit (Biognosys AG, Schlieren, Switzerland) were added to all samples prior to MS injection
CAL51_7	YANLIU_L120831_013		Homo sapiens	NCBITAXON	NCBITaxon:9606				CAL-51 cell	CLO	CLO:0002185		Sample overview	Cell culture, tissue sampling and protein-level separation		CAL51_7	None	Trypsin	1D GE	peptides from the iRT Kit (Biognosys AG, Schlieren, Switzerland) were added to all samples prior to MS injection
Plasma_1	YANLIU_L130322_005	pooled from 32 healthy female donors	Homo sapiens	NCBITAXON	NCBITaxon:9606	Blood plasma	BTO	BTO:0000131					Sample overview	Cell culture, tissue sampling and protein-level separation		Plasma_1	depletion	Trypsin	SAX	peptides from the iRT Kit (Biognosys AG, Schlieren, Switzerland) were added to all samples prior to MS injection
Plasma_2	YANLIU_L130322_007	pooled from 32 healthy female donors	Homo sapiens	NCBITAXON	NCBITaxon:9606	Blood plasma	BTO	BTO:0000131					Sample overview	Cell culture, tissue sampling and protein-level separation		Plasma_2	depletion	Trypsin	SAX	peptides from the iRT Kit (Biognosys AG, Schlieren, Switzerland) were added to all samples prior to MS injection
Plasma_3	YANLIU_L130322_009	pooled from 32 healthy female donors	Homo sapiens	NCBITAXON	NCBITaxon:9606	Blood plasma	BTO	BTO:0000131					Sample overview	Cell culture, tissue sampling and protein-level separation		Plasma_3	depletion	Trypsin	SAX	peptides from the iRT Kit (Biognosys AG, Schlieren, Switzerland) were added to all samples prior to MS injection
Plasma_4	YANLIU_L130322_010	pooled from 32 healthy female donors	Homo sapiens	NCBITAXON	NCBITaxon:9606	Blood plasma	BTO	BTO:0000131					Sample overview	Cell culture, tissue sampling and protein-level separation		Plasma_4	depletion	Trypsin	SAX	peptides from the iRT Kit (Biognosys AG, Schlieren, Switzerland) were added to all samples prior to MS injection
Plasma_5	YANLIU_L130322_011	pooled from 32 healthy female donors	Homo sapiens	NCBITAXON	NCBITaxon:9606	Blood plasma	BTO	BTO:0000131					Sample overview	Cell culture, tissue sampling and protein-level separation		Plasma_5	depletion	Trypsin	SAX	peptides from the iRT Kit (Biognosys AG, Schlieren, Switzerland) were added to all samples prior to MS injection
Plasma_6	YANLIU_L130322_012	pooled from 32 healthy female donors	Homo sapiens	NCBITAXON	NCBITaxon:9606	Blood plasma	BTO	BTO:0000131					Sample overview	Cell culture, tissue sampling and protein-level separation		Plasma_6	depletion	Trypsin	SAX	peptides from the iRT Kit (Biognosys AG, Schlieren, Switzerland) were added to all samples prior to MS injection
Plasma_7	YANLIU_L130322_013	pooled from 32 healthy female donors	Homo sapiens	NCBITAXON	NCBITaxon:9606	Blood plasma	BTO	BTO:0000131					Sample overview	Cell culture, tissue sampling and protein-level separation		Plasma_7	depletion	Trypsin	SAX	peptides from the iRT Kit (Biognosys AG, Schlieren, Switzerland) were added to all samples prior to MS injection
Plasma_8	YANLIU_L130322_014	pooled from 32 healthy female donors	Homo sapiens	NCBITAXON	NCBITaxon:9606	Blood plasma	BTO	BTO:0000131					Sample overview	Cell culture, tissue sampling and protein-level separation		Plasma_8	depletion	Trypsin	SAX	peptides from the iRT Kit (Biognosys AG, Schlieren, Switzerland) were added to all samples prior to MS injection
HeLa10	GUOT_L130330_005_SW		Homo sapiens	NCBITAXON	NCBITaxon:9606				HeLa cell	CLO	CLO:0003684		Sample overview	Cell culture, tissue sampling and protein-level separation		HeLa10	None	PCT	None	peptides from the iRT Kit (Biognosys AG, Schlieren, Switzerland) were added to all samples prior to MS injection
HeLa11	GUOT_L130330_006_SW		Homo sapiens	NCBITAXON	NCBITaxon:9606				HeLa cell	CLO	CLO:0003684		Sample overview	Cell culture, tissue sampling and protein-level separation		HeLa11	None	PCT	None	peptides from the iRT Kit (Biognosys AG, Schlieren, Switzerland) were added to all samples prior to MS injection
HeLa12	GUOT_L130330_007_SW		Homo sapiens	NCBITAXON	NCBITaxon:9606				HeLa cell	CLO	CLO:0003684		Sample overview	Cell culture, tissue sampling and protein-level separation		HeLa12	None	PCT	None	peptides from the iRT Kit (Biognosys AG, Schlieren, Switzerland) were added to all samples prior to MS injection
U2OS14	GUOT_L130330_013_SW		Homo sapiens	NCBITAXON	NCBITaxon:9606				U2 OS cell	CLO	CLO:0009454		Sample overview	Cell culture, tissue sampling and protein-level separation		U2OS14	None	PCT	None	peptides from the iRT Kit (Biognosys AG, Schlieren, Switzerland) were added to all samples prior to MS injection
U2OS15	GUOT_L130330_014_SW		Homo sapiens	NCBITAXON	NCBITaxon:9606				U2 OS cell	CLO	CLO:0009454		Sample overview	Cell culture, tissue sampling and protein-level separation		U2OS15	None	PCT	None	peptides from the iRT Kit (Biognosys AG, Schlieren, Switzerland) were added to all samples prior to MS injection
U2OS16	GUOT_L130330_015_SW		Homo sapiens	NCBITAXON	NCBITaxon:9606				U2 OS cell	CLO	CLO:0009454		Sample overview	Cell culture, tissue sampling and protein-level separation		U2OS16	None	PCT	None	peptides from the iRT Kit (Biognosys AG, Schlieren, Switzerland) were added to all samples prior to MS injection
