# Supplementary material for: A repository of assays to quantify 10,000 human proteins by SWATH-MS
Source: Sci Data. 2014 Sep 16;1:140031. doi: 10.1038/sdata.2014.31 (PMC4322573; doi:10.1038/sdata.2014.31)
Supplement: Supplementary file 2 [file sdata201431-isa1.zip › a_aebersold_SWATH_MS.txt]

Sample Name	Protocol REF	Protocol REF	Parameter Value[instrument]	Parameter Value[column]	Parameter Value[elution conditions]	Parameter Value[acquisition mode]	Comment[acquisition time]	Parameter Value[fragmentation]	Assay Name	Raw Data File	Comment[Data Repository]	Comment[Data Record Accession]	Comment[Data Record URL]	Protocol REF	Comment[method]	Derived Data File	Comment[Data Repository]	Comment[Data Record Accession]	Comment[Data Record URL]	Protocol REF	Derived Data File	Comment[Data Repository]	Comment[Data Record Accession]	Comment[Data Record URL]
HeLa10	Peptide sample preparation for MS	DIA mass spectrometry (SWATH-MS)	AB SCIEX TripleTOF 5600+ System mass spectrometer with Eksigent nanoLC (AS-2/1Dplus or AS-2/2Dplus) system	75 um-diameter PicoTip emitter (New Objective) packed with 20 cm of Magic 3 um, 200angstrom C18 AQ material (Bischoff Chromatography)	300 nl/min flow rate and gradients as follows: linear 2-35% B over 120 min, linear 35-90% B for 1 min, isocratic 90% B for 4 min, linear 90-2% B for 1 min and isocratic 2% solvent B for 9 min	32 windows of 25 Da effective isolation width (additional 1 Da overlap on the left side of the window); MS1 scan before MS2 scan cycle	dwell time of 100 ms to cover the mass range of 400 - 1200 m/z in 3.3 s	collision energy of a 2+ ion centered in the middle of the window with a spread of 15 eV	HeLa10	GUOT_L130330_005_SW.wiff	ProteomeXchange	PXD000954	http://www.ebi.ac.uk/pride/archive/projects/PXD000954	SWATH-MS data analysis	Conversion	GUOT_L130330_005_SW.mzXML.gz	ProteomeXchange	PXD000954	http://www.ebi.ac.uk/pride/archive/projects/PXD000954	Data processing	openswath_guot_L130330_005_SW_phl004_s32.tgz	ProteomeXchange	PXD000954	http://www.ebi.ac.uk/pride/archive/projects/PXD000954
HeLa11	Peptide sample preparation for MS	DIA mass spectrometry (SWATH-MS)	AB SCIEX TripleTOF 5600+ System mass spectrometer with Eksigent nanoLC (AS-2/1Dplus or AS-2/2Dplus) system	75 um-diameter PicoTip emitter (New Objective) packed with 20 cm of Magic 3 um, 200angstrom C18 AQ material (Bischoff Chromatography)	300 nl/min flow rate and gradients as follows: linear 2-35% B over 120 min, linear 35-90% B for 1 min, isocratic 90% B for 4 min, linear 90-2% B for 1 min and isocratic 2% solvent B for 9 min	32 windows of 25 Da effective isolation width (additional 1 Da overlap on the left side of the window); MS1 scan before MS2 scan cycle	dwell time of 100 ms to cover the mass range of 400 - 1200 m/z in 3.3 s	collision energy of a 2+ ion centered in the middle of the window with a spread of 15 eV	HeLa11	GUOT_L130330_006_SW.wiff	ProteomeXchange	PXD000954	http://www.ebi.ac.uk/pride/archive/projects/PXD000954	SWATH-MS data analysis	Conversion	GUOT_L130330_006_SW.mzXML.gz	ProteomeXchange	PXD000954	http://www.ebi.ac.uk/pride/archive/projects/PXD000954	Data processing	openswath_guot_L130330_006_SW_phl004_s32.tgz	ProteomeXchange	PXD000954	http://www.ebi.ac.uk/pride/archive/projects/PXD000954
HeLa12	Peptide sample preparation for MS	DIA mass spectrometry (SWATH-MS)	AB SCIEX TripleTOF 5600+ System mass spectrometer with Eksigent nanoLC (AS-2/1Dplus or AS-2/2Dplus) system	75 um-diameter PicoTip emitter (New Objective) packed with 20 cm of Magic 3 um, 200angstrom C18 AQ material (Bischoff Chromatography)	300 nl/min flow rate and gradients as follows: linear 2-35% B over 120 min, linear 35-90% B for 1 min, isocratic 90% B for 4 min, linear 90-2% B for 1 min and isocratic 2% solvent B for 9 min	32 windows of 25 Da effective isolation width (additional 1 Da overlap on the left side of the window); MS1 scan before MS2 scan cycle	dwell time of 100 ms to cover the mass range of 400 - 1200 m/z in 3.3 s	collision energy of a 2+ ion centered in the middle of the window with a spread of 15 eV	HeLa12	GUOT_L130330_007_SW.wiff	ProteomeXchange	PXD000954	http://www.ebi.ac.uk/pride/archive/projects/PXD000954	SWATH-MS data analysis	Conversion	GUOT_L130330_007_SW.mzXML.gz	ProteomeXchange	PXD000954	http://www.ebi.ac.uk/pride/archive/projects/PXD000954	Data processing	openswath_guot_L130330_007_SW_phl004_s32.tgz	ProteomeXchange	PXD000954	http://www.ebi.ac.uk/pride/archive/projects/PXD000954
U2OS14	Peptide sample preparation for MS	DIA mass spectrometry (SWATH-MS)	AB SCIEX TripleTOF 5600+ System mass spectrometer with Eksigent nanoLC (AS-2/1Dplus or AS-2/2Dplus) system	75 um-diameter PicoTip emitter (New Objective) packed with 20 cm of Magic 3 um, 200angstrom C18 AQ material (Bischoff Chromatography)	300 nl/min flow rate and gradients as follows: linear 2-35% B over 120 min, linear 35-90% B for 1 min, isocratic 90% B for 4 min, linear 90-2% B for 1 min and isocratic 2% solvent B for 9 min	32 windows of 25 Da effective isolation width (additional 1 Da overlap on the left side of the window); MS1 scan before MS2 scan cycle	dwell time of 100 ms to cover the mass range of 400 - 1200 m/z in 3.3 s	collision energy of a 2+ ion centered in the middle of the window with a spread of 15 eV	U2OS14	GUOT_L130330_013_SW.wiff	ProteomeXchange	PXD000954	http://www.ebi.ac.uk/pride/archive/projects/PXD000954	SWATH-MS data analysis	Conversion	GUOT_L130330_013_SW.mzXML.gz	ProteomeXchange	PXD000954	http://www.ebi.ac.uk/pride/archive/projects/PXD000954	Data processing	openswath_guot_L130330_013_SW_phl004_s32.tgz	ProteomeXchange	PXD000954	http://www.ebi.ac.uk/pride/archive/projects/PXD000954
U2OS15	Peptide sample preparation for MS	DIA mass spectrometry (SWATH-MS)	AB SCIEX TripleTOF 5600+ System mass spectrometer with Eksigent nanoLC (AS-2/1Dplus or AS-2/2Dplus) system	75 um-diameter PicoTip emitter (New Objective) packed with 20 cm of Magic 3 um, 200angstrom C18 AQ material (Bischoff Chromatography)	300 nl/min flow rate and gradients as follows: linear 2-35% B over 120 min, linear 35-90% B for 1 min, isocratic 90% B for 4 min, linear 90-2% B for 1 min and isocratic 2% solvent B for 9 min	32 windows of 25 Da effective isolation width (additional 1 Da overlap on the left side of the window); MS1 scan before MS2 scan cycle	dwell time of 100 ms to cover the mass range of 400 - 1200 m/z in 3.3 s	collision energy of a 2+ ion centered in the middle of the window with a spread of 15 eV	U2OS15	GUOT_L130330_014_SW.wiff	ProteomeXchange	PXD000954	http://www.ebi.ac.uk/pride/archive/projects/PXD000954	SWATH-MS data analysis	Conversion	GUOT_L130330_014_SW.mzXML.gz	ProteomeXchange	PXD000954	http://www.ebi.ac.uk/pride/archive/projects/PXD000954	Data processing	openswath_guot_L130330_014_SW_phl004_s32.tgz	ProteomeXchange	PXD000954	http://www.ebi.ac.uk/pride/archive/projects/PXD000954
U2OS16	Peptide sample preparation for MS	DIA mass spectrometry (SWATH-MS)	AB SCIEX TripleTOF 5600+ System mass spectrometer with Eksigent nanoLC (AS-2/1Dplus or AS-2/2Dplus) system	75 um-diameter PicoTip emitter (New Objective) packed with 20 cm of Magic 3 um, 200angstrom C18 AQ material (Bischoff Chromatography)	300 nl/min flow rate and gradients as follows: linear 2-35% B over 120 min, linear 35-90% B for 1 min, isocratic 90% B for 4 min, linear 90-2% B for 1 min and isocratic 2% solvent B for 9 min	32 windows of 25 Da effective isolation width (additional 1 Da overlap on the left side of the window); MS1 scan before MS2 scan cycle	dwell time of 100 ms to cover the mass range of 400 - 1200 m/z in 3.3 s	collision energy of a 2+ ion centered in the middle of the window with a spread of 15 eV	U2OS16	GUOT_L130330_015_SW.wiff	ProteomeXchange	PXD000954	http://www.ebi.ac.uk/pride/archive/projects/PXD000954	SWATH-MS data analysis	Conversion	GUOT_L130330_015_SW.mzXML.gz	ProteomeXchange	PXD000954	http://www.ebi.ac.uk/pride/archive/projects/PXD000954	Data processing	openswath_guot_L130330_015_SW_phl004_s32.tgz	ProteomeXchange	PXD000954	http://www.ebi.ac.uk/pride/archive/projects/PXD000954
HeLa10	Peptide sample preparation for MS	DIA mass spectrometry (SWATH-MS)	AB SCIEX TripleTOF 5600+ System mass spectrometer with Eksigent nanoLC (AS-2/1Dplus or AS-2/2Dplus) system	75 um-diameter PicoTip emitter (New Objective) packed with 20 cm of Magic 3 um, 200angstrom C18 AQ material (Bischoff Chromatography)	300 nl/min flow rate and gradients as follows: linear 2-35% B over 120 min, linear 35-90% B for 1 min, isocratic 90% B for 4 min, linear 90-2% B for 1 min and isocratic 2% solvent B for 9 min	32 windows of 25 Da effective isolation width (additional 1 Da overlap on the left side of the window); MS1 scan before MS2 scan cycle	dwell time of 100 ms to cover the mass range of 400 - 1200 m/z in 3.3 s	collision energy of a 2+ ion centered in the middle of the window with a spread of 15 eV	HeLa10	GUOT_L130330_005_SW.wiff	ProteomeXchange	PXD000954	http://www.ebi.ac.uk/pride/archive/projects/PXD000954	SWATH-MS data analysis	Conversion	GUOT_L130330_005_SW.mzXML.gz	ProteomeXchange	PXD000954	http://www.ebi.ac.uk/pride/archive/projects/PXD000954	Data processing	openswath_guot_L130330_005_SW_phl004_sshela_s32.tgz	ProteomeXchange	PXD000954	http://www.ebi.ac.uk/pride/archive/projects/PXD000954
HeLa11	Peptide sample preparation for MS	DIA mass spectrometry (SWATH-MS)	AB SCIEX TripleTOF 5600+ System mass spectrometer with Eksigent nanoLC (AS-2/1Dplus or AS-2/2Dplus) system	75 um-diameter PicoTip emitter (New Objective) packed with 20 cm of Magic 3 um, 200angstrom C18 AQ material (Bischoff Chromatography)	300 nl/min flow rate and gradients as follows: linear 2-35% B over 120 min, linear 35-90% B for 1 min, isocratic 90% B for 4 min, linear 90-2% B for 1 min and isocratic 2% solvent B for 9 min	32 windows of 25 Da effective isolation width (additional 1 Da overlap on the left side of the window); MS1 scan before MS2 scan cycle	dwell time of 100 ms to cover the mass range of 400 - 1200 m/z in 3.3 s	collision energy of a 2+ ion centered in the middle of the window with a spread of 15 eV	HeLa11	GUOT_L130330_006_SW.wiff	ProteomeXchange	PXD000954	http://www.ebi.ac.uk/pride/archive/projects/PXD000954	SWATH-MS data analysis	Conversion	GUOT_L130330_006_SW.mzXML.gz	ProteomeXchange	PXD000954	http://www.ebi.ac.uk/pride/archive/projects/PXD000954	Data processing	openswath_guot_L130330_006_SW_phl004_sshela_s32.tgz	ProteomeXchange	PXD000954	http://www.ebi.ac.uk/pride/archive/projects/PXD000954
HeLa12	Peptide sample preparation for MS	DIA mass spectrometry (SWATH-MS)	AB SCIEX TripleTOF 5600+ System mass spectrometer with Eksigent nanoLC (AS-2/1Dplus or AS-2/2Dplus) system	75 um-diameter PicoTip emitter (New Objective) packed with 20 cm of Magic 3 um, 200angstrom C18 AQ material (Bischoff Chromatography)	300 nl/min flow rate and gradients as follows: linear 2-35% B over 120 min, linear 35-90% B for 1 min, isocratic 90% B for 4 min, linear 90-2% B for 1 min and isocratic 2% solvent B for 9 min	32 windows of 25 Da effective isolation width (additional 1 Da overlap on the left side of the window); MS1 scan before MS2 scan cycle	dwell time of 100 ms to cover the mass range of 400 - 1200 m/z in 3.3 s	collision energy of a 2+ ion centered in the middle of the window with a spread of 15 eV	HeLa12	GUOT_L130330_007_SW.wiff	ProteomeXchange	PXD000954	http://www.ebi.ac.uk/pride/archive/projects/PXD000954	SWATH-MS data analysis	Conversion	GUOT_L130330_007_SW.mzXML.gz	ProteomeXchange	PXD000954	http://www.ebi.ac.uk/pride/archive/projects/PXD000954	Data processing	openswath_guot_L130330_007_SW_phl004_sshela_s32.tgz	ProteomeXchange	PXD000954	http://www.ebi.ac.uk/pride/archive/projects/PXD000954
U2OS14	Peptide sample preparation for MS	DIA mass spectrometry (SWATH-MS)	AB SCIEX TripleTOF 5600+ System mass spectrometer with Eksigent nanoLC (AS-2/1Dplus or AS-2/2Dplus) system	75 um-diameter PicoTip emitter (New Objective) packed with 20 cm of Magic 3 um, 200angstrom C18 AQ material (Bischoff Chromatography)	300 nl/min flow rate and gradients as follows: linear 2-35% B over 120 min, linear 35-90% B for 1 min, isocratic 90% B for 4 min, linear 90-2% B for 1 min and isocratic 2% solvent B for 9 min	32 windows of 25 Da effective isolation width (additional 1 Da overlap on the left side of the window); MS1 scan before MS2 scan cycle	dwell time of 100 ms to cover the mass range of 400 - 1200 m/z in 3.3 s	collision energy of a 2+ ion centered in the middle of the window with a spread of 15 eV	U2OS14	GUOT_L130330_013_SW.wiff	ProteomeXchange	PXD000954	http://www.ebi.ac.uk/pride/archive/projects/PXD000954	SWATH-MS data analysis	Conversion	GUOT_L130330_013_SW.mzXML.gz	ProteomeXchange	PXD000954	http://www.ebi.ac.uk/pride/archive/projects/PXD000954	Data processing	openswath_guot_L130330_013_SW_phl004_ssu2os_s32.tgz	ProteomeXchange	PXD000954	http://www.ebi.ac.uk/pride/archive/projects/PXD000954
U2OS15	Peptide sample preparation for MS	DIA mass spectrometry (SWATH-MS)	AB SCIEX TripleTOF 5600+ System mass spectrometer with Eksigent nanoLC (AS-2/1Dplus or AS-2/2Dplus) system	75 um-diameter PicoTip emitter (New Objective) packed with 20 cm of Magic 3 um, 200angstrom C18 AQ material (Bischoff Chromatography)	300 nl/min flow rate and gradients as follows: linear 2-35% B over 120 min, linear 35-90% B for 1 min, isocratic 90% B for 4 min, linear 90-2% B for 1 min and isocratic 2% solvent B for 9 min	32 windows of 25 Da effective isolation width (additional 1 Da overlap on the left side of the window); MS1 scan before MS2 scan cycle	dwell time of 100 ms to cover the mass range of 400 - 1200 m/z in 3.3 s	collision energy of a 2+ ion centered in the middle of the window with a spread of 15 eV	U2OS15	GUOT_L130330_014_SW.wiff	ProteomeXchange	PXD000954	http://www.ebi.ac.uk/pride/archive/projects/PXD000954	SWATH-MS data analysis	Conversion	GUOT_L130330_014_SW.mzXML.gz	ProteomeXchange	PXD000954	http://www.ebi.ac.uk/pride/archive/projects/PXD000954	Data processing	openswath_guot_L130330_014_SW_phl004_ssu2os_s32.tgz	ProteomeXchange	PXD000954	http://www.ebi.ac.uk/pride/archive/projects/PXD000954
U2OS16	Peptide sample preparation for MS	DIA mass spectrometry (SWATH-MS)	AB SCIEX TripleTOF 5600+ System mass spectrometer with Eksigent nanoLC (AS-2/1Dplus or AS-2/2Dplus) system	75 um-diameter PicoTip emitter (New Objective) packed with 20 cm of Magic 3 um, 200angstrom C18 AQ material (Bischoff Chromatography)	300 nl/min flow rate and gradients as follows: linear 2-35% B over 120 min, linear 35-90% B for 1 min, isocratic 90% B for 4 min, linear 90-2% B for 1 min and isocratic 2% solvent B for 9 min	32 windows of 25 Da effective isolation width (additional 1 Da overlap on the left side of the window); MS1 scan before MS2 scan cycle	dwell time of 100 ms to cover the mass range of 400 - 1200 m/z in 3.3 s	collision energy of a 2+ ion centered in the middle of the window with a spread of 15 eV	U2OS16	GUOT_L130330_015_SW.wiff	ProteomeXchange	PXD000954	http://www.ebi.ac.uk/pride/archive/projects/PXD000954	SWATH-MS data analysis	Conversion	GUOT_L130330_015_SW.mzXML.gz	ProteomeXchange	PXD000954	http://www.ebi.ac.uk/pride/archive/projects/PXD000954	Data processing	openswath_guot_L130330_015_SW_phl004_ssu2os_s32.tgz	ProteomeXchange	PXD000954	http://www.ebi.ac.uk/pride/archive/projects/PXD000954
