# Supplementary material for: A repository of assays to quantify 10,000 human proteins by SWATH-MS
Source: Sci Data. 2014 Sep 16;1:140031. doi: 10.1038/sdata.2014.31 (PMC4322573; doi:10.1038/sdata.2014.31)
Supplement: Supplementary file 2 [file sdata201431-isa1.zip › a_aebersold_DDA_MS.txt]

Sample Name	Protocol REF	Protocol REF	Parameter Value[instrument]	Parameter Value[column]	Parameter Value[elution conditions]	Parameter Value[acquisition mode]	Comment[acquisition time]	Parameter Value[fragmentation]	Assay Name	Raw Data File	Comment[Data Repository]	Comment[Data Record Accession]	Comment[Data Record URL]	Protocol REF	Comment[method]	Derived Data File	Comment[Data Repository]	Comment[Data Record Accession]	Comment[Data Record URL]	Protocol REF	Derived Data File	Comment[Data Repository]	Comment[Data Record Accession]	Comment[Data Record URL]	Comment[Additional Derived Data File]	Comment[Data repository and accession]	Comment[Additional Derived Data File]	Comment[Data Repository]	Comment[Data Record URL]
HEK293_1	Peptide sample preparation for MS	DDA mass spectrometry for spectral library generation	AB SCIEX TripleTOF 5600+ System mass spectrometer with Eksigent nanoLC (AS-2/1Dplus or AS-2/2Dplus) system	75 um-diameter PicoTip emitter (New Objective) packed with 20 cm of Magic 3 um, 200angstrom C18 AQ material (Bischoff Chromatography)	300 nl/min flow rate and gradients as follows: linear 2-35% B over 120 min, linear 35-90% B for 1 min, isocratic 90% B for 4 min, linear 90-2% B for 1 min and isocratic 2% solvent B for 9 min	DDA top20 mode	500 ms and 150 ms acquisition time for the MS1 and MS2 scans respectively, and 20 s dynamic exclusion	Rolling collision energy with a collision energy spread of 15 eV	HEK293_1	ANTONV_J130605_003.wiff	ProteomeXchange	PXD000953	http://www.ebi.ac.uk/pride/archive/projects/PXD000953	Spectral and assay library generation	Conversion and centroiding	ANTONV_J130605_003.mzXML	ProteomeXchange	PXD000953	http://www.ebi.ac.uk/pride/archive/projects/PXD000953	Data processing	PHL.pep.xml	ProteomeXchange	PXD000953	http://www.ebi.ac.uk/pride/archive/projects/PXD000953	phl004.sptxt.gz is derived from PHL.pep.xml and all 331 mzXML files (PXD000953)	phl004.sptxt.gz is archived in SWATHAtlas, accession number SAL00022	phl004_consensus.sptxt is derived from phl004.sptxt.gz	phl004_consensus.sptxt is archived in SWATHAtlas at SAL00016	http://www.swathatlas.org
HEK293_2	Peptide sample preparation for MS	DDA mass spectrometry for spectral library generation	AB SCIEX TripleTOF 5600+ System mass spectrometer with Eksigent nanoLC (AS-2/1Dplus or AS-2/2Dplus) system	75 um-diameter PicoTip emitter (New Objective) packed with 20 cm of Magic 3 um, 200angstrom C18 AQ material (Bischoff Chromatography)	300 nl/min flow rate and gradients as follows: linear 2-35% B over 120 min, linear 35-90% B for 1 min, isocratic 90% B for 4 min, linear 90-2% B for 1 min and isocratic 2% solvent B for 9 min	DDA top20 mode	500 ms and 150 ms acquisition time for the MS1 and MS2 scans respectively, and 20 s dynamic exclusion	Rolling collision energy with a collision energy spread of 15 eV	HEK293_2	ANTONV_J130605_004.wiff	ProteomeXchange	PXD000953	http://www.ebi.ac.uk/pride/archive/projects/PXD000953	Spectral and assay library generation	Conversion and centroiding	ANTONV_J130605_004.mzXML	ProteomeXchange	PXD000953	http://www.ebi.ac.uk/pride/archive/projects/PXD000953	Data processing	PHL.pep.xml	ProteomeXchange	PXD000953	http://www.ebi.ac.uk/pride/archive/projects/PXD000953	phl004.sptxt.gz is derived from PHL.pep.xml and all 331 mzXML files (PXD000953)	phl004.sptxt.gz is archived in SWATHAtlas, accession number SAL00022	phl004_consensus.sptxt is derived from phl004.sptxt.gz	phl004_consensus.sptxt is archived in SWATHAtlas at SAL00016	http://www.swathatlas.org
HEK293_3	Peptide sample preparation for MS	DDA mass spectrometry for spectral library generation	AB SCIEX TripleTOF 5600+ System mass spectrometer with Eksigent nanoLC (AS-2/1Dplus or AS-2/2Dplus) system	75 um-diameter PicoTip emitter (New Objective) packed with 20 cm of Magic 3 um, 200angstrom C18 AQ material (Bischoff Chromatography)	300 nl/min flow rate and gradients as follows: linear 2-35% B over 120 min, linear 35-90% B for 1 min, isocratic 90% B for 4 min, linear 90-2% B for 1 min and isocratic 2% solvent B for 9 min	DDA top20 mode	500 ms and 150 ms acquisition time for the MS1 and MS2 scans respectively, and 20 s dynamic exclusion	Rolling collision energy with a collision energy spread of 15 eV	HEK293_3	ANTONV_J130605_005.wiff	ProteomeXchange	PXD000953	http://www.ebi.ac.uk/pride/archive/projects/PXD000953	Spectral and assay library generation	Conversion and centroiding	ANTONV_J130605_005.mzXML	ProteomeXchange	PXD000953	http://www.ebi.ac.uk/pride/archive/projects/PXD000953	Data processing	PHL.pep.xml	ProteomeXchange	PXD000953	http://www.ebi.ac.uk/pride/archive/projects/PXD000953	phl004.sptxt.gz is derived from PHL.pep.xml and all 331 mzXML files (PXD000953)	phl004.sptxt.gz is archived in SWATHAtlas, accession number SAL00022	phl004_consensus.sptxt is derived from phl004.sptxt.gz	phl004_consensus.sptxt is archived in SWATHAtlas at SAL00016	http://www.swathatlas.org
HEK293_4	Peptide sample preparation for MS	DDA mass spectrometry for spectral library generation	AB SCIEX TripleTOF 5600+ System mass spectrometer with Eksigent nanoLC (AS-2/1Dplus or AS-2/2Dplus) system	75 um-diameter PicoTip emitter (New Objective) packed with 20 cm of Magic 3 um, 200angstrom C18 AQ material (Bischoff Chromatography)	300 nl/min flow rate and gradients as follows: linear 2-35% B over 120 min, linear 35-90% B for 1 min, isocratic 90% B for 4 min, linear 90-2% B for 1 min and isocratic 2% solvent B for 9 min	DDA top20 mode	500 ms and 150 ms acquisition time for the MS1 and MS2 scans respectively, and 20 s dynamic exclusion	Rolling collision energy with a collision energy spread of 15 eV	HEK293_4	ANTONV_J130605_006.wiff	ProteomeXchange	PXD000953	http://www.ebi.ac.uk/pride/archive/projects/PXD000953	Spectral and assay library generation	Conversion and centroiding	ANTONV_J130605_006.mzXML	ProteomeXchange	PXD000953	http://www.ebi.ac.uk/pride/archive/projects/PXD000953	Data processing	PHL.pep.xml	ProteomeXchange	PXD000953	http://www.ebi.ac.uk/pride/archive/projects/PXD000953	phl004.sptxt.gz is derived from PHL.pep.xml and all 331 mzXML files (PXD000953)	phl004.sptxt.gz is archived in SWATHAtlas, accession number SAL00022	phl004_consensus.sptxt is derived from phl004.sptxt.gz	phl004_consensus.sptxt is archived in SWATHAtlas at SAL00016	http://www.swathatlas.org
HEK293_5	Peptide sample preparation for MS	DDA mass spectrometry for spectral library generation	AB SCIEX TripleTOF 5600+ System mass spectrometer with Eksigent nanoLC (AS-2/1Dplus or AS-2/2Dplus) system	75 um-diameter PicoTip emitter (New Objective) packed with 20 cm of Magic 3 um, 200angstrom C18 AQ material (Bischoff Chromatography)	300 nl/min flow rate and gradients as follows: linear 2-35% B over 120 min, linear 35-90% B for 1 min, isocratic 90% B for 4 min, linear 90-2% B for 1 min and isocratic 2% solvent B for 9 min	DDA top20 mode	500 ms and 150 ms acquisition time for the MS1 and MS2 scans respectively, and 20 s dynamic exclusion	Rolling collision energy with a collision energy spread of 15 eV	HEK293_5	ANTONV_J130605_007.wiff	ProteomeXchange	PXD000953	http://www.ebi.ac.uk/pride/archive/projects/PXD000953	Spectral and assay library generation	Conversion and centroiding	ANTONV_J130605_007.mzXML	ProteomeXchange	PXD000953	http://www.ebi.ac.uk/pride/archive/projects/PXD000953	Data processing	PHL.pep.xml	ProteomeXchange	PXD000953	http://www.ebi.ac.uk/pride/archive/projects/PXD000953	phl004.sptxt.gz is derived from PHL.pep.xml and all 331 mzXML files (PXD000953)	phl004.sptxt.gz is archived in SWATHAtlas, accession number SAL00022	phl004_consensus.sptxt is derived from phl004.sptxt.gz	phl004_consensus.sptxt is archived in SWATHAtlas at SAL00016	http://www.swathatlas.org
HEK293_6	Peptide sample preparation for MS	DDA mass spectrometry for spectral library generation	AB SCIEX TripleTOF 5600+ System mass spectrometer with Eksigent nanoLC (AS-2/1Dplus or AS-2/2Dplus) system	75 um-diameter PicoTip emitter (New Objective) packed with 20 cm of Magic 3 um, 200angstrom C18 AQ material (Bischoff Chromatography)	300 nl/min flow rate and gradients as follows: linear 2-35% B over 120 min, linear 35-90% B for 1 min, isocratic 90% B for 4 min, linear 90-2% B for 1 min and isocratic 2% solvent B for 9 min	DDA top20 mode	500 ms and 150 ms acquisition time for the MS1 and MS2 scans respectively, and 20 s dynamic exclusion	Rolling collision energy with a collision energy spread of 15 eV	HEK293_6	ANTONV_J130605_008.wiff	ProteomeXchange	PXD000953	http://www.ebi.ac.uk/pride/archive/projects/PXD000953	Spectral and assay library generation	Conversion and centroiding	ANTONV_J130605_008.mzXML	ProteomeXchange	PXD000953	http://www.ebi.ac.uk/pride/archive/projects/PXD000953	Data processing	PHL.pep.xml	ProteomeXchange	PXD000953	http://www.ebi.ac.uk/pride/archive/projects/PXD000953	phl004.sptxt.gz is derived from PHL.pep.xml and all 331 mzXML files (PXD000953)	phl004.sptxt.gz is archived in SWATHAtlas, accession number SAL00022	phl004_consensus.sptxt is derived from phl004.sptxt.gz	phl004_consensus.sptxt is archived in SWATHAtlas at SAL00016	http://www.swathatlas.org
HEK293_7	Peptide sample preparation for MS	DDA mass spectrometry for spectral library generation	AB SCIEX TripleTOF 5600+ System mass spectrometer with Eksigent nanoLC (AS-2/1Dplus or AS-2/2Dplus) system	75 um-diameter PicoTip emitter (New Objective) packed with 20 cm of Magic 3 um, 200angstrom C18 AQ material (Bischoff Chromatography)	300 nl/min flow rate and gradients as follows: linear 2-35% B over 120 min, linear 35-90% B for 1 min, isocratic 90% B for 4 min, linear 90-2% B for 1 min and isocratic 2% solvent B for 9 min	DDA top20 mode	500 ms and 150 ms acquisition time for the MS1 and MS2 scans respectively, and 20 s dynamic exclusion	Rolling collision energy with a collision energy spread of 15 eV	HEK293_7	ANTONV_J130607_002.wiff	ProteomeXchange	PXD000953	http://www.ebi.ac.uk/pride/archive/projects/PXD000953	Spectral and assay library generation	Conversion and centroiding	ANTONV_J130607_002.mzXML	ProteomeXchange	PXD000953	http://www.ebi.ac.uk/pride/archive/projects/PXD000953	Data processing	PHL.pep.xml	ProteomeXchange	PXD000953	http://www.ebi.ac.uk/pride/archive/projects/PXD000953	phl004.sptxt.gz is derived from PHL.pep.xml and all 331 mzXML files (PXD000953)	phl004.sptxt.gz is archived in SWATHAtlas, accession number SAL00022	phl004_consensus.sptxt is derived from phl004.sptxt.gz	phl004_consensus.sptxt is archived in SWATHAtlas at SAL00016	http://www.swathatlas.org
HEK293_8	Peptide sample preparation for MS	DDA mass spectrometry for spectral library generation	AB SCIEX TripleTOF 5600+ System mass spectrometer with Eksigent nanoLC (AS-2/1Dplus or AS-2/2Dplus) system	75 um-diameter PicoTip emitter (New Objective) packed with 20 cm of Magic 3 um, 200angstrom C18 AQ material (Bischoff Chromatography)	300 nl/min flow rate and gradients as follows: linear 2-35% B over 120 min, linear 35-90% B for 1 min, isocratic 90% B for 4 min, linear 90-2% B for 1 min and isocratic 2% solvent B for 9 min	DDA top20 mode	500 ms and 150 ms acquisition time for the MS1 and MS2 scans respectively, and 20 s dynamic exclusion	Rolling collision energy with a collision energy spread of 15 eV	HEK293_8	ANTONV_J130607_003.wiff	ProteomeXchange	PXD000953	http://www.ebi.ac.uk/pride/archive/projects/PXD000953	Spectral and assay library generation	Conversion and centroiding	ANTONV_J130607_003.mzXML	ProteomeXchange	PXD000953	http://www.ebi.ac.uk/pride/archive/projects/PXD000953	Data processing	PHL.pep.xml	ProteomeXchange	PXD000953	http://www.ebi.ac.uk/pride/archive/projects/PXD000953	phl004.sptxt.gz is derived from PHL.pep.xml and all 331 mzXML files (PXD000953)	phl004.sptxt.gz is archived in SWATHAtlas, accession number SAL00022	phl004_consensus.sptxt is derived from phl004.sptxt.gz	phl004_consensus.sptxt is archived in SWATHAtlas at SAL00016	http://www.swathatlas.org
HEK293_9	Peptide sample preparation for MS	DDA mass spectrometry for spectral library generation	AB SCIEX TripleTOF 5600+ System mass spectrometer with Eksigent nanoLC (AS-2/1Dplus or AS-2/2Dplus) system	75 um-diameter PicoTip emitter (New Objective) packed with 20 cm of Magic 3 um, 200angstrom C18 AQ material (Bischoff Chromatography)	300 nl/min flow rate and gradients as follows: linear 2-35% B over 120 min, linear 35-90% B for 1 min, isocratic 90% B for 4 min, linear 90-2% B for 1 min and isocratic 2% solvent B for 9 min	DDA top20 mode	500 ms and 150 ms acquisition time for the MS1 and MS2 scans respectively, and 20 s dynamic exclusion	Rolling collision energy with a collision energy spread of 15 eV	HEK293_9	ANTONV_J130607_004.wiff	ProteomeXchange	PXD000953	http://www.ebi.ac.uk/pride/archive/projects/PXD000953	Spectral and assay library generation	Conversion and centroiding	ANTONV_J130607_004.mzXML	ProteomeXchange	PXD000953	http://www.ebi.ac.uk/pride/archive/projects/PXD000953	Data processing	PHL.pep.xml	ProteomeXchange	PXD000953	http://www.ebi.ac.uk/pride/archive/projects/PXD000953	phl004.sptxt.gz is derived from PHL.pep.xml and all 331 mzXML files (PXD000953)	phl004.sptxt.gz is archived in SWATHAtlas, accession number SAL00022	phl004_consensus.sptxt is derived from phl004.sptxt.gz	phl004_consensus.sptxt is archived in SWATHAtlas at SAL00016	http://www.swathatlas.org
HEK293_10	Peptide sample preparation for MS	DDA mass spectrometry for spectral library generation	AB SCIEX TripleTOF 5600+ System mass spectrometer with Eksigent nanoLC (AS-2/1Dplus or AS-2/2Dplus) system	75 um-diameter PicoTip emitter (New Objective) packed with 20 cm of Magic 3 um, 200angstrom C18 AQ material (Bischoff Chromatography)	300 nl/min flow rate and gradients as follows: linear 2-35% B over 120 min, linear 35-90% B for 1 min, isocratic 90% B for 4 min, linear 90-2% B for 1 min and isocratic 2% solvent B for 9 min	DDA top20 mode	500 ms and 150 ms acquisition time for the MS1 and MS2 scans respectively, and 20 s dynamic exclusion	Rolling collision energy with a collision energy spread of 15 eV	HEK293_10	ANTONV_J130607_005.wiff	ProteomeXchange	PXD000953	http://www.ebi.ac.uk/pride/archive/projects/PXD000953	Spectral and assay library generation	Conversion and centroiding	ANTONV_J130607_005.mzXML	ProteomeXchange	PXD000953	http://www.ebi.ac.uk/pride/archive/projects/PXD000953	Data processing	PHL.pep.xml	ProteomeXchange	PXD000953	http://www.ebi.ac.uk/pride/archive/projects/PXD000953	phl004.sptxt.gz is derived from PHL.pep.xml and all 331 mzXML files (PXD000953)	phl004.sptxt.gz is archived in SWATHAtlas, accession number SAL00022	phl004_consensus.sptxt is derived from phl004.sptxt.gz	phl004_consensus.sptxt is archived in SWATHAtlas at SAL00016	http://www.swathatlas.org
HEK293_11	Peptide sample preparation for MS	DDA mass spectrometry for spectral library generation	AB SCIEX TripleTOF 5600+ System mass spectrometer with Eksigent nanoLC (AS-2/1Dplus or AS-2/2Dplus) system	75 um-diameter PicoTip emitter (New Objective) packed with 20 cm of Magic 3 um, 200angstrom C18 AQ material (Bischoff Chromatography)	300 nl/min flow rate and gradients as follows: linear 2-35% B over 120 min, linear 35-90% B for 1 min, isocratic 90% B for 4 min, linear 90-2% B for 1 min and isocratic 2% solvent B for 9 min	DDA top20 mode	500 ms and 150 ms acquisition time for the MS1 and MS2 scans respectively, and 20 s dynamic exclusion	Rolling collision energy with a collision energy spread of 15 eV	HEK293_11	ANTONV_J130607_006.wiff	ProteomeXchange	PXD000953	http://www.ebi.ac.uk/pride/archive/projects/PXD000953	Spectral and assay library generation	Conversion and centroiding	ANTONV_J130607_006.mzXML	ProteomeXchange	PXD000953	http://www.ebi.ac.uk/pride/archive/projects/PXD000953	Data processing	PHL.pep.xml	ProteomeXchange	PXD000953	http://www.ebi.ac.uk/pride/archive/projects/PXD000953	phl004.sptxt.gz is derived from PHL.pep.xml and all 331 mzXML files (PXD000953)	phl004.sptxt.gz is archived in SWATHAtlas, accession number SAL00022	phl004_consensus.sptxt is derived from phl004.sptxt.gz	phl004_consensus.sptxt is archived in SWATHAtlas at SAL00016	http://www.swathatlas.org
HEK293_12	Peptide sample preparation for MS	DDA mass spectrometry for spectral library generation	AB SCIEX TripleTOF 5600+ System mass spectrometer with Eksigent nanoLC (AS-2/1Dplus or AS-2/2Dplus) system	75 um-diameter PicoTip emitter (New Objective) packed with 20 cm of Magic 3 um, 200angstrom C18 AQ material (Bischoff Chromatography)	300 nl/min flow rate and gradients as follows: linear 2-35% B over 120 min, linear 35-90% B for 1 min, isocratic 90% B for 4 min, linear 90-2% B for 1 min and isocratic 2% solvent B for 9 min	DDA top20 mode	500 ms and 150 ms acquisition time for the MS1 and MS2 scans respectively, and 20 s dynamic exclusion	Rolling collision energy with a collision energy spread of 15 eV	HEK293_12	ANTONV_J130607_007.wiff	ProteomeXchange	PXD000953	http://www.ebi.ac.uk/pride/archive/projects/PXD000953	Spectral and assay library generation	Conversion and centroiding	ANTONV_J130607_007.mzXML	ProteomeXchange	PXD000953	http://www.ebi.ac.uk/pride/archive/projects/PXD000953	Data processing	PHL.pep.xml	ProteomeXchange	PXD000953	http://www.ebi.ac.uk/pride/archive/projects/PXD000953	phl004.sptxt.gz is derived from PHL.pep.xml and all 331 mzXML files (PXD000953)	phl004.sptxt.gz is archived in SWATHAtlas, accession number SAL00022	phl004_consensus.sptxt is derived from phl004.sptxt.gz	phl004_consensus.sptxt is archived in SWATHAtlas at SAL00016	http://www.swathatlas.org
THP1_1	Peptide sample preparation for MS	DDA mass spectrometry for spectral library generation	AB SCIEX TripleTOF 5600+ System mass spectrometer with Eksigent nanoLC (AS-2/1Dplus or AS-2/2Dplus) system	75 um-diameter PicoTip emitter (New Objective) packed with 20 cm of Magic 3 um, 200angstrom C18 AQ material (Bischoff Chromatography)	300 nl/min flow rate and gradients as follows: linear 2-35% B over 120 min, linear 35-90% B for 1 min, isocratic 90% B for 4 min, linear 90-2% B for 1 min and isocratic 2% solvent B for 9 min	DDA top20 mode	500 ms and 150 ms acquisition time for the MS1 and MS2 scans respectively, and 20 s dynamic exclusion	Rolling collision energy with a collision energy spread of 15 eV	THP1_1	CARONE_J130709_005.wiff	ProteomeXchange	PXD000953	http://www.ebi.ac.uk/pride/archive/projects/PXD000953	Spectral and assay library generation	Conversion and centroiding	CARONE_J130709_005.mzXML	ProteomeXchange	PXD000953	http://www.ebi.ac.uk/pride/archive/projects/PXD000953	Data processing	PHL.pep.xml	ProteomeXchange	PXD000953	http://www.ebi.ac.uk/pride/archive/projects/PXD000953	phl004.sptxt.gz is derived from PHL.pep.xml and all 331 mzXML files (PXD000953)	phl004.sptxt.gz is archived in SWATHAtlas, accession number SAL00022	phl004_consensus.sptxt is derived from phl004.sptxt.gz	phl004_consensus.sptxt is archived in SWATHAtlas at SAL00016	http://www.swathatlas.org
THP1_2	Peptide sample preparation for MS	DDA mass spectrometry for spectral library generation	AB SCIEX TripleTOF 5600+ System mass spectrometer with Eksigent nanoLC (AS-2/1Dplus or AS-2/2Dplus) system	75 um-diameter PicoTip emitter (New Objective) packed with 20 cm of Magic 3 um, 200angstrom C18 AQ material (Bischoff Chromatography)	300 nl/min flow rate and gradients as follows: linear 2-35% B over 120 min, linear 35-90% B for 1 min, isocratic 90% B for 4 min, linear 90-2% B for 1 min and isocratic 2% solvent B for 9 min	DDA top20 mode	500 ms and 150 ms acquisition time for the MS1 and MS2 scans respectively, and 20 s dynamic exclusion	Rolling collision energy with a collision energy spread of 15 eV	THP1_2	CARONE_J130709_006.wiff	ProteomeXchange	PXD000953	http://www.ebi.ac.uk/pride/archive/projects/PXD000953	Spectral and assay library generation	Conversion and centroiding	CARONE_J130709_006.mzXML	ProteomeXchange	PXD000953	http://www.ebi.ac.uk/pride/archive/projects/PXD000953	Data processing	PHL.pep.xml	ProteomeXchange	PXD000953	http://www.ebi.ac.uk/pride/archive/projects/PXD000953	phl004.sptxt.gz is derived from PHL.pep.xml and all 331 mzXML files (PXD000953)	phl004.sptxt.gz is archived in SWATHAtlas, accession number SAL00022	phl004_consensus.sptxt is derived from phl004.sptxt.gz	phl004_consensus.sptxt is archived in SWATHAtlas at SAL00016	http://www.swathatlas.org
THP1_3	Peptide sample preparation for MS	DDA mass spectrometry for spectral library generation	AB SCIEX TripleTOF 5600+ System mass spectrometer with Eksigent nanoLC (AS-2/1Dplus or AS-2/2Dplus) system	75 um-diameter PicoTip emitter (New Objective) packed with 20 cm of Magic 3 um, 200angstrom C18 AQ material (Bischoff Chromatography)	300 nl/min flow rate and gradients as follows: linear 2-35% B over 120 min, linear 35-90% B for 1 min, isocratic 90% B for 4 min, linear 90-2% B for 1 min and isocratic 2% solvent B for 9 min	DDA top20 mode	500 ms and 150 ms acquisition time for the MS1 and MS2 scans respectively, and 20 s dynamic exclusion	Rolling collision energy with a collision energy spread of 15 eV	THP1_3	CARONE_J130709_007.wiff	ProteomeXchange	PXD000953	http://www.ebi.ac.uk/pride/archive/projects/PXD000953	Spectral and assay library generation	Conversion and centroiding	CARONE_J130709_007.mzXML	ProteomeXchange	PXD000953	http://www.ebi.ac.uk/pride/archive/projects/PXD000953	Data processing	PHL.pep.xml	ProteomeXchange	PXD000953	http://www.ebi.ac.uk/pride/archive/projects/PXD000953	phl004.sptxt.gz is derived from PHL.pep.xml and all 331 mzXML files (PXD000953)	phl004.sptxt.gz is archived in SWATHAtlas, accession number SAL00022	phl004_consensus.sptxt is derived from phl004.sptxt.gz	phl004_consensus.sptxt is archived in SWATHAtlas at SAL00016	http://www.swathatlas.org
THP1_4	Peptide sample preparation for MS	DDA mass spectrometry for spectral library generation	AB SCIEX TripleTOF 5600+ System mass spectrometer with Eksigent nanoLC (AS-2/1Dplus or AS-2/2Dplus) system	75 um-diameter PicoTip emitter (New Objective) packed with 20 cm of Magic 3 um, 200angstrom C18 AQ material (Bischoff Chromatography)	300 nl/min flow rate and gradients as follows: linear 2-35% B over 120 min, linear 35-90% B for 1 min, isocratic 90% B for 4 min, linear 90-2% B for 1 min and isocratic 2% solvent B for 9 min	DDA top20 mode	500 ms and 150 ms acquisition time for the MS1 and MS2 scans respectively, and 20 s dynamic exclusion	Rolling collision energy with a collision energy spread of 15 eV	THP1_4	CARONE_J130709_008.wiff	ProteomeXchange	PXD000953	http://www.ebi.ac.uk/pride/archive/projects/PXD000953	Spectral and assay library generation	Conversion and centroiding	CARONE_J130709_008.mzXML	ProteomeXchange	PXD000953	http://www.ebi.ac.uk/pride/archive/projects/PXD000953	Data processing	PHL.pep.xml	ProteomeXchange	PXD000953	http://www.ebi.ac.uk/pride/archive/projects/PXD000953	phl004.sptxt.gz is derived from PHL.pep.xml and all 331 mzXML files (PXD000953)	phl004.sptxt.gz is archived in SWATHAtlas, accession number SAL00022	phl004_consensus.sptxt is derived from phl004.sptxt.gz	phl004_consensus.sptxt is archived in SWATHAtlas at SAL00016	http://www.swathatlas.org
THP1_5	Peptide sample preparation for MS	DDA mass spectrometry for spectral library generation	AB SCIEX TripleTOF 5600+ System mass spectrometer with Eksigent nanoLC (AS-2/1Dplus or AS-2/2Dplus) system	75 um-diameter PicoTip emitter (New Objective) packed with 20 cm of Magic 3 um, 200angstrom C18 AQ material (Bischoff Chromatography)	300 nl/min flow rate and gradients as follows: linear 2-35% B over 120 min, linear 35-90% B for 1 min, isocratic 90% B for 4 min, linear 90-2% B for 1 min and isocratic 2% solvent B for 9 min	DDA top20 mode	500 ms and 150 ms acquisition time for the MS1 and MS2 scans respectively, and 20 s dynamic exclusion	Rolling collision energy with a collision energy spread of 15 eV	THP1_5	CARONE_J130709_009.wiff	ProteomeXchange	PXD000953	http://www.ebi.ac.uk/pride/archive/projects/PXD000953	Spectral and assay library generation	Conversion and centroiding	CARONE_J130709_009.mzXML	ProteomeXchange	PXD000953	http://www.ebi.ac.uk/pride/archive/projects/PXD000953	Data processing	PHL.pep.xml	ProteomeXchange	PXD000953	http://www.ebi.ac.uk/pride/archive/projects/PXD000953	phl004.sptxt.gz is derived from PHL.pep.xml and all 331 mzXML files (PXD000953)	phl004.sptxt.gz is archived in SWATHAtlas, accession number SAL00022	phl004_consensus.sptxt is derived from phl004.sptxt.gz	phl004_consensus.sptxt is archived in SWATHAtlas at SAL00016	http://www.swathatlas.org
THP1_6	Peptide sample preparation for MS	DDA mass spectrometry for spectral library generation	AB SCIEX TripleTOF 5600+ System mass spectrometer with Eksigent nanoLC (AS-2/1Dplus or AS-2/2Dplus) system	75 um-diameter PicoTip emitter (New Objective) packed with 20 cm of Magic 3 um, 200angstrom C18 AQ material (Bischoff Chromatography)	300 nl/min flow rate and gradients as follows: linear 2-35% B over 120 min, linear 35-90% B for 1 min, isocratic 90% B for 4 min, linear 90-2% B for 1 min and isocratic 2% solvent B for 9 min	DDA top20 mode	500 ms and 150 ms acquisition time for the MS1 and MS2 scans respectively, and 20 s dynamic exclusion	Rolling collision energy with a collision energy spread of 15 eV	THP1_6	CARONE_J130709_010.wiff	ProteomeXchange	PXD000953	http://www.ebi.ac.uk/pride/archive/projects/PXD000953	Spectral and assay library generation	Conversion and centroiding	CARONE_J130709_010.mzXML	ProteomeXchange	PXD000953	http://www.ebi.ac.uk/pride/archive/projects/PXD000953	Data processing	PHL.pep.xml	ProteomeXchange	PXD000953	http://www.ebi.ac.uk/pride/archive/projects/PXD000953	phl004.sptxt.gz is derived from PHL.pep.xml and all 331 mzXML files (PXD000953)	phl004.sptxt.gz is archived in SWATHAtlas, accession number SAL00022	phl004_consensus.sptxt is derived from phl004.sptxt.gz	phl004_consensus.sptxt is archived in SWATHAtlas at SAL00016	http://www.swathatlas.org
THP1_7	Peptide sample preparation for MS	DDA mass spectrometry for spectral library generation	AB SCIEX TripleTOF 5600+ System mass spectrometer with Eksigent nanoLC (AS-2/1Dplus or AS-2/2Dplus) system	75 um-diameter PicoTip emitter (New Objective) packed with 20 cm of Magic 3 um, 200angstrom C18 AQ material (Bischoff Chromatography)	300 nl/min flow rate and gradients as follows: linear 2-35% B over 120 min, linear 35-90% B for 1 min, isocratic 90% B for 4 min, linear 90-2% B for 1 min and isocratic 2% solvent B for 9 min	DDA top20 mode	500 ms and 150 ms acquisition time for the MS1 and MS2 scans respectively, and 20 s dynamic exclusion	Rolling collision energy with a collision energy spread of 15 eV	THP1_7	CARONE_J130709_011.wiff	ProteomeXchange	PXD000953	http://www.ebi.ac.uk/pride/archive/projects/PXD000953	Spectral and assay library generation	Conversion and centroiding	CARONE_J130709_011.mzXML	ProteomeXchange	PXD000953	http://www.ebi.ac.uk/pride/archive/projects/PXD000953	Data processing	PHL.pep.xml	ProteomeXchange	PXD000953	http://www.ebi.ac.uk/pride/archive/projects/PXD000953	phl004.sptxt.gz is derived from PHL.pep.xml and all 331 mzXML files (PXD000953)	phl004.sptxt.gz is archived in SWATHAtlas, accession number SAL00022	phl004_consensus.sptxt is derived from phl004.sptxt.gz	phl004_consensus.sptxt is archived in SWATHAtlas at SAL00016	http://www.swathatlas.org
THP1_8	Peptide sample preparation for MS	DDA mass spectrometry for spectral library generation	AB SCIEX TripleTOF 5600+ System mass spectrometer with Eksigent nanoLC (AS-2/1Dplus or AS-2/2Dplus) system	75 um-diameter PicoTip emitter (New Objective) packed with 20 cm of Magic 3 um, 200angstrom C18 AQ material (Bischoff Chromatography)	300 nl/min flow rate and gradients as follows: linear 2-35% B over 120 min, linear 35-90% B for 1 min, isocratic 90% B for 4 min, linear 90-2% B for 1 min and isocratic 2% solvent B for 9 min	DDA top20 mode	500 ms and 150 ms acquisition time for the MS1 and MS2 scans respectively, and 20 s dynamic exclusion	Rolling collision energy with a collision energy spread of 15 eV	THP1_8	CARONE_J130709_012.wiff	ProteomeXchange	PXD000953	http://www.ebi.ac.uk/pride/archive/projects/PXD000953	Spectral and assay library generation	Conversion and centroiding	CARONE_J130709_012.mzXML	ProteomeXchange	PXD000953	http://www.ebi.ac.uk/pride/archive/projects/PXD000953	Data processing	PHL.pep.xml	ProteomeXchange	PXD000953	http://www.ebi.ac.uk/pride/archive/projects/PXD000953	phl004.sptxt.gz is derived from PHL.pep.xml and all 331 mzXML files (PXD000953)	phl004.sptxt.gz is archived in SWATHAtlas, accession number SAL00022	phl004_consensus.sptxt is derived from phl004.sptxt.gz	phl004_consensus.sptxt is archived in SWATHAtlas at SAL00016	http://www.swathatlas.org
THP1_9	Peptide sample preparation for MS	DDA mass spectrometry for spectral library generation	AB SCIEX TripleTOF 5600+ System mass spectrometer with Eksigent nanoLC (AS-2/1Dplus or AS-2/2Dplus) system	75 um-diameter PicoTip emitter (New Objective) packed with 20 cm of Magic 3 um, 200angstrom C18 AQ material (Bischoff Chromatography)	300 nl/min flow rate and gradients as follows: linear 2-35% B over 120 min, linear 35-90% B for 1 min, isocratic 90% B for 4 min, linear 90-2% B for 1 min and isocratic 2% solvent B for 9 min	DDA top20 mode	500 ms and 150 ms acquisition time for the MS1 and MS2 scans respectively, and 20 s dynamic exclusion	Rolling collision energy with a collision energy spread of 15 eV	THP1_9	CARONE_J130709_013.wiff	ProteomeXchange	PXD000953	http://www.ebi.ac.uk/pride/archive/projects/PXD000953	Spectral and assay library generation	Conversion and centroiding	CARONE_J130709_013.mzXML	ProteomeXchange	PXD000953	http://www.ebi.ac.uk/pride/archive/projects/PXD000953	Data processing	PHL.pep.xml	ProteomeXchange	PXD000953	http://www.ebi.ac.uk/pride/archive/projects/PXD000953	phl004.sptxt.gz is derived from PHL.pep.xml and all 331 mzXML files (PXD000953)	phl004.sptxt.gz is archived in SWATHAtlas, accession number SAL00022	phl004_consensus.sptxt is derived from phl004.sptxt.gz	phl004_consensus.sptxt is archived in SWATHAtlas at SAL00016	http://www.swathatlas.org
THP1_10	Peptide sample preparation for MS	DDA mass spectrometry for spectral library generation	AB SCIEX TripleTOF 5600+ System mass spectrometer with Eksigent nanoLC (AS-2/1Dplus or AS-2/2Dplus) system	75 um-diameter PicoTip emitter (New Objective) packed with 20 cm of Magic 3 um, 200angstrom C18 AQ material (Bischoff Chromatography)	300 nl/min flow rate and gradients as follows: linear 2-35% B over 120 min, linear 35-90% B for 1 min, isocratic 90% B for 4 min, linear 90-2% B for 1 min and isocratic 2% solvent B for 9 min	DDA top20 mode	500 ms and 150 ms acquisition time for the MS1 and MS2 scans respectively, and 20 s dynamic exclusion	Rolling collision energy with a collision energy spread of 15 eV	THP1_10	CARONE_J130709_014.wiff	ProteomeXchange	PXD000953	http://www.ebi.ac.uk/pride/archive/projects/PXD000953	Spectral and assay library generation	Conversion and centroiding	CARONE_J130709_014.mzXML	ProteomeXchange	PXD000953	http://www.ebi.ac.uk/pride/archive/projects/PXD000953	Data processing	PHL.pep.xml	ProteomeXchange	PXD000953	http://www.ebi.ac.uk/pride/archive/projects/PXD000953	phl004.sptxt.gz is derived from PHL.pep.xml and all 331 mzXML files (PXD000953)	phl004.sptxt.gz is archived in SWATHAtlas, accession number SAL00022	phl004_consensus.sptxt is derived from phl004.sptxt.gz	phl004_consensus.sptxt is archived in SWATHAtlas at SAL00016	http://www.swathatlas.org
THP1_11	Peptide sample preparation for MS	DDA mass spectrometry for spectral library generation	AB SCIEX TripleTOF 5600+ System mass spectrometer with Eksigent nanoLC (AS-2/1Dplus or AS-2/2Dplus) system	75 um-diameter PicoTip emitter (New Objective) packed with 20 cm of Magic 3 um, 200angstrom C18 AQ material (Bischoff Chromatography)	300 nl/min flow rate and gradients as follows: linear 2-35% B over 120 min, linear 35-90% B for 1 min, isocratic 90% B for 4 min, linear 90-2% B for 1 min and isocratic 2% solvent B for 9 min	DDA top20 mode	500 ms and 150 ms acquisition time for the MS1 and MS2 scans respectively, and 20 s dynamic exclusion	Rolling collision energy with a collision energy spread of 15 eV	THP1_11	CARONE_J130709_015.wiff	ProteomeXchange	PXD000953	http://www.ebi.ac.uk/pride/archive/projects/PXD000953	Spectral and assay library generation	Conversion and centroiding	CARONE_J130709_015.mzXML	ProteomeXchange	PXD000953	http://www.ebi.ac.uk/pride/archive/projects/PXD000953	Data processing	PHL.pep.xml	ProteomeXchange	PXD000953	http://www.ebi.ac.uk/pride/archive/projects/PXD000953	phl004.sptxt.gz is derived from PHL.pep.xml and all 331 mzXML files (PXD000953)	phl004.sptxt.gz is archived in SWATHAtlas, accession number SAL00022	phl004_consensus.sptxt is derived from phl004.sptxt.gz	phl004_consensus.sptxt is archived in SWATHAtlas at SAL00016	http://www.swathatlas.org
THP1_12	Peptide sample preparation for MS	DDA mass spectrometry for spectral library generation	AB SCIEX TripleTOF 5600+ System mass spectrometer with Eksigent nanoLC (AS-2/1Dplus or AS-2/2Dplus) system	75 um-diameter PicoTip emitter (New Objective) packed with 20 cm of Magic 3 um, 200angstrom C18 AQ material (Bischoff Chromatography)	300 nl/min flow rate and gradients as follows: linear 2-35% B over 120 min, linear 35-90% B for 1 min, isocratic 90% B for 4 min, linear 90-2% B for 1 min and isocratic 2% solvent B for 9 min	DDA top20 mode	500 ms and 150 ms acquisition time for the MS1 and MS2 scans respectively, and 20 s dynamic exclusion	Rolling collision energy with a collision energy spread of 15 eV	THP1_12	CARONE_J130709_016.wiff	ProteomeXchange	PXD000953	http://www.ebi.ac.uk/pride/archive/projects/PXD000953	Spectral and assay library generation	Conversion and centroiding	CARONE_J130709_016.mzXML	ProteomeXchange	PXD000953	http://www.ebi.ac.uk/pride/archive/projects/PXD000953	Data processing	PHL.pep.xml	ProteomeXchange	PXD000953	http://www.ebi.ac.uk/pride/archive/projects/PXD000953	phl004.sptxt.gz is derived from PHL.pep.xml and all 331 mzXML files (PXD000953)	phl004.sptxt.gz is archived in SWATHAtlas, accession number SAL00022	phl004_consensus.sptxt is derived from phl004.sptxt.gz	phl004_consensus.sptxt is archived in SWATHAtlas at SAL00016	http://www.swathatlas.org
THP1_13	Peptide sample preparation for MS	DDA mass spectrometry for spectral library generation	AB SCIEX TripleTOF 5600+ System mass spectrometer with Eksigent nanoLC (AS-2/1Dplus or AS-2/2Dplus) system	75 um-diameter PicoTip emitter (New Objective) packed with 20 cm of Magic 3 um, 200angstrom C18 AQ material (Bischoff Chromatography)	300 nl/min flow rate and gradients as follows: linear 2-35% B over 120 min, linear 35-90% B for 1 min, isocratic 90% B for 4 min, linear 90-2% B for 1 min and isocratic 2% solvent B for 9 min	DDA top20 mode	500 ms and 150 ms acquisition time for the MS1 and MS2 scans respectively, and 20 s dynamic exclusion	Rolling collision energy with a collision energy spread of 15 eV	THP1_13	CARONE_J130709_017.wiff	ProteomeXchange	PXD000953	http://www.ebi.ac.uk/pride/archive/projects/PXD000953	Spectral and assay library generation	Conversion and centroiding	CARONE_J130709_017.mzXML	ProteomeXchange	PXD000953	http://www.ebi.ac.uk/pride/archive/projects/PXD000953	Data processing	PHL.pep.xml	ProteomeXchange	PXD000953	http://www.ebi.ac.uk/pride/archive/projects/PXD000953	phl004.sptxt.gz is derived from PHL.pep.xml and all 331 mzXML files (PXD000953)	phl004.sptxt.gz is archived in SWATHAtlas, accession number SAL00022	phl004_consensus.sptxt is derived from phl004.sptxt.gz	phl004_consensus.sptxt is archived in SWATHAtlas at SAL00016	http://www.swathatlas.org
THP1_14	Peptide sample preparation for MS	DDA mass spectrometry for spectral library generation	AB SCIEX TripleTOF 5600+ System mass spectrometer with Eksigent nanoLC (AS-2/1Dplus or AS-2/2Dplus) system	75 um-diameter PicoTip emitter (New Objective) packed with 20 cm of Magic 3 um, 200angstrom C18 AQ material (Bischoff Chromatography)	300 nl/min flow rate and gradients as follows: linear 2-35% B over 120 min, linear 35-90% B for 1 min, isocratic 90% B for 4 min, linear 90-2% B for 1 min and isocratic 2% solvent B for 9 min	DDA top20 mode	500 ms and 150 ms acquisition time for the MS1 and MS2 scans respectively, and 20 s dynamic exclusion	Rolling collision energy with a collision energy spread of 15 eV	THP1_14	CARONE_J130709_018.wiff	ProteomeXchange	PXD000953	http://www.ebi.ac.uk/pride/archive/projects/PXD000953	Spectral and assay library generation	Conversion and centroiding	CARONE_J130709_018.mzXML	ProteomeXchange	PXD000953	http://www.ebi.ac.uk/pride/archive/projects/PXD000953	Data processing	PHL.pep.xml	ProteomeXchange	PXD000953	http://www.ebi.ac.uk/pride/archive/projects/PXD000953	phl004.sptxt.gz is derived from PHL.pep.xml and all 331 mzXML files (PXD000953)	phl004.sptxt.gz is archived in SWATHAtlas, accession number SAL00022	phl004_consensus.sptxt is derived from phl004.sptxt.gz	phl004_consensus.sptxt is archived in SWATHAtlas at SAL00016	http://www.swathatlas.org
THP1_15	Peptide sample preparation for MS	DDA mass spectrometry for spectral library generation	AB SCIEX TripleTOF 5600+ System mass spectrometer with Eksigent nanoLC (AS-2/1Dplus or AS-2/2Dplus) system	75 um-diameter PicoTip emitter (New Objective) packed with 20 cm of Magic 3 um, 200angstrom C18 AQ material (Bischoff Chromatography)	300 nl/min flow rate and gradients as follows: linear 2-35% B over 120 min, linear 35-90% B for 1 min, isocratic 90% B for 4 min, linear 90-2% B for 1 min and isocratic 2% solvent B for 9 min	DDA top20 mode	500 ms and 150 ms acquisition time for the MS1 and MS2 scans respectively, and 20 s dynamic exclusion	Rolling collision energy with a collision energy spread of 15 eV	THP1_15	CARONE_J130709_019.wiff	ProteomeXchange	PXD000953	http://www.ebi.ac.uk/pride/archive/projects/PXD000953	Spectral and assay library generation	Conversion and centroiding	CARONE_J130709_019.mzXML	ProteomeXchange	PXD000953	http://www.ebi.ac.uk/pride/archive/projects/PXD000953	Data processing	PHL.pep.xml	ProteomeXchange	PXD000953	http://www.ebi.ac.uk/pride/archive/projects/PXD000953	phl004.sptxt.gz is derived from PHL.pep.xml and all 331 mzXML files (PXD000953)	phl004.sptxt.gz is archived in SWATHAtlas, accession number SAL00022	phl004_consensus.sptxt is derived from phl004.sptxt.gz	phl004_consensus.sptxt is archived in SWATHAtlas at SAL00016	http://www.swathatlas.org
THP1_16	Peptide sample preparation for MS	DDA mass spectrometry for spectral library generation	AB SCIEX TripleTOF 5600+ System mass spectrometer with Eksigent nanoLC (AS-2/1Dplus or AS-2/2Dplus) system	75 um-diameter PicoTip emitter (New Objective) packed with 20 cm of Magic 3 um, 200angstrom C18 AQ material (Bischoff Chromatography)	300 nl/min flow rate and gradients as follows: linear 2-35% B over 120 min, linear 35-90% B for 1 min, isocratic 90% B for 4 min, linear 90-2% B for 1 min and isocratic 2% solvent B for 9 min	DDA top20 mode	500 ms and 150 ms acquisition time for the MS1 and MS2 scans respectively, and 20 s dynamic exclusion	Rolling collision energy with a collision energy spread of 15 eV	THP1_16	CARONE_J130709_020.wiff	ProteomeXchange	PXD000953	http://www.ebi.ac.uk/pride/archive/projects/PXD000953	Spectral and assay library generation	Conversion and centroiding	CARONE_J130709_020.mzXML	ProteomeXchange	PXD000953	http://www.ebi.ac.uk/pride/archive/projects/PXD000953	Data processing	PHL.pep.xml	ProteomeXchange	PXD000953	http://www.ebi.ac.uk/pride/archive/projects/PXD000953	phl004.sptxt.gz is derived from PHL.pep.xml and all 331 mzXML files (PXD000953)	phl004.sptxt.gz is archived in SWATHAtlas, accession number SAL00022	phl004_consensus.sptxt is derived from phl004.sptxt.gz	phl004_consensus.sptxt is archived in SWATHAtlas at SAL00016	http://www.swathatlas.org
THP1_17	Peptide sample preparation for MS	DDA mass spectrometry for spectral library generation	AB SCIEX TripleTOF 5600+ System mass spectrometer with Eksigent nanoLC (AS-2/1Dplus or AS-2/2Dplus) system	75 um-diameter PicoTip emitter (New Objective) packed with 20 cm of Magic 3 um, 200angstrom C18 AQ material (Bischoff Chromatography)	300 nl/min flow rate and gradients as follows: linear 2-35% B over 120 min, linear 35-90% B for 1 min, isocratic 90% B for 4 min, linear 90-2% B for 1 min and isocratic 2% solvent B for 9 min	DDA top20 mode	500 ms and 150 ms acquisition time for the MS1 and MS2 scans respectively, and 20 s dynamic exclusion	Rolling collision energy with a collision energy spread of 15 eV	THP1_17	CARONE_J130709_021.wiff	ProteomeXchange	PXD000953	http://www.ebi.ac.uk/pride/archive/projects/PXD000953	Spectral and assay library generation	Conversion and centroiding	CARONE_J130709_021.mzXML	ProteomeXchange	PXD000953	http://www.ebi.ac.uk/pride/archive/projects/PXD000953	Data processing	PHL.pep.xml	ProteomeXchange	PXD000953	http://www.ebi.ac.uk/pride/archive/projects/PXD000953	phl004.sptxt.gz is derived from PHL.pep.xml and all 331 mzXML files (PXD000953)	phl004.sptxt.gz is archived in SWATHAtlas, accession number SAL00022	phl004_consensus.sptxt is derived from phl004.sptxt.gz	phl004_consensus.sptxt is archived in SWATHAtlas at SAL00016	http://www.swathatlas.org
THP1_18	Peptide sample preparation for MS	DDA mass spectrometry for spectral library generation	AB SCIEX TripleTOF 5600+ System mass spectrometer with Eksigent nanoLC (AS-2/1Dplus or AS-2/2Dplus) system	75 um-diameter PicoTip emitter (New Objective) packed with 20 cm of Magic 3 um, 200angstrom C18 AQ material (Bischoff Chromatography)	300 nl/min flow rate and gradients as follows: linear 2-35% B over 120 min, linear 35-90% B for 1 min, isocratic 90% B for 4 min, linear 90-2% B for 1 min and isocratic 2% solvent B for 9 min	DDA top20 mode	500 ms and 150 ms acquisition time for the MS1 and MS2 scans respectively, and 20 s dynamic exclusion	Rolling collision energy with a collision energy spread of 15 eV	THP1_18	CARONE_J130709_022.wiff	ProteomeXchange	PXD000953	http://www.ebi.ac.uk/pride/archive/projects/PXD000953	Spectral and assay library generation	Conversion and centroiding	CARONE_J130709_022.mzXML	ProteomeXchange	PXD000953	http://www.ebi.ac.uk/pride/archive/projects/PXD000953	Data processing	PHL.pep.xml	ProteomeXchange	PXD000953	http://www.ebi.ac.uk/pride/archive/projects/PXD000953	phl004.sptxt.gz is derived from PHL.pep.xml and all 331 mzXML files (PXD000953)	phl004.sptxt.gz is archived in SWATHAtlas, accession number SAL00022	phl004_consensus.sptxt is derived from phl004.sptxt.gz	phl004_consensus.sptxt is archived in SWATHAtlas at SAL00016	http://www.swathatlas.org
THP1_19	Peptide sample preparation for MS	DDA mass spectrometry for spectral library generation	AB SCIEX TripleTOF 5600+ System mass spectrometer with Eksigent nanoLC (AS-2/1Dplus or AS-2/2Dplus) system	75 um-diameter PicoTip emitter (New Objective) packed with 20 cm of Magic 3 um, 200angstrom C18 AQ material (Bischoff Chromatography)	300 nl/min flow rate and gradients as follows: linear 2-35% B over 120 min, linear 35-90% B for 1 min, isocratic 90% B for 4 min, linear 90-2% B for 1 min and isocratic 2% solvent B for 9 min	DDA top20 mode	500 ms and 150 ms acquisition time for the MS1 and MS2 scans respectively, and 20 s dynamic exclusion	Rolling collision energy with a collision energy spread of 15 eV	THP1_19	CARONE_J130709_023.wiff	ProteomeXchange	PXD000953	http://www.ebi.ac.uk/pride/archive/projects/PXD000953	Spectral and assay library generation	Conversion and centroiding	CARONE_J130709_023.mzXML	ProteomeXchange	PXD000953	http://www.ebi.ac.uk/pride/archive/projects/PXD000953	Data processing	PHL.pep.xml	ProteomeXchange	PXD000953	http://www.ebi.ac.uk/pride/archive/projects/PXD000953	phl004.sptxt.gz is derived from PHL.pep.xml and all 331 mzXML files (PXD000953)	phl004.sptxt.gz is archived in SWATHAtlas, accession number SAL00022	phl004_consensus.sptxt is derived from phl004.sptxt.gz	phl004_consensus.sptxt is archived in SWATHAtlas at SAL00016	http://www.swathatlas.org
THP1_20	Peptide sample preparation for MS	DDA mass spectrometry for spectral library generation	AB SCIEX TripleTOF 5600+ System mass spectrometer with Eksigent nanoLC (AS-2/1Dplus or AS-2/2Dplus) system	75 um-diameter PicoTip emitter (New Objective) packed with 20 cm of Magic 3 um, 200angstrom C18 AQ material (Bischoff Chromatography)	300 nl/min flow rate and gradients as follows: linear 2-35% B over 120 min, linear 35-90% B for 1 min, isocratic 90% B for 4 min, linear 90-2% B for 1 min and isocratic 2% solvent B for 9 min	DDA top20 mode	500 ms and 150 ms acquisition time for the MS1 and MS2 scans respectively, and 20 s dynamic exclusion	Rolling collision energy with a collision energy spread of 15 eV	THP1_20	CARONE_J130709_024.wiff	ProteomeXchange	PXD000953	http://www.ebi.ac.uk/pride/archive/projects/PXD000953	Spectral and assay library generation	Conversion and centroiding	CARONE_J130709_024.mzXML	ProteomeXchange	PXD000953	http://www.ebi.ac.uk/pride/archive/projects/PXD000953	Data processing	PHL.pep.xml	ProteomeXchange	PXD000953	http://www.ebi.ac.uk/pride/archive/projects/PXD000953	phl004.sptxt.gz is derived from PHL.pep.xml and all 331 mzXML files (PXD000953)	phl004.sptxt.gz is archived in SWATHAtlas, accession number SAL00022	phl004_consensus.sptxt is derived from phl004.sptxt.gz	phl004_consensus.sptxt is archived in SWATHAtlas at SAL00016	http://www.swathatlas.org
THP1_21	Peptide sample preparation for MS	DDA mass spectrometry for spectral library generation	AB SCIEX TripleTOF 5600+ System mass spectrometer with Eksigent nanoLC (AS-2/1Dplus or AS-2/2Dplus) system	75 um-diameter PicoTip emitter (New Objective) packed with 20 cm of Magic 3 um, 200angstrom C18 AQ material (Bischoff Chromatography)	300 nl/min flow rate and gradients as follows: linear 2-35% B over 120 min, linear 35-90% B for 1 min, isocratic 90% B for 4 min, linear 90-2% B for 1 min and isocratic 2% solvent B for 9 min	DDA top20 mode	500 ms and 150 ms acquisition time for the MS1 and MS2 scans respectively, and 20 s dynamic exclusion	Rolling collision energy with a collision energy spread of 15 eV	THP1_21	CARONE_J130709_025.wiff	ProteomeXchange	PXD000953	http://www.ebi.ac.uk/pride/archive/projects/PXD000953	Spectral and assay library generation	Conversion and centroiding	CARONE_J130709_025.mzXML	ProteomeXchange	PXD000953	http://www.ebi.ac.uk/pride/archive/projects/PXD000953	Data processing	PHL.pep.xml	ProteomeXchange	PXD000953	http://www.ebi.ac.uk/pride/archive/projects/PXD000953	phl004.sptxt.gz is derived from PHL.pep.xml and all 331 mzXML files (PXD000953)	phl004.sptxt.gz is archived in SWATHAtlas, accession number SAL00022	phl004_consensus.sptxt is derived from phl004.sptxt.gz	phl004_consensus.sptxt is archived in SWATHAtlas at SAL00016	http://www.swathatlas.org
THP1_22	Peptide sample preparation for MS	DDA mass spectrometry for spectral library generation	AB SCIEX TripleTOF 5600+ System mass spectrometer with Eksigent nanoLC (AS-2/1Dplus or AS-2/2Dplus) system	75 um-diameter PicoTip emitter (New Objective) packed with 20 cm of Magic 3 um, 200angstrom C18 AQ material (Bischoff Chromatography)	300 nl/min flow rate and gradients as follows: linear 2-35% B over 120 min, linear 35-90% B for 1 min, isocratic 90% B for 4 min, linear 90-2% B for 1 min and isocratic 2% solvent B for 9 min	DDA top20 mode	500 ms and 150 ms acquisition time for the MS1 and MS2 scans respectively, and 20 s dynamic exclusion	Rolling collision energy with a collision energy spread of 15 eV	THP1_22	CARONE_J130709_026.wiff	ProteomeXchange	PXD000953	http://www.ebi.ac.uk/pride/archive/projects/PXD000953	Spectral and assay library generation	Conversion and centroiding	CARONE_J130709_026.mzXML	ProteomeXchange	PXD000953	http://www.ebi.ac.uk/pride/archive/projects/PXD000953	Data processing	PHL.pep.xml	ProteomeXchange	PXD000953	http://www.ebi.ac.uk/pride/archive/projects/PXD000953	phl004.sptxt.gz is derived from PHL.pep.xml and all 331 mzXML files (PXD000953)	phl004.sptxt.gz is archived in SWATHAtlas, accession number SAL00022	phl004_consensus.sptxt is derived from phl004.sptxt.gz	phl004_consensus.sptxt is archived in SWATHAtlas at SAL00016	http://www.swathatlas.org
THP1_23	Peptide sample preparation for MS	DDA mass spectrometry for spectral library generation	AB SCIEX TripleTOF 5600+ System mass spectrometer with Eksigent nanoLC (AS-2/1Dplus or AS-2/2Dplus) system	75 um-diameter PicoTip emitter (New Objective) packed with 20 cm of Magic 3 um, 200angstrom C18 AQ material (Bischoff Chromatography)	300 nl/min flow rate and gradients as follows: linear 2-35% B over 120 min, linear 35-90% B for 1 min, isocratic 90% B for 4 min, linear 90-2% B for 1 min and isocratic 2% solvent B for 9 min	DDA top20 mode	500 ms and 150 ms acquisition time for the MS1 and MS2 scans respectively, and 20 s dynamic exclusion	Rolling collision energy with a collision energy spread of 15 eV	THP1_23	CARONE_J130709_027.wiff	ProteomeXchange	PXD000953	http://www.ebi.ac.uk/pride/archive/projects/PXD000953	Spectral and assay library generation	Conversion and centroiding	CARONE_J130709_027.mzXML	ProteomeXchange	PXD000953	http://www.ebi.ac.uk/pride/archive/projects/PXD000953	Data processing	PHL.pep.xml	ProteomeXchange	PXD000953	http://www.ebi.ac.uk/pride/archive/projects/PXD000953	phl004.sptxt.gz is derived from PHL.pep.xml and all 331 mzXML files (PXD000953)	phl004.sptxt.gz is archived in SWATHAtlas, accession number SAL00022	phl004_consensus.sptxt is derived from phl004.sptxt.gz	phl004_consensus.sptxt is archived in SWATHAtlas at SAL00016	http://www.swathatlas.org
THP1_24	Peptide sample preparation for MS	DDA mass spectrometry for spectral library generation	AB SCIEX TripleTOF 5600+ System mass spectrometer with Eksigent nanoLC (AS-2/1Dplus or AS-2/2Dplus) system	75 um-diameter PicoTip emitter (New Objective) packed with 20 cm of Magic 3 um, 200angstrom C18 AQ material (Bischoff Chromatography)	300 nl/min flow rate and gradients as follows: linear 2-35% B over 120 min, linear 35-90% B for 1 min, isocratic 90% B for 4 min, linear 90-2% B for 1 min and isocratic 2% solvent B for 9 min	DDA top20 mode	500 ms and 150 ms acquisition time for the MS1 and MS2 scans respectively, and 20 s dynamic exclusion	Rolling collision energy with a collision energy spread of 15 eV	THP1_24	CARONE_J130709_028.wiff	ProteomeXchange	PXD000953	http://www.ebi.ac.uk/pride/archive/projects/PXD000953	Spectral and assay library generation	Conversion and centroiding	CARONE_J130709_028.mzXML	ProteomeXchange	PXD000953	http://www.ebi.ac.uk/pride/archive/projects/PXD000953	Data processing	PHL.pep.xml	ProteomeXchange	PXD000953	http://www.ebi.ac.uk/pride/archive/projects/PXD000953	phl004.sptxt.gz is derived from PHL.pep.xml and all 331 mzXML files (PXD000953)	phl004.sptxt.gz is archived in SWATHAtlas, accession number SAL00022	phl004_consensus.sptxt is derived from phl004.sptxt.gz	phl004_consensus.sptxt is archived in SWATHAtlas at SAL00016	http://www.swathatlas.org
THP1_25	Peptide sample preparation for MS	DDA mass spectrometry for spectral library generation	AB SCIEX TripleTOF 5600+ System mass spectrometer with Eksigent nanoLC (AS-2/1Dplus or AS-2/2Dplus) system	75 um-diameter PicoTip emitter (New Objective) packed with 20 cm of Magic 3 um, 200angstrom C18 AQ material (Bischoff Chromatography)	300 nl/min flow rate and gradients as follows: linear 2-35% B over 120 min, linear 35-90% B for 1 min, isocratic 90% B for 4 min, linear 90-2% B for 1 min and isocratic 2% solvent B for 9 min	DDA top20 mode	500 ms and 150 ms acquisition time for the MS1 and MS2 scans respectively, and 20 s dynamic exclusion	Rolling collision energy with a collision energy spread of 15 eV	THP1_25	CARONE_J130709_029.wiff	ProteomeXchange	PXD000953	http://www.ebi.ac.uk/pride/archive/projects/PXD000953	Spectral and assay library generation	Conversion and centroiding	CARONE_J130709_029.mzXML	ProteomeXchange	PXD000953	http://www.ebi.ac.uk/pride/archive/projects/PXD000953	Data processing	PHL.pep.xml	ProteomeXchange	PXD000953	http://www.ebi.ac.uk/pride/archive/projects/PXD000953	phl004.sptxt.gz is derived from PHL.pep.xml and all 331 mzXML files (PXD000953)	phl004.sptxt.gz is archived in SWATHAtlas, accession number SAL00022	phl004_consensus.sptxt is derived from phl004.sptxt.gz	phl004_consensus.sptxt is archived in SWATHAtlas at SAL00016	http://www.swathatlas.org
THP1_26	Peptide sample preparation for MS	DDA mass spectrometry for spectral library generation	AB SCIEX TripleTOF 5600+ System mass spectrometer with Eksigent nanoLC (AS-2/1Dplus or AS-2/2Dplus) system	75 um-diameter PicoTip emitter (New Objective) packed with 20 cm of Magic 3 um, 200angstrom C18 AQ material (Bischoff Chromatography)	300 nl/min flow rate and gradients as follows: linear 2-35% B over 120 min, linear 35-90% B for 1 min, isocratic 90% B for 4 min, linear 90-2% B for 1 min and isocratic 2% solvent B for 9 min	DDA top20 mode	500 ms and 150 ms acquisition time for the MS1 and MS2 scans respectively, and 20 s dynamic exclusion	Rolling collision energy with a collision energy spread of 15 eV	THP1_26	CARONE_J130709_031.wiff	ProteomeXchange	PXD000953	http://www.ebi.ac.uk/pride/archive/projects/PXD000953	Spectral and assay library generation	Conversion and centroiding	CARONE_J130709_031.mzXML	ProteomeXchange	PXD000953	http://www.ebi.ac.uk/pride/archive/projects/PXD000953	Data processing	PHL.pep.xml	ProteomeXchange	PXD000953	http://www.ebi.ac.uk/pride/archive/projects/PXD000953	phl004.sptxt.gz is derived from PHL.pep.xml and all 331 mzXML files (PXD000953)	phl004.sptxt.gz is archived in SWATHAtlas, accession number SAL00022	phl004_consensus.sptxt is derived from phl004.sptxt.gz	phl004_consensus.sptxt is archived in SWATHAtlas at SAL00016	http://www.swathatlas.org
THP1_27	Peptide sample preparation for MS	DDA mass spectrometry for spectral library generation	AB SCIEX TripleTOF 5600+ System mass spectrometer with Eksigent nanoLC (AS-2/1Dplus or AS-2/2Dplus) system	75 um-diameter PicoTip emitter (New Objective) packed with 20 cm of Magic 3 um, 200angstrom C18 AQ material (Bischoff Chromatography)	300 nl/min flow rate and gradients as follows: linear 2-35% B over 120 min, linear 35-90% B for 1 min, isocratic 90% B for 4 min, linear 90-2% B for 1 min and isocratic 2% solvent B for 9 min	DDA top20 mode	500 ms and 150 ms acquisition time for the MS1 and MS2 scans respectively, and 20 s dynamic exclusion	Rolling collision energy with a collision energy spread of 15 eV	THP1_27	CARONE_J130709_032.wiff	ProteomeXchange	PXD000953	http://www.ebi.ac.uk/pride/archive/projects/PXD000953	Spectral and assay library generation	Conversion and centroiding	CARONE_J130709_032.mzXML	ProteomeXchange	PXD000953	http://www.ebi.ac.uk/pride/archive/projects/PXD000953	Data processing	PHL.pep.xml	ProteomeXchange	PXD000953	http://www.ebi.ac.uk/pride/archive/projects/PXD000953	phl004.sptxt.gz is derived from PHL.pep.xml and all 331 mzXML files (PXD000953)	phl004.sptxt.gz is archived in SWATHAtlas, accession number SAL00022	phl004_consensus.sptxt is derived from phl004.sptxt.gz	phl004_consensus.sptxt is archived in SWATHAtlas at SAL00016	http://www.swathatlas.org
Monocyte1	Peptide sample preparation for MS	DDA mass spectrometry for spectral library generation	AB SCIEX TripleTOF 5600+ System mass spectrometer with Eksigent nanoLC (AS-2/1Dplus or AS-2/2Dplus) system	75 um-diameter PicoTip emitter (New Objective) packed with 20 cm of Magic 3 um, 200angstrom C18 AQ material (Bischoff Chromatography)	300 nl/min flow rate and gradients as follows: linear 2-35% B over 120 min, linear 35-90% B for 1 min, isocratic 90% B for 4 min, linear 90-2% B for 1 min and isocratic 2% solvent B for 9 min	DDA top20 mode	500 ms and 150 ms acquisition time for the MS1 and MS2 scans respectively, and 20 s dynamic exclusion	Rolling collision energy with a collision energy spread of 15 eV	Monocyte1	CARONE_L130326_005_T3BM.wiff	ProteomeXchange	PXD000953	http://www.ebi.ac.uk/pride/archive/projects/PXD000953	Spectral and assay library generation	Conversion and centroiding	CARONE_L130326_005_T3BM.mzXML	ProteomeXchange	PXD000953	http://www.ebi.ac.uk/pride/archive/projects/PXD000953	Data processing	PHL.pep.xml	ProteomeXchange	PXD000953	http://www.ebi.ac.uk/pride/archive/projects/PXD000953	phl004.sptxt.gz is derived from PHL.pep.xml and all 331 mzXML files (PXD000953)	phl004.sptxt.gz is archived in SWATHAtlas, accession number SAL00022	phl004_consensus.sptxt is derived from phl004.sptxt.gz	phl004_consensus.sptxt is archived in SWATHAtlas at SAL00016	http://www.swathatlas.org
Neutrophil1	Peptide sample preparation for MS	DDA mass spectrometry for spectral library generation	AB SCIEX TripleTOF 5600+ System mass spectrometer with Eksigent nanoLC (AS-2/1Dplus or AS-2/2Dplus) system	75 um-diameter PicoTip emitter (New Objective) packed with 20 cm of Magic 3 um, 200angstrom C18 AQ material (Bischoff Chromatography)	300 nl/min flow rate and gradients as follows: linear 2-35% B over 120 min, linear 35-90% B for 1 min, isocratic 90% B for 4 min, linear 90-2% B for 1 min and isocratic 2% solvent B for 9 min	DDA top20 mode	500 ms and 150 ms acquisition time for the MS1 and MS2 scans respectively, and 20 s dynamic exclusion	Rolling collision energy with a collision energy spread of 15 eV	Neutrophil1	CARONE_L130326_007_T3BN.wiff	ProteomeXchange	PXD000953	http://www.ebi.ac.uk/pride/archive/projects/PXD000953	Spectral and assay library generation	Conversion and centroiding	CARONE_L130326_007_T3BN.mzXML	ProteomeXchange	PXD000953	http://www.ebi.ac.uk/pride/archive/projects/PXD000953	Data processing	PHL.pep.xml	ProteomeXchange	PXD000953	http://www.ebi.ac.uk/pride/archive/projects/PXD000953	phl004.sptxt.gz is derived from PHL.pep.xml and all 331 mzXML files (PXD000953)	phl004.sptxt.gz is archived in SWATHAtlas, accession number SAL00022	phl004_consensus.sptxt is derived from phl004.sptxt.gz	phl004_consensus.sptxt is archived in SWATHAtlas at SAL00016	http://www.swathatlas.org
HEK293_13	Peptide sample preparation for MS	DDA mass spectrometry for spectral library generation	AB SCIEX TripleTOF 5600+ System mass spectrometer with Eksigent nanoLC (AS-2/1Dplus or AS-2/2Dplus) system	75 um-diameter PicoTip emitter (New Objective) packed with 20 cm of Magic 3 um, 200angstrom C18 AQ material (Bischoff Chromatography)	300 nl/min flow rate and gradients as follows: linear 2-35% B over 120 min, linear 35-90% B for 1 min, isocratic 90% B for 4 min, linear 90-2% B for 1 min and isocratic 2% solvent B for 9 min	DDA top20 mode	500 ms and 150 ms acquisition time for the MS1 and MS2 scans respectively, and 20 s dynamic exclusion	Rolling collision energy with a collision energy spread of 15 eV	HEK293_13	COLLINSB_L120731_002.wiff	ProteomeXchange	PXD000953	http://www.ebi.ac.uk/pride/archive/projects/PXD000953	Spectral and assay library generation	Conversion and centroiding	COLLINSB_L120731_002.mzXML	ProteomeXchange	PXD000953	http://www.ebi.ac.uk/pride/archive/projects/PXD000953	Data processing	PHL.pep.xml	ProteomeXchange	PXD000953	http://www.ebi.ac.uk/pride/archive/projects/PXD000953	phl004.sptxt.gz is derived from PHL.pep.xml and all 331 mzXML files (PXD000953)	phl004.sptxt.gz is archived in SWATHAtlas, accession number SAL00022	phl004_consensus.sptxt is derived from phl004.sptxt.gz	phl004_consensus.sptxt is archived in SWATHAtlas at SAL00016	http://www.swathatlas.org
HEK293_14	Peptide sample preparation for MS	DDA mass spectrometry for spectral library generation	AB SCIEX TripleTOF 5600+ System mass spectrometer with Eksigent nanoLC (AS-2/1Dplus or AS-2/2Dplus) system	75 um-diameter PicoTip emitter (New Objective) packed with 20 cm of Magic 3 um, 200angstrom C18 AQ material (Bischoff Chromatography)	300 nl/min flow rate and gradients as follows: linear 2-35% B over 120 min, linear 35-90% B for 1 min, isocratic 90% B for 4 min, linear 90-2% B for 1 min and isocratic 2% solvent B for 9 min	DDA top20 mode	500 ms and 150 ms acquisition time for the MS1 and MS2 scans respectively, and 20 s dynamic exclusion	Rolling collision energy with a collision energy spread of 15 eV	HEK293_14	COLLINSB_L120731_004.wiff	ProteomeXchange	PXD000953	http://www.ebi.ac.uk/pride/archive/projects/PXD000953	Spectral and assay library generation	Conversion and centroiding	COLLINSB_L120731_004.mzXML	ProteomeXchange	PXD000953	http://www.ebi.ac.uk/pride/archive/projects/PXD000953	Data processing	PHL.pep.xml	ProteomeXchange	PXD000953	http://www.ebi.ac.uk/pride/archive/projects/PXD000953	phl004.sptxt.gz is derived from PHL.pep.xml and all 331 mzXML files (PXD000953)	phl004.sptxt.gz is archived in SWATHAtlas, accession number SAL00022	phl004_consensus.sptxt is derived from phl004.sptxt.gz	phl004_consensus.sptxt is archived in SWATHAtlas at SAL00016	http://www.swathatlas.org
HEK293_15	Peptide sample preparation for MS	DDA mass spectrometry for spectral library generation	AB SCIEX TripleTOF 5600+ System mass spectrometer with Eksigent nanoLC (AS-2/1Dplus or AS-2/2Dplus) system	75 um-diameter PicoTip emitter (New Objective) packed with 20 cm of Magic 3 um, 200angstrom C18 AQ material (Bischoff Chromatography)	300 nl/min flow rate and gradients as follows: linear 2-35% B over 120 min, linear 35-90% B for 1 min, isocratic 90% B for 4 min, linear 90-2% B for 1 min and isocratic 2% solvent B for 9 min	DDA top20 mode	500 ms and 150 ms acquisition time for the MS1 and MS2 scans respectively, and 20 s dynamic exclusion	Rolling collision energy with a collision energy spread of 15 eV	HEK293_15	COLLINSB_L120731_006.wiff	ProteomeXchange	PXD000953	http://www.ebi.ac.uk/pride/archive/projects/PXD000953	Spectral and assay library generation	Conversion and centroiding	COLLINSB_L120731_006.mzXML	ProteomeXchange	PXD000953	http://www.ebi.ac.uk/pride/archive/projects/PXD000953	Data processing	PHL.pep.xml	ProteomeXchange	PXD000953	http://www.ebi.ac.uk/pride/archive/projects/PXD000953	phl004.sptxt.gz is derived from PHL.pep.xml and all 331 mzXML files (PXD000953)	phl004.sptxt.gz is archived in SWATHAtlas, accession number SAL00022	phl004_consensus.sptxt is derived from phl004.sptxt.gz	phl004_consensus.sptxt is archived in SWATHAtlas at SAL00016	http://www.swathatlas.org
HEK293_16	Peptide sample preparation for MS	DDA mass spectrometry for spectral library generation	AB SCIEX TripleTOF 5600+ System mass spectrometer with Eksigent nanoLC (AS-2/1Dplus or AS-2/2Dplus) system	75 um-diameter PicoTip emitter (New Objective) packed with 20 cm of Magic 3 um, 200angstrom C18 AQ material (Bischoff Chromatography)	300 nl/min flow rate and gradients as follows: linear 2-35% B over 120 min, linear 35-90% B for 1 min, isocratic 90% B for 4 min, linear 90-2% B for 1 min and isocratic 2% solvent B for 9 min	DDA top20 mode	500 ms and 150 ms acquisition time for the MS1 and MS2 scans respectively, and 20 s dynamic exclusion	Rolling collision energy with a collision energy spread of 15 eV	HEK293_16	COLLINSB_L120731_008.wiff	ProteomeXchange	PXD000953	http://www.ebi.ac.uk/pride/archive/projects/PXD000953	Spectral and assay library generation	Conversion and centroiding	COLLINSB_L120731_008.mzXML	ProteomeXchange	PXD000953	http://www.ebi.ac.uk/pride/archive/projects/PXD000953	Data processing	PHL.pep.xml	ProteomeXchange	PXD000953	http://www.ebi.ac.uk/pride/archive/projects/PXD000953	phl004.sptxt.gz is derived from PHL.pep.xml and all 331 mzXML files (PXD000953)	phl004.sptxt.gz is archived in SWATHAtlas, accession number SAL00022	phl004_consensus.sptxt is derived from phl004.sptxt.gz	phl004_consensus.sptxt is archived in SWATHAtlas at SAL00016	http://www.swathatlas.org
HEK293_17	Peptide sample preparation for MS	DDA mass spectrometry for spectral library generation	AB SCIEX TripleTOF 5600+ System mass spectrometer with Eksigent nanoLC (AS-2/1Dplus or AS-2/2Dplus) system	75 um-diameter PicoTip emitter (New Objective) packed with 20 cm of Magic 3 um, 200angstrom C18 AQ material (Bischoff Chromatography)	300 nl/min flow rate and gradients as follows: linear 2-35% B over 120 min, linear 35-90% B for 1 min, isocratic 90% B for 4 min, linear 90-2% B for 1 min and isocratic 2% solvent B for 9 min	DDA top20 mode	500 ms and 150 ms acquisition time for the MS1 and MS2 scans respectively, and 20 s dynamic exclusion	Rolling collision energy with a collision energy spread of 15 eV	HEK293_17	COLLINSB_L120731_010.wiff	ProteomeXchange	PXD000953	http://www.ebi.ac.uk/pride/archive/projects/PXD000953	Spectral and assay library generation	Conversion and centroiding	COLLINSB_L120731_010.mzXML	ProteomeXchange	PXD000953	http://www.ebi.ac.uk/pride/archive/projects/PXD000953	Data processing	PHL.pep.xml	ProteomeXchange	PXD000953	http://www.ebi.ac.uk/pride/archive/projects/PXD000953	phl004.sptxt.gz is derived from PHL.pep.xml and all 331 mzXML files (PXD000953)	phl004.sptxt.gz is archived in SWATHAtlas, accession number SAL00022	phl004_consensus.sptxt is derived from phl004.sptxt.gz	phl004_consensus.sptxt is archived in SWATHAtlas at SAL00016	http://www.swathatlas.org
HEK293_18	Peptide sample preparation for MS	DDA mass spectrometry for spectral library generation	AB SCIEX TripleTOF 5600+ System mass spectrometer with Eksigent nanoLC (AS-2/1Dplus or AS-2/2Dplus) system	75 um-diameter PicoTip emitter (New Objective) packed with 20 cm of Magic 3 um, 200angstrom C18 AQ material (Bischoff Chromatography)	300 nl/min flow rate and gradients as follows: linear 2-35% B over 120 min, linear 35-90% B for 1 min, isocratic 90% B for 4 min, linear 90-2% B for 1 min and isocratic 2% solvent B for 9 min	DDA top20 mode	500 ms and 150 ms acquisition time for the MS1 and MS2 scans respectively, and 20 s dynamic exclusion	Rolling collision energy with a collision energy spread of 15 eV	HEK293_18	COLLINSB_L120731_012.wiff	ProteomeXchange	PXD000953	http://www.ebi.ac.uk/pride/archive/projects/PXD000953	Spectral and assay library generation	Conversion and centroiding	COLLINSB_L120731_012.mzXML	ProteomeXchange	PXD000953	http://www.ebi.ac.uk/pride/archive/projects/PXD000953	Data processing	PHL.pep.xml	ProteomeXchange	PXD000953	http://www.ebi.ac.uk/pride/archive/projects/PXD000953	phl004.sptxt.gz is derived from PHL.pep.xml and all 331 mzXML files (PXD000953)	phl004.sptxt.gz is archived in SWATHAtlas, accession number SAL00022	phl004_consensus.sptxt is derived from phl004.sptxt.gz	phl004_consensus.sptxt is archived in SWATHAtlas at SAL00016	http://www.swathatlas.org
HEK293_19	Peptide sample preparation for MS	DDA mass spectrometry for spectral library generation	AB SCIEX TripleTOF 5600+ System mass spectrometer with Eksigent nanoLC (AS-2/1Dplus or AS-2/2Dplus) system	75 um-diameter PicoTip emitter (New Objective) packed with 20 cm of Magic 3 um, 200angstrom C18 AQ material (Bischoff Chromatography)	300 nl/min flow rate and gradients as follows: linear 2-35% B over 120 min, linear 35-90% B for 1 min, isocratic 90% B for 4 min, linear 90-2% B for 1 min and isocratic 2% solvent B for 9 min	DDA top20 mode	500 ms and 150 ms acquisition time for the MS1 and MS2 scans respectively, and 20 s dynamic exclusion	Rolling collision energy with a collision energy spread of 15 eV	HEK293_19	COLLINSB_L120731_014.wiff	ProteomeXchange	PXD000953	http://www.ebi.ac.uk/pride/archive/projects/PXD000953	Spectral and assay library generation	Conversion and centroiding	COLLINSB_L120731_014.mzXML	ProteomeXchange	PXD000953	http://www.ebi.ac.uk/pride/archive/projects/PXD000953	Data processing	PHL.pep.xml	ProteomeXchange	PXD000953	http://www.ebi.ac.uk/pride/archive/projects/PXD000953	phl004.sptxt.gz is derived from PHL.pep.xml and all 331 mzXML files (PXD000953)	phl004.sptxt.gz is archived in SWATHAtlas, accession number SAL00022	phl004_consensus.sptxt is derived from phl004.sptxt.gz	phl004_consensus.sptxt is archived in SWATHAtlas at SAL00016	http://www.swathatlas.org
HEK293_20	Peptide sample preparation for MS	DDA mass spectrometry for spectral library generation	AB SCIEX TripleTOF 5600+ System mass spectrometer with Eksigent nanoLC (AS-2/1Dplus or AS-2/2Dplus) system	75 um-diameter PicoTip emitter (New Objective) packed with 20 cm of Magic 3 um, 200angstrom C18 AQ material (Bischoff Chromatography)	300 nl/min flow rate and gradients as follows: linear 2-35% B over 120 min, linear 35-90% B for 1 min, isocratic 90% B for 4 min, linear 90-2% B for 1 min and isocratic 2% solvent B for 9 min	DDA top20 mode	500 ms and 150 ms acquisition time for the MS1 and MS2 scans respectively, and 20 s dynamic exclusion	Rolling collision energy with a collision energy spread of 15 eV	HEK293_20	COLLINSB_L120731_016.wiff	ProteomeXchange	PXD000953	http://www.ebi.ac.uk/pride/archive/projects/PXD000953	Spectral and assay library generation	Conversion and centroiding	COLLINSB_L120731_016.mzXML	ProteomeXchange	PXD000953	http://www.ebi.ac.uk/pride/archive/projects/PXD000953	Data processing	PHL.pep.xml	ProteomeXchange	PXD000953	http://www.ebi.ac.uk/pride/archive/projects/PXD000953	phl004.sptxt.gz is derived from PHL.pep.xml and all 331 mzXML files (PXD000953)	phl004.sptxt.gz is archived in SWATHAtlas, accession number SAL00022	phl004_consensus.sptxt is derived from phl004.sptxt.gz	phl004_consensus.sptxt is archived in SWATHAtlas at SAL00016	http://www.swathatlas.org
HEK293_21	Peptide sample preparation for MS	DDA mass spectrometry for spectral library generation	AB SCIEX TripleTOF 5600+ System mass spectrometer with Eksigent nanoLC (AS-2/1Dplus or AS-2/2Dplus) system	75 um-diameter PicoTip emitter (New Objective) packed with 20 cm of Magic 3 um, 200angstrom C18 AQ material (Bischoff Chromatography)	300 nl/min flow rate and gradients as follows: linear 2-35% B over 120 min, linear 35-90% B for 1 min, isocratic 90% B for 4 min, linear 90-2% B for 1 min and isocratic 2% solvent B for 9 min	DDA top20 mode	500 ms and 150 ms acquisition time for the MS1 and MS2 scans respectively, and 20 s dynamic exclusion	Rolling collision energy with a collision energy spread of 15 eV	HEK293_21	COLLINSB_L120731_018.wiff	ProteomeXchange	PXD000953	http://www.ebi.ac.uk/pride/archive/projects/PXD000953	Spectral and assay library generation	Conversion and centroiding	COLLINSB_L120731_018.mzXML	ProteomeXchange	PXD000953	http://www.ebi.ac.uk/pride/archive/projects/PXD000953	Data processing	PHL.pep.xml	ProteomeXchange	PXD000953	http://www.ebi.ac.uk/pride/archive/projects/PXD000953	phl004.sptxt.gz is derived from PHL.pep.xml and all 331 mzXML files (PXD000953)	phl004.sptxt.gz is archived in SWATHAtlas, accession number SAL00022	phl004_consensus.sptxt is derived from phl004.sptxt.gz	phl004_consensus.sptxt is archived in SWATHAtlas at SAL00016	http://www.swathatlas.org
HEK293_22	Peptide sample preparation for MS	DDA mass spectrometry for spectral library generation	AB SCIEX TripleTOF 5600+ System mass spectrometer with Eksigent nanoLC (AS-2/1Dplus or AS-2/2Dplus) system	75 um-diameter PicoTip emitter (New Objective) packed with 20 cm of Magic 3 um, 200angstrom C18 AQ material (Bischoff Chromatography)	300 nl/min flow rate and gradients as follows: linear 2-35% B over 120 min, linear 35-90% B for 1 min, isocratic 90% B for 4 min, linear 90-2% B for 1 min and isocratic 2% solvent B for 9 min	DDA top20 mode	500 ms and 150 ms acquisition time for the MS1 and MS2 scans respectively, and 20 s dynamic exclusion	Rolling collision energy with a collision energy spread of 15 eV	HEK293_22	COLLINSB_L120731_020.wiff	ProteomeXchange	PXD000953	http://www.ebi.ac.uk/pride/archive/projects/PXD000953	Spectral and assay library generation	Conversion and centroiding	COLLINSB_L120731_020.mzXML	ProteomeXchange	PXD000953	http://www.ebi.ac.uk/pride/archive/projects/PXD000953	Data processing	PHL.pep.xml	ProteomeXchange	PXD000953	http://www.ebi.ac.uk/pride/archive/projects/PXD000953	phl004.sptxt.gz is derived from PHL.pep.xml and all 331 mzXML files (PXD000953)	phl004.sptxt.gz is archived in SWATHAtlas, accession number SAL00022	phl004_consensus.sptxt is derived from phl004.sptxt.gz	phl004_consensus.sptxt is archived in SWATHAtlas at SAL00016	http://www.swathatlas.org
HEK293_23	Peptide sample preparation for MS	DDA mass spectrometry for spectral library generation	AB SCIEX TripleTOF 5600+ System mass spectrometer with Eksigent nanoLC (AS-2/1Dplus or AS-2/2Dplus) system	75 um-diameter PicoTip emitter (New Objective) packed with 20 cm of Magic 3 um, 200angstrom C18 AQ material (Bischoff Chromatography)	300 nl/min flow rate and gradients as follows: linear 2-35% B over 120 min, linear 35-90% B for 1 min, isocratic 90% B for 4 min, linear 90-2% B for 1 min and isocratic 2% solvent B for 9 min	DDA top20 mode	500 ms and 150 ms acquisition time for the MS1 and MS2 scans respectively, and 20 s dynamic exclusion	Rolling collision energy with a collision energy spread of 15 eV	HEK293_23	COLLINSB_L120731_022.wiff	ProteomeXchange	PXD000953	http://www.ebi.ac.uk/pride/archive/projects/PXD000953	Spectral and assay library generation	Conversion and centroiding	COLLINSB_L120731_022.mzXML	ProteomeXchange	PXD000953	http://www.ebi.ac.uk/pride/archive/projects/PXD000953	Data processing	PHL.pep.xml	ProteomeXchange	PXD000953	http://www.ebi.ac.uk/pride/archive/projects/PXD000953	phl004.sptxt.gz is derived from PHL.pep.xml and all 331 mzXML files (PXD000953)	phl004.sptxt.gz is archived in SWATHAtlas, accession number SAL00022	phl004_consensus.sptxt is derived from phl004.sptxt.gz	phl004_consensus.sptxt is archived in SWATHAtlas at SAL00016	http://www.swathatlas.org
HEK293_24	Peptide sample preparation for MS	DDA mass spectrometry for spectral library generation	AB SCIEX TripleTOF 5600+ System mass spectrometer with Eksigent nanoLC (AS-2/1Dplus or AS-2/2Dplus) system	75 um-diameter PicoTip emitter (New Objective) packed with 20 cm of Magic 3 um, 200angstrom C18 AQ material (Bischoff Chromatography)	300 nl/min flow rate and gradients as follows: linear 2-35% B over 120 min, linear 35-90% B for 1 min, isocratic 90% B for 4 min, linear 90-2% B for 1 min and isocratic 2% solvent B for 9 min	DDA top20 mode	500 ms and 150 ms acquisition time for the MS1 and MS2 scans respectively, and 20 s dynamic exclusion	Rolling collision energy with a collision energy spread of 15 eV	HEK293_24	COLLINSB_L120731_024.wiff	ProteomeXchange	PXD000953	http://www.ebi.ac.uk/pride/archive/projects/PXD000953	Spectral and assay library generation	Conversion and centroiding	COLLINSB_L120731_024.mzXML	ProteomeXchange	PXD000953	http://www.ebi.ac.uk/pride/archive/projects/PXD000953	Data processing	PHL.pep.xml	ProteomeXchange	PXD000953	http://www.ebi.ac.uk/pride/archive/projects/PXD000953	phl004.sptxt.gz is derived from PHL.pep.xml and all 331 mzXML files (PXD000953)	phl004.sptxt.gz is archived in SWATHAtlas, accession number SAL00022	phl004_consensus.sptxt is derived from phl004.sptxt.gz	phl004_consensus.sptxt is archived in SWATHAtlas at SAL00016	http://www.swathatlas.org
HEK293_25	Peptide sample preparation for MS	DDA mass spectrometry for spectral library generation	AB SCIEX TripleTOF 5600+ System mass spectrometer with Eksigent nanoLC (AS-2/1Dplus or AS-2/2Dplus) system	75 um-diameter PicoTip emitter (New Objective) packed with 20 cm of Magic 3 um, 200angstrom C18 AQ material (Bischoff Chromatography)	300 nl/min flow rate and gradients as follows: linear 2-35% B over 120 min, linear 35-90% B for 1 min, isocratic 90% B for 4 min, linear 90-2% B for 1 min and isocratic 2% solvent B for 9 min	DDA top20 mode	500 ms and 150 ms acquisition time for the MS1 and MS2 scans respectively, and 20 s dynamic exclusion	Rolling collision energy with a collision energy spread of 15 eV	HEK293_25	COLLINSB_L120731_026.wiff	ProteomeXchange	PXD000953	http://www.ebi.ac.uk/pride/archive/projects/PXD000953	Spectral and assay library generation	Conversion and centroiding	COLLINSB_L120731_026.mzXML	ProteomeXchange	PXD000953	http://www.ebi.ac.uk/pride/archive/projects/PXD000953	Data processing	PHL.pep.xml	ProteomeXchange	PXD000953	http://www.ebi.ac.uk/pride/archive/projects/PXD000953	phl004.sptxt.gz is derived from PHL.pep.xml and all 331 mzXML files (PXD000953)	phl004.sptxt.gz is archived in SWATHAtlas, accession number SAL00022	phl004_consensus.sptxt is derived from phl004.sptxt.gz	phl004_consensus.sptxt is archived in SWATHAtlas at SAL00016	http://www.swathatlas.org
HEK293_26	Peptide sample preparation for MS	DDA mass spectrometry for spectral library generation	AB SCIEX TripleTOF 5600+ System mass spectrometer with Eksigent nanoLC (AS-2/1Dplus or AS-2/2Dplus) system	75 um-diameter PicoTip emitter (New Objective) packed with 20 cm of Magic 3 um, 200angstrom C18 AQ material (Bischoff Chromatography)	300 nl/min flow rate and gradients as follows: linear 2-35% B over 120 min, linear 35-90% B for 1 min, isocratic 90% B for 4 min, linear 90-2% B for 1 min and isocratic 2% solvent B for 9 min	DDA top20 mode	500 ms and 150 ms acquisition time for the MS1 and MS2 scans respectively, and 20 s dynamic exclusion	Rolling collision energy with a collision energy spread of 15 eV	HEK293_26	COLLINSB_L120731_028.wiff	ProteomeXchange	PXD000953	http://www.ebi.ac.uk/pride/archive/projects/PXD000953	Spectral and assay library generation	Conversion and centroiding	COLLINSB_L120731_028.mzXML	ProteomeXchange	PXD000953	http://www.ebi.ac.uk/pride/archive/projects/PXD000953	Data processing	PHL.pep.xml	ProteomeXchange	PXD000953	http://www.ebi.ac.uk/pride/archive/projects/PXD000953	phl004.sptxt.gz is derived from PHL.pep.xml and all 331 mzXML files (PXD000953)	phl004.sptxt.gz is archived in SWATHAtlas, accession number SAL00022	phl004_consensus.sptxt is derived from phl004.sptxt.gz	phl004_consensus.sptxt is archived in SWATHAtlas at SAL00016	http://www.swathatlas.org
HEK293_27	Peptide sample preparation for MS	DDA mass spectrometry for spectral library generation	AB SCIEX TripleTOF 5600+ System mass spectrometer with Eksigent nanoLC (AS-2/1Dplus or AS-2/2Dplus) system	75 um-diameter PicoTip emitter (New Objective) packed with 20 cm of Magic 3 um, 200angstrom C18 AQ material (Bischoff Chromatography)	300 nl/min flow rate and gradients as follows: linear 2-35% B over 120 min, linear 35-90% B for 1 min, isocratic 90% B for 4 min, linear 90-2% B for 1 min and isocratic 2% solvent B for 9 min	DDA top20 mode	500 ms and 150 ms acquisition time for the MS1 and MS2 scans respectively, and 20 s dynamic exclusion	Rolling collision energy with a collision energy spread of 15 eV	HEK293_27	COLLINSB_L120731_030.wiff	ProteomeXchange	PXD000953	http://www.ebi.ac.uk/pride/archive/projects/PXD000953	Spectral and assay library generation	Conversion and centroiding	COLLINSB_L120731_030.mzXML	ProteomeXchange	PXD000953	http://www.ebi.ac.uk/pride/archive/projects/PXD000953	Data processing	PHL.pep.xml	ProteomeXchange	PXD000953	http://www.ebi.ac.uk/pride/archive/projects/PXD000953	phl004.sptxt.gz is derived from PHL.pep.xml and all 331 mzXML files (PXD000953)	phl004.sptxt.gz is archived in SWATHAtlas, accession number SAL00022	phl004_consensus.sptxt is derived from phl004.sptxt.gz	phl004_consensus.sptxt is archived in SWATHAtlas at SAL00016	http://www.swathatlas.org
HEK293_28	Peptide sample preparation for MS	DDA mass spectrometry for spectral library generation	AB SCIEX TripleTOF 5600+ System mass spectrometer with Eksigent nanoLC (AS-2/1Dplus or AS-2/2Dplus) system	75 um-diameter PicoTip emitter (New Objective) packed with 20 cm of Magic 3 um, 200angstrom C18 AQ material (Bischoff Chromatography)	300 nl/min flow rate and gradients as follows: linear 2-35% B over 120 min, linear 35-90% B for 1 min, isocratic 90% B for 4 min, linear 90-2% B for 1 min and isocratic 2% solvent B for 9 min	DDA top20 mode	500 ms and 150 ms acquisition time for the MS1 and MS2 scans respectively, and 20 s dynamic exclusion	Rolling collision energy with a collision energy spread of 15 eV	HEK293_28	COLLINSB_L120731_032.wiff	ProteomeXchange	PXD000953	http://www.ebi.ac.uk/pride/archive/projects/PXD000953	Spectral and assay library generation	Conversion and centroiding	COLLINSB_L120731_032.mzXML	ProteomeXchange	PXD000953	http://www.ebi.ac.uk/pride/archive/projects/PXD000953	Data processing	PHL.pep.xml	ProteomeXchange	PXD000953	http://www.ebi.ac.uk/pride/archive/projects/PXD000953	phl004.sptxt.gz is derived from PHL.pep.xml and all 331 mzXML files (PXD000953)	phl004.sptxt.gz is archived in SWATHAtlas, accession number SAL00022	phl004_consensus.sptxt is derived from phl004.sptxt.gz	phl004_consensus.sptxt is archived in SWATHAtlas at SAL00016	http://www.swathatlas.org
HEK293_29	Peptide sample preparation for MS	DDA mass spectrometry for spectral library generation	AB SCIEX TripleTOF 5600+ System mass spectrometer with Eksigent nanoLC (AS-2/1Dplus or AS-2/2Dplus) system	75 um-diameter PicoTip emitter (New Objective) packed with 20 cm of Magic 3 um, 200angstrom C18 AQ material (Bischoff Chromatography)	300 nl/min flow rate and gradients as follows: linear 2-35% B over 120 min, linear 35-90% B for 1 min, isocratic 90% B for 4 min, linear 90-2% B for 1 min and isocratic 2% solvent B for 9 min	DDA top20 mode	500 ms and 150 ms acquisition time for the MS1 and MS2 scans respectively, and 20 s dynamic exclusion	Rolling collision energy with a collision energy spread of 15 eV	HEK293_29	COLLINSB_L120731_034.wiff	ProteomeXchange	PXD000953	http://www.ebi.ac.uk/pride/archive/projects/PXD000953	Spectral and assay library generation	Conversion and centroiding	COLLINSB_L120731_034.mzXML	ProteomeXchange	PXD000953	http://www.ebi.ac.uk/pride/archive/projects/PXD000953	Data processing	PHL.pep.xml	ProteomeXchange	PXD000953	http://www.ebi.ac.uk/pride/archive/projects/PXD000953	phl004.sptxt.gz is derived from PHL.pep.xml and all 331 mzXML files (PXD000953)	phl004.sptxt.gz is archived in SWATHAtlas, accession number SAL00022	phl004_consensus.sptxt is derived from phl004.sptxt.gz	phl004_consensus.sptxt is archived in SWATHAtlas at SAL00016	http://www.swathatlas.org
HEK293_30	Peptide sample preparation for MS	DDA mass spectrometry for spectral library generation	AB SCIEX TripleTOF 5600+ System mass spectrometer with Eksigent nanoLC (AS-2/1Dplus or AS-2/2Dplus) system	75 um-diameter PicoTip emitter (New Objective) packed with 20 cm of Magic 3 um, 200angstrom C18 AQ material (Bischoff Chromatography)	300 nl/min flow rate and gradients as follows: linear 2-35% B over 120 min, linear 35-90% B for 1 min, isocratic 90% B for 4 min, linear 90-2% B for 1 min and isocratic 2% solvent B for 9 min	DDA top20 mode	500 ms and 150 ms acquisition time for the MS1 and MS2 scans respectively, and 20 s dynamic exclusion	Rolling collision energy with a collision energy spread of 15 eV	HEK293_30	COLLINSB_L120731_036.wiff	ProteomeXchange	PXD000953	http://www.ebi.ac.uk/pride/archive/projects/PXD000953	Spectral and assay library generation	Conversion and centroiding	COLLINSB_L120731_036.mzXML	ProteomeXchange	PXD000953	http://www.ebi.ac.uk/pride/archive/projects/PXD000953	Data processing	PHL.pep.xml	ProteomeXchange	PXD000953	http://www.ebi.ac.uk/pride/archive/projects/PXD000953	phl004.sptxt.gz is derived from PHL.pep.xml and all 331 mzXML files (PXD000953)	phl004.sptxt.gz is archived in SWATHAtlas, accession number SAL00022	phl004_consensus.sptxt is derived from phl004.sptxt.gz	phl004_consensus.sptxt is archived in SWATHAtlas at SAL00016	http://www.swathatlas.org
HEK293_31	Peptide sample preparation for MS	DDA mass spectrometry for spectral library generation	AB SCIEX TripleTOF 5600+ System mass spectrometer with Eksigent nanoLC (AS-2/1Dplus or AS-2/2Dplus) system	75 um-diameter PicoTip emitter (New Objective) packed with 20 cm of Magic 3 um, 200angstrom C18 AQ material (Bischoff Chromatography)	300 nl/min flow rate and gradients as follows: linear 2-35% B over 120 min, linear 35-90% B for 1 min, isocratic 90% B for 4 min, linear 90-2% B for 1 min and isocratic 2% solvent B for 9 min	DDA top20 mode	500 ms and 150 ms acquisition time for the MS1 and MS2 scans respectively, and 20 s dynamic exclusion	Rolling collision energy with a collision energy spread of 15 eV	HEK293_31	COLLINSB_L120731_038.wiff	ProteomeXchange	PXD000953	http://www.ebi.ac.uk/pride/archive/projects/PXD000953	Spectral and assay library generation	Conversion and centroiding	COLLINSB_L120731_038.mzXML	ProteomeXchange	PXD000953	http://www.ebi.ac.uk/pride/archive/projects/PXD000953	Data processing	PHL.pep.xml	ProteomeXchange	PXD000953	http://www.ebi.ac.uk/pride/archive/projects/PXD000953	phl004.sptxt.gz is derived from PHL.pep.xml and all 331 mzXML files (PXD000953)	phl004.sptxt.gz is archived in SWATHAtlas, accession number SAL00022	phl004_consensus.sptxt is derived from phl004.sptxt.gz	phl004_consensus.sptxt is archived in SWATHAtlas at SAL00016	http://www.swathatlas.org
HEK293_32	Peptide sample preparation for MS	DDA mass spectrometry for spectral library generation	AB SCIEX TripleTOF 5600+ System mass spectrometer with Eksigent nanoLC (AS-2/1Dplus or AS-2/2Dplus) system	75 um-diameter PicoTip emitter (New Objective) packed with 20 cm of Magic 3 um, 200angstrom C18 AQ material (Bischoff Chromatography)	300 nl/min flow rate and gradients as follows: linear 2-35% B over 120 min, linear 35-90% B for 1 min, isocratic 90% B for 4 min, linear 90-2% B for 1 min and isocratic 2% solvent B for 9 min	DDA top20 mode	500 ms and 150 ms acquisition time for the MS1 and MS2 scans respectively, and 20 s dynamic exclusion	Rolling collision energy with a collision energy spread of 15 eV	HEK293_32	COLLINSB_L120731_040.wiff	ProteomeXchange	PXD000953	http://www.ebi.ac.uk/pride/archive/projects/PXD000953	Spectral and assay library generation	Conversion and centroiding	COLLINSB_L120731_040.mzXML	ProteomeXchange	PXD000953	http://www.ebi.ac.uk/pride/archive/projects/PXD000953	Data processing	PHL.pep.xml	ProteomeXchange	PXD000953	http://www.ebi.ac.uk/pride/archive/projects/PXD000953	phl004.sptxt.gz is derived from PHL.pep.xml and all 331 mzXML files (PXD000953)	phl004.sptxt.gz is archived in SWATHAtlas, accession number SAL00022	phl004_consensus.sptxt is derived from phl004.sptxt.gz	phl004_consensus.sptxt is archived in SWATHAtlas at SAL00016	http://www.swathatlas.org
HEK293_33	Peptide sample preparation for MS	DDA mass spectrometry for spectral library generation	AB SCIEX TripleTOF 5600+ System mass spectrometer with Eksigent nanoLC (AS-2/1Dplus or AS-2/2Dplus) system	75 um-diameter PicoTip emitter (New Objective) packed with 20 cm of Magic 3 um, 200angstrom C18 AQ material (Bischoff Chromatography)	300 nl/min flow rate and gradients as follows: linear 2-35% B over 120 min, linear 35-90% B for 1 min, isocratic 90% B for 4 min, linear 90-2% B for 1 min and isocratic 2% solvent B for 9 min	DDA top20 mode	500 ms and 150 ms acquisition time for the MS1 and MS2 scans respectively, and 20 s dynamic exclusion	Rolling collision energy with a collision energy spread of 15 eV	HEK293_33	COLLINSB_L120731_042.wiff	ProteomeXchange	PXD000953	http://www.ebi.ac.uk/pride/archive/projects/PXD000953	Spectral and assay library generation	Conversion and centroiding	COLLINSB_L120731_042.mzXML	ProteomeXchange	PXD000953	http://www.ebi.ac.uk/pride/archive/projects/PXD000953	Data processing	PHL.pep.xml	ProteomeXchange	PXD000953	http://www.ebi.ac.uk/pride/archive/projects/PXD000953	phl004.sptxt.gz is derived from PHL.pep.xml and all 331 mzXML files (PXD000953)	phl004.sptxt.gz is archived in SWATHAtlas, accession number SAL00022	phl004_consensus.sptxt is derived from phl004.sptxt.gz	phl004_consensus.sptxt is archived in SWATHAtlas at SAL00016	http://www.swathatlas.org
HEK293_34	Peptide sample preparation for MS	DDA mass spectrometry for spectral library generation	AB SCIEX TripleTOF 5600+ System mass spectrometer with Eksigent nanoLC (AS-2/1Dplus or AS-2/2Dplus) system	75 um-diameter PicoTip emitter (New Objective) packed with 20 cm of Magic 3 um, 200angstrom C18 AQ material (Bischoff Chromatography)	300 nl/min flow rate and gradients as follows: linear 2-35% B over 120 min, linear 35-90% B for 1 min, isocratic 90% B for 4 min, linear 90-2% B for 1 min and isocratic 2% solvent B for 9 min	DDA top20 mode	500 ms and 150 ms acquisition time for the MS1 and MS2 scans respectively, and 20 s dynamic exclusion	Rolling collision energy with a collision energy spread of 15 eV	HEK293_34	COLLINSB_L120731_044.wiff	ProteomeXchange	PXD000953	http://www.ebi.ac.uk/pride/archive/projects/PXD000953	Spectral and assay library generation	Conversion and centroiding	COLLINSB_L120731_044.mzXML	ProteomeXchange	PXD000953	http://www.ebi.ac.uk/pride/archive/projects/PXD000953	Data processing	PHL.pep.xml	ProteomeXchange	PXD000953	http://www.ebi.ac.uk/pride/archive/projects/PXD000953	phl004.sptxt.gz is derived from PHL.pep.xml and all 331 mzXML files (PXD000953)	phl004.sptxt.gz is archived in SWATHAtlas, accession number SAL00022	phl004_consensus.sptxt is derived from phl004.sptxt.gz	phl004_consensus.sptxt is archived in SWATHAtlas at SAL00016	http://www.swathatlas.org
HEK293_35	Peptide sample preparation for MS	DDA mass spectrometry for spectral library generation	AB SCIEX TripleTOF 5600+ System mass spectrometer with Eksigent nanoLC (AS-2/1Dplus or AS-2/2Dplus) system	75 um-diameter PicoTip emitter (New Objective) packed with 20 cm of Magic 3 um, 200angstrom C18 AQ material (Bischoff Chromatography)	300 nl/min flow rate and gradients as follows: linear 2-35% B over 120 min, linear 35-90% B for 1 min, isocratic 90% B for 4 min, linear 90-2% B for 1 min and isocratic 2% solvent B for 9 min	DDA top20 mode	500 ms and 150 ms acquisition time for the MS1 and MS2 scans respectively, and 20 s dynamic exclusion	Rolling collision energy with a collision energy spread of 15 eV	HEK293_35	COLLINSB_L120731_046.wiff	ProteomeXchange	PXD000953	http://www.ebi.ac.uk/pride/archive/projects/PXD000953	Spectral and assay library generation	Conversion and centroiding	COLLINSB_L120731_046.mzXML	ProteomeXchange	PXD000953	http://www.ebi.ac.uk/pride/archive/projects/PXD000953	Data processing	PHL.pep.xml	ProteomeXchange	PXD000953	http://www.ebi.ac.uk/pride/archive/projects/PXD000953	phl004.sptxt.gz is derived from PHL.pep.xml and all 331 mzXML files (PXD000953)	phl004.sptxt.gz is archived in SWATHAtlas, accession number SAL00022	phl004_consensus.sptxt is derived from phl004.sptxt.gz	phl004_consensus.sptxt is archived in SWATHAtlas at SAL00016	http://www.swathatlas.org
HEK293_36	Peptide sample preparation for MS	DDA mass spectrometry for spectral library generation	AB SCIEX TripleTOF 5600+ System mass spectrometer with Eksigent nanoLC (AS-2/1Dplus or AS-2/2Dplus) system	75 um-diameter PicoTip emitter (New Objective) packed with 20 cm of Magic 3 um, 200angstrom C18 AQ material (Bischoff Chromatography)	300 nl/min flow rate and gradients as follows: linear 2-35% B over 120 min, linear 35-90% B for 1 min, isocratic 90% B for 4 min, linear 90-2% B for 1 min and isocratic 2% solvent B for 9 min	DDA top20 mode	500 ms and 150 ms acquisition time for the MS1 and MS2 scans respectively, and 20 s dynamic exclusion	Rolling collision energy with a collision energy spread of 15 eV	HEK293_36	COLLINSB_L120731_048.wiff	ProteomeXchange	PXD000953	http://www.ebi.ac.uk/pride/archive/projects/PXD000953	Spectral and assay library generation	Conversion and centroiding	COLLINSB_L120731_048.mzXML	ProteomeXchange	PXD000953	http://www.ebi.ac.uk/pride/archive/projects/PXD000953	Data processing	PHL.pep.xml	ProteomeXchange	PXD000953	http://www.ebi.ac.uk/pride/archive/projects/PXD000953	phl004.sptxt.gz is derived from PHL.pep.xml and all 331 mzXML files (PXD000953)	phl004.sptxt.gz is archived in SWATHAtlas, accession number SAL00022	phl004_consensus.sptxt is derived from phl004.sptxt.gz	phl004_consensus.sptxt is archived in SWATHAtlas at SAL00016	http://www.swathatlas.org
HEK293_37	Peptide sample preparation for MS	DDA mass spectrometry for spectral library generation	AB SCIEX TripleTOF 5600+ System mass spectrometer with Eksigent nanoLC (AS-2/1Dplus or AS-2/2Dplus) system	75 um-diameter PicoTip emitter (New Objective) packed with 20 cm of Magic 3 um, 200angstrom C18 AQ material (Bischoff Chromatography)	300 nl/min flow rate and gradients as follows: linear 2-35% B over 120 min, linear 35-90% B for 1 min, isocratic 90% B for 4 min, linear 90-2% B for 1 min and isocratic 2% solvent B for 9 min	DDA top20 mode	500 ms and 150 ms acquisition time for the MS1 and MS2 scans respectively, and 20 s dynamic exclusion	Rolling collision energy with a collision energy spread of 15 eV	HEK293_37	COLLINSB_L120731_050.wiff	ProteomeXchange	PXD000953	http://www.ebi.ac.uk/pride/archive/projects/PXD000953	Spectral and assay library generation	Conversion and centroiding	COLLINSB_L120731_050.mzXML	ProteomeXchange	PXD000953	http://www.ebi.ac.uk/pride/archive/projects/PXD000953	Data processing	PHL.pep.xml	ProteomeXchange	PXD000953	http://www.ebi.ac.uk/pride/archive/projects/PXD000953	phl004.sptxt.gz is derived from PHL.pep.xml and all 331 mzXML files (PXD000953)	phl004.sptxt.gz is archived in SWATHAtlas, accession number SAL00022	phl004_consensus.sptxt is derived from phl004.sptxt.gz	phl004_consensus.sptxt is archived in SWATHAtlas at SAL00016	http://www.swathatlas.org
HEK293_38	Peptide sample preparation for MS	DDA mass spectrometry for spectral library generation	AB SCIEX TripleTOF 5600+ System mass spectrometer with Eksigent nanoLC (AS-2/1Dplus or AS-2/2Dplus) system	75 um-diameter PicoTip emitter (New Objective) packed with 20 cm of Magic 3 um, 200angstrom C18 AQ material (Bischoff Chromatography)	300 nl/min flow rate and gradients as follows: linear 2-35% B over 120 min, linear 35-90% B for 1 min, isocratic 90% B for 4 min, linear 90-2% B for 1 min and isocratic 2% solvent B for 9 min	DDA top20 mode	500 ms and 150 ms acquisition time for the MS1 and MS2 scans respectively, and 20 s dynamic exclusion	Rolling collision energy with a collision energy spread of 15 eV	HEK293_38	COLLINSB_L120731_052.wiff	ProteomeXchange	PXD000953	http://www.ebi.ac.uk/pride/archive/projects/PXD000953	Spectral and assay library generation	Conversion and centroiding	COLLINSB_L120731_052.mzXML	ProteomeXchange	PXD000953	http://www.ebi.ac.uk/pride/archive/projects/PXD000953	Data processing	PHL.pep.xml	ProteomeXchange	PXD000953	http://www.ebi.ac.uk/pride/archive/projects/PXD000953	phl004.sptxt.gz is derived from PHL.pep.xml and all 331 mzXML files (PXD000953)	phl004.sptxt.gz is archived in SWATHAtlas, accession number SAL00022	phl004_consensus.sptxt is derived from phl004.sptxt.gz	phl004_consensus.sptxt is archived in SWATHAtlas at SAL00016	http://www.swathatlas.org
HEK293_39	Peptide sample preparation for MS	DDA mass spectrometry for spectral library generation	AB SCIEX TripleTOF 5600+ System mass spectrometer with Eksigent nanoLC (AS-2/1Dplus or AS-2/2Dplus) system	75 um-diameter PicoTip emitter (New Objective) packed with 20 cm of Magic 3 um, 200angstrom C18 AQ material (Bischoff Chromatography)	300 nl/min flow rate and gradients as follows: linear 2-35% B over 120 min, linear 35-90% B for 1 min, isocratic 90% B for 4 min, linear 90-2% B for 1 min and isocratic 2% solvent B for 9 min	DDA top20 mode	500 ms and 150 ms acquisition time for the MS1 and MS2 scans respectively, and 20 s dynamic exclusion	Rolling collision energy with a collision energy spread of 15 eV	HEK293_39	COLLINSB_L120731_054.wiff	ProteomeXchange	PXD000953	http://www.ebi.ac.uk/pride/archive/projects/PXD000953	Spectral and assay library generation	Conversion and centroiding	COLLINSB_L120731_054.mzXML	ProteomeXchange	PXD000953	http://www.ebi.ac.uk/pride/archive/projects/PXD000953	Data processing	PHL.pep.xml	ProteomeXchange	PXD000953	http://www.ebi.ac.uk/pride/archive/projects/PXD000953	phl004.sptxt.gz is derived from PHL.pep.xml and all 331 mzXML files (PXD000953)	phl004.sptxt.gz is archived in SWATHAtlas, accession number SAL00022	phl004_consensus.sptxt is derived from phl004.sptxt.gz	phl004_consensus.sptxt is archived in SWATHAtlas at SAL00016	http://www.swathatlas.org
HEK293_40	Peptide sample preparation for MS	DDA mass spectrometry for spectral library generation	AB SCIEX TripleTOF 5600+ System mass spectrometer with Eksigent nanoLC (AS-2/1Dplus or AS-2/2Dplus) system	75 um-diameter PicoTip emitter (New Objective) packed with 20 cm of Magic 3 um, 200angstrom C18 AQ material (Bischoff Chromatography)	300 nl/min flow rate and gradients as follows: linear 2-35% B over 120 min, linear 35-90% B for 1 min, isocratic 90% B for 4 min, linear 90-2% B for 1 min and isocratic 2% solvent B for 9 min	DDA top20 mode	500 ms and 150 ms acquisition time for the MS1 and MS2 scans respectively, and 20 s dynamic exclusion	Rolling collision energy with a collision energy spread of 15 eV	HEK293_40	COLLINSB_L130116_001.wiff	ProteomeXchange	PXD000953	http://www.ebi.ac.uk/pride/archive/projects/PXD000953	Spectral and assay library generation	Conversion and centroiding	COLLINSB_L130116_001.mzXML	ProteomeXchange	PXD000953	http://www.ebi.ac.uk/pride/archive/projects/PXD000953	Data processing	PHL.pep.xml	ProteomeXchange	PXD000953	http://www.ebi.ac.uk/pride/archive/projects/PXD000953	phl004.sptxt.gz is derived from PHL.pep.xml and all 331 mzXML files (PXD000953)	phl004.sptxt.gz is archived in SWATHAtlas, accession number SAL00022	phl004_consensus.sptxt is derived from phl004.sptxt.gz	phl004_consensus.sptxt is archived in SWATHAtlas at SAL00016	http://www.swathatlas.org
HEK293_41	Peptide sample preparation for MS	DDA mass spectrometry for spectral library generation	AB SCIEX TripleTOF 5600+ System mass spectrometer with Eksigent nanoLC (AS-2/1Dplus or AS-2/2Dplus) system	75 um-diameter PicoTip emitter (New Objective) packed with 20 cm of Magic 3 um, 200angstrom C18 AQ material (Bischoff Chromatography)	300 nl/min flow rate and gradients as follows: linear 2-35% B over 120 min, linear 35-90% B for 1 min, isocratic 90% B for 4 min, linear 90-2% B for 1 min and isocratic 2% solvent B for 9 min	DDA top20 mode	500 ms and 150 ms acquisition time for the MS1 and MS2 scans respectively, and 20 s dynamic exclusion	Rolling collision energy with a collision energy spread of 15 eV	HEK293_41	COLLINSB_L130116_002.wiff	ProteomeXchange	PXD000953	http://www.ebi.ac.uk/pride/archive/projects/PXD000953	Spectral and assay library generation	Conversion and centroiding	COLLINSB_L130116_002.mzXML	ProteomeXchange	PXD000953	http://www.ebi.ac.uk/pride/archive/projects/PXD000953	Data processing	PHL.pep.xml	ProteomeXchange	PXD000953	http://www.ebi.ac.uk/pride/archive/projects/PXD000953	phl004.sptxt.gz is derived from PHL.pep.xml and all 331 mzXML files (PXD000953)	phl004.sptxt.gz is archived in SWATHAtlas, accession number SAL00022	phl004_consensus.sptxt is derived from phl004.sptxt.gz	phl004_consensus.sptxt is archived in SWATHAtlas at SAL00016	http://www.swathatlas.org
U2OS_1	Peptide sample preparation for MS	DDA mass spectrometry for spectral library generation	AB SCIEX TripleTOF 5600+ System mass spectrometer with Eksigent nanoLC (AS-2/1Dplus or AS-2/2Dplus) system	75 um-diameter PicoTip emitter (New Objective) packed with 20 cm of Magic 3 um, 200angstrom C18 AQ material (Bischoff Chromatography)	300 nl/min flow rate and gradients as follows: linear 2-35% B over 120 min, linear 35-90% B for 1 min, isocratic 90% B for 4 min, linear 90-2% B for 1 min and isocratic 2% solvent B for 9 min	DDA top20 mode	500 ms and 150 ms acquisition time for the MS1 and MS2 scans respectively, and 20 s dynamic exclusion	Rolling collision energy with a collision energy spread of 15 eV	U2OS_1	GUOT_J130320_001.wiff	ProteomeXchange	PXD000953	http://www.ebi.ac.uk/pride/archive/projects/PXD000953	Spectral and assay library generation	Conversion and centroiding	GUOT_J130320_001.mzXML	ProteomeXchange	PXD000953	http://www.ebi.ac.uk/pride/archive/projects/PXD000953	Data processing	PHL.pep.xml	ProteomeXchange	PXD000953	http://www.ebi.ac.uk/pride/archive/projects/PXD000953	phl004.sptxt.gz is derived from PHL.pep.xml and all 331 mzXML files (PXD000953)	phl004.sptxt.gz is archived in SWATHAtlas, accession number SAL00022	phl004_consensus.sptxt is derived from phl004.sptxt.gz	phl004_consensus.sptxt is archived in SWATHAtlas at SAL00016	http://www.swathatlas.org
U2OS_2	Peptide sample preparation for MS	DDA mass spectrometry for spectral library generation	AB SCIEX TripleTOF 5600+ System mass spectrometer with Eksigent nanoLC (AS-2/1Dplus or AS-2/2Dplus) system	75 um-diameter PicoTip emitter (New Objective) packed with 20 cm of Magic 3 um, 200angstrom C18 AQ material (Bischoff Chromatography)	300 nl/min flow rate and gradients as follows: linear 2-35% B over 120 min, linear 35-90% B for 1 min, isocratic 90% B for 4 min, linear 90-2% B for 1 min and isocratic 2% solvent B for 9 min	DDA top20 mode	500 ms and 150 ms acquisition time for the MS1 and MS2 scans respectively, and 20 s dynamic exclusion	Rolling collision energy with a collision energy spread of 15 eV	U2OS_2	GUOT_J130320_002.wiff	ProteomeXchange	PXD000953	http://www.ebi.ac.uk/pride/archive/projects/PXD000953	Spectral and assay library generation	Conversion and centroiding	GUOT_J130320_002.mzXML	ProteomeXchange	PXD000953	http://www.ebi.ac.uk/pride/archive/projects/PXD000953	Data processing	PHL.pep.xml	ProteomeXchange	PXD000953	http://www.ebi.ac.uk/pride/archive/projects/PXD000953	phl004.sptxt.gz is derived from PHL.pep.xml and all 331 mzXML files (PXD000953)	phl004.sptxt.gz is archived in SWATHAtlas, accession number SAL00022	phl004_consensus.sptxt is derived from phl004.sptxt.gz	phl004_consensus.sptxt is archived in SWATHAtlas at SAL00016	http://www.swathatlas.org
U2OS_3	Peptide sample preparation for MS	DDA mass spectrometry for spectral library generation	AB SCIEX TripleTOF 5600+ System mass spectrometer with Eksigent nanoLC (AS-2/1Dplus or AS-2/2Dplus) system	75 um-diameter PicoTip emitter (New Objective) packed with 20 cm of Magic 3 um, 200angstrom C18 AQ material (Bischoff Chromatography)	300 nl/min flow rate and gradients as follows: linear 2-35% B over 120 min, linear 35-90% B for 1 min, isocratic 90% B for 4 min, linear 90-2% B for 1 min and isocratic 2% solvent B for 9 min	DDA top20 mode	500 ms and 150 ms acquisition time for the MS1 and MS2 scans respectively, and 20 s dynamic exclusion	Rolling collision energy with a collision energy spread of 15 eV	U2OS_3	GUOT_J130320_005.wiff	ProteomeXchange	PXD000953	http://www.ebi.ac.uk/pride/archive/projects/PXD000953	Spectral and assay library generation	Conversion and centroiding	GUOT_J130320_005.mzXML	ProteomeXchange	PXD000953	http://www.ebi.ac.uk/pride/archive/projects/PXD000953	Data processing	PHL.pep.xml	ProteomeXchange	PXD000953	http://www.ebi.ac.uk/pride/archive/projects/PXD000953	phl004.sptxt.gz is derived from PHL.pep.xml and all 331 mzXML files (PXD000953)	phl004.sptxt.gz is archived in SWATHAtlas, accession number SAL00022	phl004_consensus.sptxt is derived from phl004.sptxt.gz	phl004_consensus.sptxt is archived in SWATHAtlas at SAL00016	http://www.swathatlas.org
U2OS_4	Peptide sample preparation for MS	DDA mass spectrometry for spectral library generation	AB SCIEX TripleTOF 5600+ System mass spectrometer with Eksigent nanoLC (AS-2/1Dplus or AS-2/2Dplus) system	75 um-diameter PicoTip emitter (New Objective) packed with 20 cm of Magic 3 um, 200angstrom C18 AQ material (Bischoff Chromatography)	300 nl/min flow rate and gradients as follows: linear 2-35% B over 120 min, linear 35-90% B for 1 min, isocratic 90% B for 4 min, linear 90-2% B for 1 min and isocratic 2% solvent B for 9 min	DDA top20 mode	500 ms and 150 ms acquisition time for the MS1 and MS2 scans respectively, and 20 s dynamic exclusion	Rolling collision energy with a collision energy spread of 15 eV	U2OS_4	GUOT_J130320_006.wiff	ProteomeXchange	PXD000953	http://www.ebi.ac.uk/pride/archive/projects/PXD000953	Spectral and assay library generation	Conversion and centroiding	GUOT_J130320_006.mzXML	ProteomeXchange	PXD000953	http://www.ebi.ac.uk/pride/archive/projects/PXD000953	Data processing	PHL.pep.xml	ProteomeXchange	PXD000953	http://www.ebi.ac.uk/pride/archive/projects/PXD000953	phl004.sptxt.gz is derived from PHL.pep.xml and all 331 mzXML files (PXD000953)	phl004.sptxt.gz is archived in SWATHAtlas, accession number SAL00022	phl004_consensus.sptxt is derived from phl004.sptxt.gz	phl004_consensus.sptxt is archived in SWATHAtlas at SAL00016	http://www.swathatlas.org
HeLa_1	Peptide sample preparation for MS	DDA mass spectrometry for spectral library generation	AB SCIEX TripleTOF 5600+ System mass spectrometer with Eksigent nanoLC (AS-2/1Dplus or AS-2/2Dplus) system	75 um-diameter PicoTip emitter (New Objective) packed with 20 cm of Magic 3 um, 200angstrom C18 AQ material (Bischoff Chromatography)	300 nl/min flow rate and gradients as follows: linear 2-35% B over 120 min, linear 35-90% B for 1 min, isocratic 90% B for 4 min, linear 90-2% B for 1 min and isocratic 2% solvent B for 9 min	DDA top20 mode	500 ms and 150 ms acquisition time for the MS1 and MS2 scans respectively, and 20 s dynamic exclusion	Rolling collision energy with a collision energy spread of 15 eV	HeLa_1	GUOT_J130321_001.wiff	ProteomeXchange	PXD000953	http://www.ebi.ac.uk/pride/archive/projects/PXD000953	Spectral and assay library generation	Conversion and centroiding	GUOT_J130321_001.mzXML	ProteomeXchange	PXD000953	http://www.ebi.ac.uk/pride/archive/projects/PXD000953	Data processing	PHL.pep.xml	ProteomeXchange	PXD000953	http://www.ebi.ac.uk/pride/archive/projects/PXD000953	phl004.sptxt.gz is derived from PHL.pep.xml and all 331 mzXML files (PXD000953)	phl004.sptxt.gz is archived in SWATHAtlas, accession number SAL00022	phl004_consensus.sptxt is derived from phl004.sptxt.gz	phl004_consensus.sptxt is archived in SWATHAtlas at SAL00016	http://www.swathatlas.org
HeLa_2	Peptide sample preparation for MS	DDA mass spectrometry for spectral library generation	AB SCIEX TripleTOF 5600+ System mass spectrometer with Eksigent nanoLC (AS-2/1Dplus or AS-2/2Dplus) system	75 um-diameter PicoTip emitter (New Objective) packed with 20 cm of Magic 3 um, 200angstrom C18 AQ material (Bischoff Chromatography)	300 nl/min flow rate and gradients as follows: linear 2-35% B over 120 min, linear 35-90% B for 1 min, isocratic 90% B for 4 min, linear 90-2% B for 1 min and isocratic 2% solvent B for 9 min	DDA top20 mode	500 ms and 150 ms acquisition time for the MS1 and MS2 scans respectively, and 20 s dynamic exclusion	Rolling collision energy with a collision energy spread of 15 eV	HeLa_2	GUOT_J130321_002.wiff	ProteomeXchange	PXD000953	http://www.ebi.ac.uk/pride/archive/projects/PXD000953	Spectral and assay library generation	Conversion and centroiding	GUOT_J130321_002.mzXML	ProteomeXchange	PXD000953	http://www.ebi.ac.uk/pride/archive/projects/PXD000953	Data processing	PHL.pep.xml	ProteomeXchange	PXD000953	http://www.ebi.ac.uk/pride/archive/projects/PXD000953	phl004.sptxt.gz is derived from PHL.pep.xml and all 331 mzXML files (PXD000953)	phl004.sptxt.gz is archived in SWATHAtlas, accession number SAL00022	phl004_consensus.sptxt is derived from phl004.sptxt.gz	phl004_consensus.sptxt is archived in SWATHAtlas at SAL00016	http://www.swathatlas.org
U2OS_5	Peptide sample preparation for MS	DDA mass spectrometry for spectral library generation	AB SCIEX TripleTOF 5600+ System mass spectrometer with Eksigent nanoLC (AS-2/1Dplus or AS-2/2Dplus) system	75 um-diameter PicoTip emitter (New Objective) packed with 20 cm of Magic 3 um, 200angstrom C18 AQ material (Bischoff Chromatography)	300 nl/min flow rate and gradients as follows: linear 2-35% B over 120 min, linear 35-90% B for 1 min, isocratic 90% B for 4 min, linear 90-2% B for 1 min and isocratic 2% solvent B for 9 min	DDA top20 mode	500 ms and 150 ms acquisition time for the MS1 and MS2 scans respectively, and 20 s dynamic exclusion	Rolling collision energy with a collision energy spread of 15 eV	U2OS_5	GUOT_J130321_003.wiff	ProteomeXchange	PXD000953	http://www.ebi.ac.uk/pride/archive/projects/PXD000953	Spectral and assay library generation	Conversion and centroiding	GUOT_J130321_003.mzXML	ProteomeXchange	PXD000953	http://www.ebi.ac.uk/pride/archive/projects/PXD000953	Data processing	PHL.pep.xml	ProteomeXchange	PXD000953	http://www.ebi.ac.uk/pride/archive/projects/PXD000953	phl004.sptxt.gz is derived from PHL.pep.xml and all 331 mzXML files (PXD000953)	phl004.sptxt.gz is archived in SWATHAtlas, accession number SAL00022	phl004_consensus.sptxt is derived from phl004.sptxt.gz	phl004_consensus.sptxt is archived in SWATHAtlas at SAL00016	http://www.swathatlas.org
HeLa_3	Peptide sample preparation for MS	DDA mass spectrometry for spectral library generation	AB SCIEX TripleTOF 5600+ System mass spectrometer with Eksigent nanoLC (AS-2/1Dplus or AS-2/2Dplus) system	75 um-diameter PicoTip emitter (New Objective) packed with 20 cm of Magic 3 um, 200angstrom C18 AQ material (Bischoff Chromatography)	300 nl/min flow rate and gradients as follows: linear 2-35% B over 120 min, linear 35-90% B for 1 min, isocratic 90% B for 4 min, linear 90-2% B for 1 min and isocratic 2% solvent B for 9 min	DDA top20 mode	500 ms and 150 ms acquisition time for the MS1 and MS2 scans respectively, and 20 s dynamic exclusion	Rolling collision energy with a collision energy spread of 15 eV	HeLa_3	GUOT_J130321_004.wiff	ProteomeXchange	PXD000953	http://www.ebi.ac.uk/pride/archive/projects/PXD000953	Spectral and assay library generation	Conversion and centroiding	GUOT_J130321_004.mzXML	ProteomeXchange	PXD000953	http://www.ebi.ac.uk/pride/archive/projects/PXD000953	Data processing	PHL.pep.xml	ProteomeXchange	PXD000953	http://www.ebi.ac.uk/pride/archive/projects/PXD000953	phl004.sptxt.gz is derived from PHL.pep.xml and all 331 mzXML files (PXD000953)	phl004.sptxt.gz is archived in SWATHAtlas, accession number SAL00022	phl004_consensus.sptxt is derived from phl004.sptxt.gz	phl004_consensus.sptxt is archived in SWATHAtlas at SAL00016	http://www.swathatlas.org
U2OS_6	Peptide sample preparation for MS	DDA mass spectrometry for spectral library generation	AB SCIEX TripleTOF 5600+ System mass spectrometer with Eksigent nanoLC (AS-2/1Dplus or AS-2/2Dplus) system	75 um-diameter PicoTip emitter (New Objective) packed with 20 cm of Magic 3 um, 200angstrom C18 AQ material (Bischoff Chromatography)	300 nl/min flow rate and gradients as follows: linear 2-35% B over 120 min, linear 35-90% B for 1 min, isocratic 90% B for 4 min, linear 90-2% B for 1 min and isocratic 2% solvent B for 9 min	DDA top20 mode	500 ms and 150 ms acquisition time for the MS1 and MS2 scans respectively, and 20 s dynamic exclusion	Rolling collision energy with a collision energy spread of 15 eV	U2OS_6	GUOT_J130322_001.wiff	ProteomeXchange	PXD000953	http://www.ebi.ac.uk/pride/archive/projects/PXD000953	Spectral and assay library generation	Conversion and centroiding	GUOT_J130322_001.mzXML	ProteomeXchange	PXD000953	http://www.ebi.ac.uk/pride/archive/projects/PXD000953	Data processing	PHL.pep.xml	ProteomeXchange	PXD000953	http://www.ebi.ac.uk/pride/archive/projects/PXD000953	phl004.sptxt.gz is derived from PHL.pep.xml and all 331 mzXML files (PXD000953)	phl004.sptxt.gz is archived in SWATHAtlas, accession number SAL00022	phl004_consensus.sptxt is derived from phl004.sptxt.gz	phl004_consensus.sptxt is archived in SWATHAtlas at SAL00016	http://www.swathatlas.org
HeLa_4	Peptide sample preparation for MS	DDA mass spectrometry for spectral library generation	AB SCIEX TripleTOF 5600+ System mass spectrometer with Eksigent nanoLC (AS-2/1Dplus or AS-2/2Dplus) system	75 um-diameter PicoTip emitter (New Objective) packed with 20 cm of Magic 3 um, 200angstrom C18 AQ material (Bischoff Chromatography)	300 nl/min flow rate and gradients as follows: linear 2-35% B over 120 min, linear 35-90% B for 1 min, isocratic 90% B for 4 min, linear 90-2% B for 1 min and isocratic 2% solvent B for 9 min	DDA top20 mode	500 ms and 150 ms acquisition time for the MS1 and MS2 scans respectively, and 20 s dynamic exclusion	Rolling collision energy with a collision energy spread of 15 eV	HeLa_4	GUOT_J130322_002.wiff	ProteomeXchange	PXD000953	http://www.ebi.ac.uk/pride/archive/projects/PXD000953	Spectral and assay library generation	Conversion and centroiding	GUOT_J130322_002.mzXML	ProteomeXchange	PXD000953	http://www.ebi.ac.uk/pride/archive/projects/PXD000953	Data processing	PHL.pep.xml	ProteomeXchange	PXD000953	http://www.ebi.ac.uk/pride/archive/projects/PXD000953	phl004.sptxt.gz is derived from PHL.pep.xml and all 331 mzXML files (PXD000953)	phl004.sptxt.gz is archived in SWATHAtlas, accession number SAL00022	phl004_consensus.sptxt is derived from phl004.sptxt.gz	phl004_consensus.sptxt is archived in SWATHAtlas at SAL00016	http://www.swathatlas.org
U2OS_7	Peptide sample preparation for MS	DDA mass spectrometry for spectral library generation	AB SCIEX TripleTOF 5600+ System mass spectrometer with Eksigent nanoLC (AS-2/1Dplus or AS-2/2Dplus) system	75 um-diameter PicoTip emitter (New Objective) packed with 20 cm of Magic 3 um, 200angstrom C18 AQ material (Bischoff Chromatography)	300 nl/min flow rate and gradients as follows: linear 2-35% B over 120 min, linear 35-90% B for 1 min, isocratic 90% B for 4 min, linear 90-2% B for 1 min and isocratic 2% solvent B for 9 min	DDA top20 mode	500 ms and 150 ms acquisition time for the MS1 and MS2 scans respectively, and 20 s dynamic exclusion	Rolling collision energy with a collision energy spread of 15 eV	U2OS_7	GUOT_J130322_015.wiff	ProteomeXchange	PXD000953	http://www.ebi.ac.uk/pride/archive/projects/PXD000953	Spectral and assay library generation	Conversion and centroiding	GUOT_J130322_015.mzXML	ProteomeXchange	PXD000953	http://www.ebi.ac.uk/pride/archive/projects/PXD000953	Data processing	PHL.pep.xml	ProteomeXchange	PXD000953	http://www.ebi.ac.uk/pride/archive/projects/PXD000953	phl004.sptxt.gz is derived from PHL.pep.xml and all 331 mzXML files (PXD000953)	phl004.sptxt.gz is archived in SWATHAtlas, accession number SAL00022	phl004_consensus.sptxt is derived from phl004.sptxt.gz	phl004_consensus.sptxt is archived in SWATHAtlas at SAL00016	http://www.swathatlas.org
HeLa_5	Peptide sample preparation for MS	DDA mass spectrometry for spectral library generation	AB SCIEX TripleTOF 5600+ System mass spectrometer with Eksigent nanoLC (AS-2/1Dplus or AS-2/2Dplus) system	75 um-diameter PicoTip emitter (New Objective) packed with 20 cm of Magic 3 um, 200angstrom C18 AQ material (Bischoff Chromatography)	300 nl/min flow rate and gradients as follows: linear 2-35% B over 120 min, linear 35-90% B for 1 min, isocratic 90% B for 4 min, linear 90-2% B for 1 min and isocratic 2% solvent B for 9 min	DDA top20 mode	500 ms and 150 ms acquisition time for the MS1 and MS2 scans respectively, and 20 s dynamic exclusion	Rolling collision energy with a collision energy spread of 15 eV	HeLa_5	GUOT_J130322_016.wiff	ProteomeXchange	PXD000953	http://www.ebi.ac.uk/pride/archive/projects/PXD000953	Spectral and assay library generation	Conversion and centroiding	GUOT_J130322_016.mzXML	ProteomeXchange	PXD000953	http://www.ebi.ac.uk/pride/archive/projects/PXD000953	Data processing	PHL.pep.xml	ProteomeXchange	PXD000953	http://www.ebi.ac.uk/pride/archive/projects/PXD000953	phl004.sptxt.gz is derived from PHL.pep.xml and all 331 mzXML files (PXD000953)	phl004.sptxt.gz is archived in SWATHAtlas, accession number SAL00022	phl004_consensus.sptxt is derived from phl004.sptxt.gz	phl004_consensus.sptxt is archived in SWATHAtlas at SAL00016	http://www.swathatlas.org
U2OS_8	Peptide sample preparation for MS	DDA mass spectrometry for spectral library generation	AB SCIEX TripleTOF 5600+ System mass spectrometer with Eksigent nanoLC (AS-2/1Dplus or AS-2/2Dplus) system	75 um-diameter PicoTip emitter (New Objective) packed with 20 cm of Magic 3 um, 200angstrom C18 AQ material (Bischoff Chromatography)	300 nl/min flow rate and gradients as follows: linear 2-35% B over 120 min, linear 35-90% B for 1 min, isocratic 90% B for 4 min, linear 90-2% B for 1 min and isocratic 2% solvent B for 9 min	DDA top20 mode	500 ms and 150 ms acquisition time for the MS1 and MS2 scans respectively, and 20 s dynamic exclusion	Rolling collision energy with a collision energy spread of 15 eV	U2OS_8	GUOT_J130322_017.wiff	ProteomeXchange	PXD000953	http://www.ebi.ac.uk/pride/archive/projects/PXD000953	Spectral and assay library generation	Conversion and centroiding	GUOT_J130322_017.mzXML	ProteomeXchange	PXD000953	http://www.ebi.ac.uk/pride/archive/projects/PXD000953	Data processing	PHL.pep.xml	ProteomeXchange	PXD000953	http://www.ebi.ac.uk/pride/archive/projects/PXD000953	phl004.sptxt.gz is derived from PHL.pep.xml and all 331 mzXML files (PXD000953)	phl004.sptxt.gz is archived in SWATHAtlas, accession number SAL00022	phl004_consensus.sptxt is derived from phl004.sptxt.gz	phl004_consensus.sptxt is archived in SWATHAtlas at SAL00016	http://www.swathatlas.org
HeLa_6	Peptide sample preparation for MS	DDA mass spectrometry for spectral library generation	AB SCIEX TripleTOF 5600+ System mass spectrometer with Eksigent nanoLC (AS-2/1Dplus or AS-2/2Dplus) system	75 um-diameter PicoTip emitter (New Objective) packed with 20 cm of Magic 3 um, 200angstrom C18 AQ material (Bischoff Chromatography)	300 nl/min flow rate and gradients as follows: linear 2-35% B over 120 min, linear 35-90% B for 1 min, isocratic 90% B for 4 min, linear 90-2% B for 1 min and isocratic 2% solvent B for 9 min	DDA top20 mode	500 ms and 150 ms acquisition time for the MS1 and MS2 scans respectively, and 20 s dynamic exclusion	Rolling collision energy with a collision energy spread of 15 eV	HeLa_6	GUOT_J130322_018.wiff	ProteomeXchange	PXD000953	http://www.ebi.ac.uk/pride/archive/projects/PXD000953	Spectral and assay library generation	Conversion and centroiding	GUOT_J130322_018.mzXML	ProteomeXchange	PXD000953	http://www.ebi.ac.uk/pride/archive/projects/PXD000953	Data processing	PHL.pep.xml	ProteomeXchange	PXD000953	http://www.ebi.ac.uk/pride/archive/projects/PXD000953	phl004.sptxt.gz is derived from PHL.pep.xml and all 331 mzXML files (PXD000953)	phl004.sptxt.gz is archived in SWATHAtlas, accession number SAL00022	phl004_consensus.sptxt is derived from phl004.sptxt.gz	phl004_consensus.sptxt is archived in SWATHAtlas at SAL00016	http://www.swathatlas.org
U2OSHeLa_1	Peptide sample preparation for MS	DDA mass spectrometry for spectral library generation	AB SCIEX TripleTOF 5600+ System mass spectrometer with Eksigent nanoLC (AS-2/1Dplus or AS-2/2Dplus) system	75 um-diameter PicoTip emitter (New Objective) packed with 20 cm of Magic 3 um, 200angstrom C18 AQ material (Bischoff Chromatography)	300 nl/min flow rate and gradients as follows: linear 2-35% B over 120 min, linear 35-90% B for 1 min, isocratic 90% B for 4 min, linear 90-2% B for 1 min and isocratic 2% solvent B for 9 min	DDA top20 mode	500 ms and 150 ms acquisition time for the MS1 and MS2 scans respectively, and 20 s dynamic exclusion	Rolling collision energy with a collision energy spread of 15 eV	U2OSHeLa_1	GUOT_J130529_012.wiff	ProteomeXchange	PXD000953	http://www.ebi.ac.uk/pride/archive/projects/PXD000953	Spectral and assay library generation	Conversion and centroiding	GUOT_J130529_012.mzXML	ProteomeXchange	PXD000953	http://www.ebi.ac.uk/pride/archive/projects/PXD000953	Data processing	PHL.pep.xml	ProteomeXchange	PXD000953	http://www.ebi.ac.uk/pride/archive/projects/PXD000953	phl004.sptxt.gz is derived from PHL.pep.xml and all 331 mzXML files (PXD000953)	phl004.sptxt.gz is archived in SWATHAtlas, accession number SAL00022	phl004_consensus.sptxt is derived from phl004.sptxt.gz	phl004_consensus.sptxt is archived in SWATHAtlas at SAL00016	http://www.swathatlas.org
U2OSHeLa_2	Peptide sample preparation for MS	DDA mass spectrometry for spectral library generation	AB SCIEX TripleTOF 5600+ System mass spectrometer with Eksigent nanoLC (AS-2/1Dplus or AS-2/2Dplus) system	75 um-diameter PicoTip emitter (New Objective) packed with 20 cm of Magic 3 um, 200angstrom C18 AQ material (Bischoff Chromatography)	300 nl/min flow rate and gradients as follows: linear 2-35% B over 120 min, linear 35-90% B for 1 min, isocratic 90% B for 4 min, linear 90-2% B for 1 min and isocratic 2% solvent B for 9 min	DDA top20 mode	500 ms and 150 ms acquisition time for the MS1 and MS2 scans respectively, and 20 s dynamic exclusion	Rolling collision energy with a collision energy spread of 15 eV	U2OSHeLa_2	GUOT_J130529_013.wiff	ProteomeXchange	PXD000953	http://www.ebi.ac.uk/pride/archive/projects/PXD000953	Spectral and assay library generation	Conversion and centroiding	GUOT_J130529_013.mzXML	ProteomeXchange	PXD000953	http://www.ebi.ac.uk/pride/archive/projects/PXD000953	Data processing	PHL.pep.xml	ProteomeXchange	PXD000953	http://www.ebi.ac.uk/pride/archive/projects/PXD000953	phl004.sptxt.gz is derived from PHL.pep.xml and all 331 mzXML files (PXD000953)	phl004.sptxt.gz is archived in SWATHAtlas, accession number SAL00022	phl004_consensus.sptxt is derived from phl004.sptxt.gz	phl004_consensus.sptxt is archived in SWATHAtlas at SAL00016	http://www.swathatlas.org
U2OSHeLa_3	Peptide sample preparation for MS	DDA mass spectrometry for spectral library generation	AB SCIEX TripleTOF 5600+ System mass spectrometer with Eksigent nanoLC (AS-2/1Dplus or AS-2/2Dplus) system	75 um-diameter PicoTip emitter (New Objective) packed with 20 cm of Magic 3 um, 200angstrom C18 AQ material (Bischoff Chromatography)	300 nl/min flow rate and gradients as follows: linear 2-35% B over 120 min, linear 35-90% B for 1 min, isocratic 90% B for 4 min, linear 90-2% B for 1 min and isocratic 2% solvent B for 9 min	DDA top20 mode	500 ms and 150 ms acquisition time for the MS1 and MS2 scans respectively, and 20 s dynamic exclusion	Rolling collision energy with a collision energy spread of 15 eV	U2OSHeLa_3	GUOT_J130529_014.wiff	ProteomeXchange	PXD000953	http://www.ebi.ac.uk/pride/archive/projects/PXD000953	Spectral and assay library generation	Conversion and centroiding	GUOT_J130529_014.mzXML	ProteomeXchange	PXD000953	http://www.ebi.ac.uk/pride/archive/projects/PXD000953	Data processing	PHL.pep.xml	ProteomeXchange	PXD000953	http://www.ebi.ac.uk/pride/archive/projects/PXD000953	phl004.sptxt.gz is derived from PHL.pep.xml and all 331 mzXML files (PXD000953)	phl004.sptxt.gz is archived in SWATHAtlas, accession number SAL00022	phl004_consensus.sptxt is derived from phl004.sptxt.gz	phl004_consensus.sptxt is archived in SWATHAtlas at SAL00016	http://www.swathatlas.org
U2OSHeLa_4	Peptide sample preparation for MS	DDA mass spectrometry for spectral library generation	AB SCIEX TripleTOF 5600+ System mass spectrometer with Eksigent nanoLC (AS-2/1Dplus or AS-2/2Dplus) system	75 um-diameter PicoTip emitter (New Objective) packed with 20 cm of Magic 3 um, 200angstrom C18 AQ material (Bischoff Chromatography)	300 nl/min flow rate and gradients as follows: linear 2-35% B over 120 min, linear 35-90% B for 1 min, isocratic 90% B for 4 min, linear 90-2% B for 1 min and isocratic 2% solvent B for 9 min	DDA top20 mode	500 ms and 150 ms acquisition time for the MS1 and MS2 scans respectively, and 20 s dynamic exclusion	Rolling collision energy with a collision energy spread of 15 eV	U2OSHeLa_4	GUOT_J130529_015.wiff	ProteomeXchange	PXD000953	http://www.ebi.ac.uk/pride/archive/projects/PXD000953	Spectral and assay library generation	Conversion and centroiding	GUOT_J130529_015.mzXML	ProteomeXchange	PXD000953	http://www.ebi.ac.uk/pride/archive/projects/PXD000953	Data processing	PHL.pep.xml	ProteomeXchange	PXD000953	http://www.ebi.ac.uk/pride/archive/projects/PXD000953	phl004.sptxt.gz is derived from PHL.pep.xml and all 331 mzXML files (PXD000953)	phl004.sptxt.gz is archived in SWATHAtlas, accession number SAL00022	phl004_consensus.sptxt is derived from phl004.sptxt.gz	phl004_consensus.sptxt is archived in SWATHAtlas at SAL00016	http://www.swathatlas.org
U2OSHeLa_5	Peptide sample preparation for MS	DDA mass spectrometry for spectral library generation	AB SCIEX TripleTOF 5600+ System mass spectrometer with Eksigent nanoLC (AS-2/1Dplus or AS-2/2Dplus) system	75 um-diameter PicoTip emitter (New Objective) packed with 20 cm of Magic 3 um, 200angstrom C18 AQ material (Bischoff Chromatography)	300 nl/min flow rate and gradients as follows: linear 2-35% B over 120 min, linear 35-90% B for 1 min, isocratic 90% B for 4 min, linear 90-2% B for 1 min and isocratic 2% solvent B for 9 min	DDA top20 mode	500 ms and 150 ms acquisition time for the MS1 and MS2 scans respectively, and 20 s dynamic exclusion	Rolling collision energy with a collision energy spread of 15 eV	U2OSHeLa_5	GUOT_J130529_016.wiff	ProteomeXchange	PXD000953	http://www.ebi.ac.uk/pride/archive/projects/PXD000953	Spectral and assay library generation	Conversion and centroiding	GUOT_J130529_016.mzXML	ProteomeXchange	PXD000953	http://www.ebi.ac.uk/pride/archive/projects/PXD000953	Data processing	PHL.pep.xml	ProteomeXchange	PXD000953	http://www.ebi.ac.uk/pride/archive/projects/PXD000953	phl004.sptxt.gz is derived from PHL.pep.xml and all 331 mzXML files (PXD000953)	phl004.sptxt.gz is archived in SWATHAtlas, accession number SAL00022	phl004_consensus.sptxt is derived from phl004.sptxt.gz	phl004_consensus.sptxt is archived in SWATHAtlas at SAL00016	http://www.swathatlas.org
U2OSHeLa_6	Peptide sample preparation for MS	DDA mass spectrometry for spectral library generation	AB SCIEX TripleTOF 5600+ System mass spectrometer with Eksigent nanoLC (AS-2/1Dplus or AS-2/2Dplus) system	75 um-diameter PicoTip emitter (New Objective) packed with 20 cm of Magic 3 um, 200angstrom C18 AQ material (Bischoff Chromatography)	300 nl/min flow rate and gradients as follows: linear 2-35% B over 120 min, linear 35-90% B for 1 min, isocratic 90% B for 4 min, linear 90-2% B for 1 min and isocratic 2% solvent B for 9 min	DDA top20 mode	500 ms and 150 ms acquisition time for the MS1 and MS2 scans respectively, and 20 s dynamic exclusion	Rolling collision energy with a collision energy spread of 15 eV	U2OSHeLa_6	GUOT_J130529_017.wiff	ProteomeXchange	PXD000953	http://www.ebi.ac.uk/pride/archive/projects/PXD000953	Spectral and assay library generation	Conversion and centroiding	GUOT_J130529_017.mzXML	ProteomeXchange	PXD000953	http://www.ebi.ac.uk/pride/archive/projects/PXD000953	Data processing	PHL.pep.xml	ProteomeXchange	PXD000953	http://www.ebi.ac.uk/pride/archive/projects/PXD000953	phl004.sptxt.gz is derived from PHL.pep.xml and all 331 mzXML files (PXD000953)	phl004.sptxt.gz is archived in SWATHAtlas, accession number SAL00022	phl004_consensus.sptxt is derived from phl004.sptxt.gz	phl004_consensus.sptxt is archived in SWATHAtlas at SAL00016	http://www.swathatlas.org
U2OSHeLa_7	Peptide sample preparation for MS	DDA mass spectrometry for spectral library generation	AB SCIEX TripleTOF 5600+ System mass spectrometer with Eksigent nanoLC (AS-2/1Dplus or AS-2/2Dplus) system	75 um-diameter PicoTip emitter (New Objective) packed with 20 cm of Magic 3 um, 200angstrom C18 AQ material (Bischoff Chromatography)	300 nl/min flow rate and gradients as follows: linear 2-35% B over 120 min, linear 35-90% B for 1 min, isocratic 90% B for 4 min, linear 90-2% B for 1 min and isocratic 2% solvent B for 9 min	DDA top20 mode	500 ms and 150 ms acquisition time for the MS1 and MS2 scans respectively, and 20 s dynamic exclusion	Rolling collision energy with a collision energy spread of 15 eV	U2OSHeLa_7	GUOT_J130529_018.wiff	ProteomeXchange	PXD000953	http://www.ebi.ac.uk/pride/archive/projects/PXD000953	Spectral and assay library generation	Conversion and centroiding	GUOT_J130529_018.mzXML	ProteomeXchange	PXD000953	http://www.ebi.ac.uk/pride/archive/projects/PXD000953	Data processing	PHL.pep.xml	ProteomeXchange	PXD000953	http://www.ebi.ac.uk/pride/archive/projects/PXD000953	phl004.sptxt.gz is derived from PHL.pep.xml and all 331 mzXML files (PXD000953)	phl004.sptxt.gz is archived in SWATHAtlas, accession number SAL00022	phl004_consensus.sptxt is derived from phl004.sptxt.gz	phl004_consensus.sptxt is archived in SWATHAtlas at SAL00016	http://www.swathatlas.org
U2OSHeLa_8	Peptide sample preparation for MS	DDA mass spectrometry for spectral library generation	AB SCIEX TripleTOF 5600+ System mass spectrometer with Eksigent nanoLC (AS-2/1Dplus or AS-2/2Dplus) system	75 um-diameter PicoTip emitter (New Objective) packed with 20 cm of Magic 3 um, 200angstrom C18 AQ material (Bischoff Chromatography)	300 nl/min flow rate and gradients as follows: linear 2-35% B over 120 min, linear 35-90% B for 1 min, isocratic 90% B for 4 min, linear 90-2% B for 1 min and isocratic 2% solvent B for 9 min	DDA top20 mode	500 ms and 150 ms acquisition time for the MS1 and MS2 scans respectively, and 20 s dynamic exclusion	Rolling collision energy with a collision energy spread of 15 eV	U2OSHeLa_8	GUOT_J130529_019.wiff	ProteomeXchange	PXD000953	http://www.ebi.ac.uk/pride/archive/projects/PXD000953	Spectral and assay library generation	Conversion and centroiding	GUOT_J130529_019.mzXML	ProteomeXchange	PXD000953	http://www.ebi.ac.uk/pride/archive/projects/PXD000953	Data processing	PHL.pep.xml	ProteomeXchange	PXD000953	http://www.ebi.ac.uk/pride/archive/projects/PXD000953	phl004.sptxt.gz is derived from PHL.pep.xml and all 331 mzXML files (PXD000953)	phl004.sptxt.gz is archived in SWATHAtlas, accession number SAL00022	phl004_consensus.sptxt is derived from phl004.sptxt.gz	phl004_consensus.sptxt is archived in SWATHAtlas at SAL00016	http://www.swathatlas.org
U2OSHeLa_9	Peptide sample preparation for MS	DDA mass spectrometry for spectral library generation	AB SCIEX TripleTOF 5600+ System mass spectrometer with Eksigent nanoLC (AS-2/1Dplus or AS-2/2Dplus) system	75 um-diameter PicoTip emitter (New Objective) packed with 20 cm of Magic 3 um, 200angstrom C18 AQ material (Bischoff Chromatography)	300 nl/min flow rate and gradients as follows: linear 2-35% B over 120 min, linear 35-90% B for 1 min, isocratic 90% B for 4 min, linear 90-2% B for 1 min and isocratic 2% solvent B for 9 min	DDA top20 mode	500 ms and 150 ms acquisition time for the MS1 and MS2 scans respectively, and 20 s dynamic exclusion	Rolling collision energy with a collision energy spread of 15 eV	U2OSHeLa_9	GUOT_J130529_020.wiff	ProteomeXchange	PXD000953	http://www.ebi.ac.uk/pride/archive/projects/PXD000953	Spectral and assay library generation	Conversion and centroiding	GUOT_J130529_020.mzXML	ProteomeXchange	PXD000953	http://www.ebi.ac.uk/pride/archive/projects/PXD000953	Data processing	PHL.pep.xml	ProteomeXchange	PXD000953	http://www.ebi.ac.uk/pride/archive/projects/PXD000953	phl004.sptxt.gz is derived from PHL.pep.xml and all 331 mzXML files (PXD000953)	phl004.sptxt.gz is archived in SWATHAtlas, accession number SAL00022	phl004_consensus.sptxt is derived from phl004.sptxt.gz	phl004_consensus.sptxt is archived in SWATHAtlas at SAL00016	http://www.swathatlas.org
U2OSHeLa_10	Peptide sample preparation for MS	DDA mass spectrometry for spectral library generation	AB SCIEX TripleTOF 5600+ System mass spectrometer with Eksigent nanoLC (AS-2/1Dplus or AS-2/2Dplus) system	75 um-diameter PicoTip emitter (New Objective) packed with 20 cm of Magic 3 um, 200angstrom C18 AQ material (Bischoff Chromatography)	300 nl/min flow rate and gradients as follows: linear 2-35% B over 120 min, linear 35-90% B for 1 min, isocratic 90% B for 4 min, linear 90-2% B for 1 min and isocratic 2% solvent B for 9 min	DDA top20 mode	500 ms and 150 ms acquisition time for the MS1 and MS2 scans respectively, and 20 s dynamic exclusion	Rolling collision energy with a collision energy spread of 15 eV	U2OSHeLa_10	GUOT_J130529_021.wiff	ProteomeXchange	PXD000953	http://www.ebi.ac.uk/pride/archive/projects/PXD000953	Spectral and assay library generation	Conversion and centroiding	GUOT_J130529_021.mzXML	ProteomeXchange	PXD000953	http://www.ebi.ac.uk/pride/archive/projects/PXD000953	Data processing	PHL.pep.xml	ProteomeXchange	PXD000953	http://www.ebi.ac.uk/pride/archive/projects/PXD000953	phl004.sptxt.gz is derived from PHL.pep.xml and all 331 mzXML files (PXD000953)	phl004.sptxt.gz is archived in SWATHAtlas, accession number SAL00022	phl004_consensus.sptxt is derived from phl004.sptxt.gz	phl004_consensus.sptxt is archived in SWATHAtlas at SAL00016	http://www.swathatlas.org
U2OSHeLa_11	Peptide sample preparation for MS	DDA mass spectrometry for spectral library generation	AB SCIEX TripleTOF 5600+ System mass spectrometer with Eksigent nanoLC (AS-2/1Dplus or AS-2/2Dplus) system	75 um-diameter PicoTip emitter (New Objective) packed with 20 cm of Magic 3 um, 200angstrom C18 AQ material (Bischoff Chromatography)	300 nl/min flow rate and gradients as follows: linear 2-35% B over 120 min, linear 35-90% B for 1 min, isocratic 90% B for 4 min, linear 90-2% B for 1 min and isocratic 2% solvent B for 9 min	DDA top20 mode	500 ms and 150 ms acquisition time for the MS1 and MS2 scans respectively, and 20 s dynamic exclusion	Rolling collision energy with a collision energy spread of 15 eV	U2OSHeLa_11	GUOT_J130529_022.wiff	ProteomeXchange	PXD000953	http://www.ebi.ac.uk/pride/archive/projects/PXD000953	Spectral and assay library generation	Conversion and centroiding	GUOT_J130529_022.mzXML	ProteomeXchange	PXD000953	http://www.ebi.ac.uk/pride/archive/projects/PXD000953	Data processing	PHL.pep.xml	ProteomeXchange	PXD000953	http://www.ebi.ac.uk/pride/archive/projects/PXD000953	phl004.sptxt.gz is derived from PHL.pep.xml and all 331 mzXML files (PXD000953)	phl004.sptxt.gz is archived in SWATHAtlas, accession number SAL00022	phl004_consensus.sptxt is derived from phl004.sptxt.gz	phl004_consensus.sptxt is archived in SWATHAtlas at SAL00016	http://www.swathatlas.org
U2OSHeLa_12	Peptide sample preparation for MS	DDA mass spectrometry for spectral library generation	AB SCIEX TripleTOF 5600+ System mass spectrometer with Eksigent nanoLC (AS-2/1Dplus or AS-2/2Dplus) system	75 um-diameter PicoTip emitter (New Objective) packed with 20 cm of Magic 3 um, 200angstrom C18 AQ material (Bischoff Chromatography)	300 nl/min flow rate and gradients as follows: linear 2-35% B over 120 min, linear 35-90% B for 1 min, isocratic 90% B for 4 min, linear 90-2% B for 1 min and isocratic 2% solvent B for 9 min	DDA top20 mode	500 ms and 150 ms acquisition time for the MS1 and MS2 scans respectively, and 20 s dynamic exclusion	Rolling collision energy with a collision energy spread of 15 eV	U2OSHeLa_12	GUOT_J130529_023.wiff	ProteomeXchange	PXD000953	http://www.ebi.ac.uk/pride/archive/projects/PXD000953	Spectral and assay library generation	Conversion and centroiding	GUOT_J130529_023.mzXML	ProteomeXchange	PXD000953	http://www.ebi.ac.uk/pride/archive/projects/PXD000953	Data processing	PHL.pep.xml	ProteomeXchange	PXD000953	http://www.ebi.ac.uk/pride/archive/projects/PXD000953	phl004.sptxt.gz is derived from PHL.pep.xml and all 331 mzXML files (PXD000953)	phl004.sptxt.gz is archived in SWATHAtlas, accession number SAL00022	phl004_consensus.sptxt is derived from phl004.sptxt.gz	phl004_consensus.sptxt is archived in SWATHAtlas at SAL00016	http://www.swathatlas.org
U2OSHeLa_13	Peptide sample preparation for MS	DDA mass spectrometry for spectral library generation	AB SCIEX TripleTOF 5600+ System mass spectrometer with Eksigent nanoLC (AS-2/1Dplus or AS-2/2Dplus) system	75 um-diameter PicoTip emitter (New Objective) packed with 20 cm of Magic 3 um, 200angstrom C18 AQ material (Bischoff Chromatography)	300 nl/min flow rate and gradients as follows: linear 2-35% B over 120 min, linear 35-90% B for 1 min, isocratic 90% B for 4 min, linear 90-2% B for 1 min and isocratic 2% solvent B for 9 min	DDA top20 mode	500 ms and 150 ms acquisition time for the MS1 and MS2 scans respectively, and 20 s dynamic exclusion	Rolling collision energy with a collision energy spread of 15 eV	U2OSHeLa_13	GUOT_J130529_024.wiff	ProteomeXchange	PXD000953	http://www.ebi.ac.uk/pride/archive/projects/PXD000953	Spectral and assay library generation	Conversion and centroiding	GUOT_J130529_024.mzXML	ProteomeXchange	PXD000953	http://www.ebi.ac.uk/pride/archive/projects/PXD000953	Data processing	PHL.pep.xml	ProteomeXchange	PXD000953	http://www.ebi.ac.uk/pride/archive/projects/PXD000953	phl004.sptxt.gz is derived from PHL.pep.xml and all 331 mzXML files (PXD000953)	phl004.sptxt.gz is archived in SWATHAtlas, accession number SAL00022	phl004_consensus.sptxt is derived from phl004.sptxt.gz	phl004_consensus.sptxt is archived in SWATHAtlas at SAL00016	http://www.swathatlas.org
U2OSHeLa_14	Peptide sample preparation for MS	DDA mass spectrometry for spectral library generation	AB SCIEX TripleTOF 5600+ System mass spectrometer with Eksigent nanoLC (AS-2/1Dplus or AS-2/2Dplus) system	75 um-diameter PicoTip emitter (New Objective) packed with 20 cm of Magic 3 um, 200angstrom C18 AQ material (Bischoff Chromatography)	300 nl/min flow rate and gradients as follows: linear 2-35% B over 120 min, linear 35-90% B for 1 min, isocratic 90% B for 4 min, linear 90-2% B for 1 min and isocratic 2% solvent B for 9 min	DDA top20 mode	500 ms and 150 ms acquisition time for the MS1 and MS2 scans respectively, and 20 s dynamic exclusion	Rolling collision energy with a collision energy spread of 15 eV	U2OSHeLa_14	GUOT_J130529_025.wiff	ProteomeXchange	PXD000953	http://www.ebi.ac.uk/pride/archive/projects/PXD000953	Spectral and assay library generation	Conversion and centroiding	GUOT_J130529_025.mzXML	ProteomeXchange	PXD000953	http://www.ebi.ac.uk/pride/archive/projects/PXD000953	Data processing	PHL.pep.xml	ProteomeXchange	PXD000953	http://www.ebi.ac.uk/pride/archive/projects/PXD000953	phl004.sptxt.gz is derived from PHL.pep.xml and all 331 mzXML files (PXD000953)	phl004.sptxt.gz is archived in SWATHAtlas, accession number SAL00022	phl004_consensus.sptxt is derived from phl004.sptxt.gz	phl004_consensus.sptxt is archived in SWATHAtlas at SAL00016	http://www.swathatlas.org
U2OSHeLa_15	Peptide sample preparation for MS	DDA mass spectrometry for spectral library generation	AB SCIEX TripleTOF 5600+ System mass spectrometer with Eksigent nanoLC (AS-2/1Dplus or AS-2/2Dplus) system	75 um-diameter PicoTip emitter (New Objective) packed with 20 cm of Magic 3 um, 200angstrom C18 AQ material (Bischoff Chromatography)	300 nl/min flow rate and gradients as follows: linear 2-35% B over 120 min, linear 35-90% B for 1 min, isocratic 90% B for 4 min, linear 90-2% B for 1 min and isocratic 2% solvent B for 9 min	DDA top20 mode	500 ms and 150 ms acquisition time for the MS1 and MS2 scans respectively, and 20 s dynamic exclusion	Rolling collision energy with a collision energy spread of 15 eV	U2OSHeLa_15	GUOT_J130529_026.wiff	ProteomeXchange	PXD000953	http://www.ebi.ac.uk/pride/archive/projects/PXD000953	Spectral and assay library generation	Conversion and centroiding	GUOT_J130529_026.mzXML	ProteomeXchange	PXD000953	http://www.ebi.ac.uk/pride/archive/projects/PXD000953	Data processing	PHL.pep.xml	ProteomeXchange	PXD000953	http://www.ebi.ac.uk/pride/archive/projects/PXD000953	phl004.sptxt.gz is derived from PHL.pep.xml and all 331 mzXML files (PXD000953)	phl004.sptxt.gz is archived in SWATHAtlas, accession number SAL00022	phl004_consensus.sptxt is derived from phl004.sptxt.gz	phl004_consensus.sptxt is archived in SWATHAtlas at SAL00016	http://www.swathatlas.org
U2OSHeLa_16	Peptide sample preparation for MS	DDA mass spectrometry for spectral library generation	AB SCIEX TripleTOF 5600+ System mass spectrometer with Eksigent nanoLC (AS-2/1Dplus or AS-2/2Dplus) system	75 um-diameter PicoTip emitter (New Objective) packed with 20 cm of Magic 3 um, 200angstrom C18 AQ material (Bischoff Chromatography)	300 nl/min flow rate and gradients as follows: linear 2-35% B over 120 min, linear 35-90% B for 1 min, isocratic 90% B for 4 min, linear 90-2% B for 1 min and isocratic 2% solvent B for 9 min	DDA top20 mode	500 ms and 150 ms acquisition time for the MS1 and MS2 scans respectively, and 20 s dynamic exclusion	Rolling collision energy with a collision energy spread of 15 eV	U2OSHeLa_16	GUOT_J130604_005.wiff	ProteomeXchange	PXD000953	http://www.ebi.ac.uk/pride/archive/projects/PXD000953	Spectral and assay library generation	Conversion and centroiding	GUOT_J130604_005.mzXML	ProteomeXchange	PXD000953	http://www.ebi.ac.uk/pride/archive/projects/PXD000953	Data processing	PHL.pep.xml	ProteomeXchange	PXD000953	http://www.ebi.ac.uk/pride/archive/projects/PXD000953	phl004.sptxt.gz is derived from PHL.pep.xml and all 331 mzXML files (PXD000953)	phl004.sptxt.gz is archived in SWATHAtlas, accession number SAL00022	phl004_consensus.sptxt is derived from phl004.sptxt.gz	phl004_consensus.sptxt is archived in SWATHAtlas at SAL00016	http://www.swathatlas.org
U2OSHeLa_17	Peptide sample preparation for MS	DDA mass spectrometry for spectral library generation	AB SCIEX TripleTOF 5600+ System mass spectrometer with Eksigent nanoLC (AS-2/1Dplus or AS-2/2Dplus) system	75 um-diameter PicoTip emitter (New Objective) packed with 20 cm of Magic 3 um, 200angstrom C18 AQ material (Bischoff Chromatography)	300 nl/min flow rate and gradients as follows: linear 2-35% B over 120 min, linear 35-90% B for 1 min, isocratic 90% B for 4 min, linear 90-2% B for 1 min and isocratic 2% solvent B for 9 min	DDA top20 mode	500 ms and 150 ms acquisition time for the MS1 and MS2 scans respectively, and 20 s dynamic exclusion	Rolling collision energy with a collision energy spread of 15 eV	U2OSHeLa_17	GUOT_J130604_006.wiff	ProteomeXchange	PXD000953	http://www.ebi.ac.uk/pride/archive/projects/PXD000953	Spectral and assay library generation	Conversion and centroiding	GUOT_J130604_006.mzXML	ProteomeXchange	PXD000953	http://www.ebi.ac.uk/pride/archive/projects/PXD000953	Data processing	PHL.pep.xml	ProteomeXchange	PXD000953	http://www.ebi.ac.uk/pride/archive/projects/PXD000953	phl004.sptxt.gz is derived from PHL.pep.xml and all 331 mzXML files (PXD000953)	phl004.sptxt.gz is archived in SWATHAtlas, accession number SAL00022	phl004_consensus.sptxt is derived from phl004.sptxt.gz	phl004_consensus.sptxt is archived in SWATHAtlas at SAL00016	http://www.swathatlas.org
U2OSHeLa_18	Peptide sample preparation for MS	DDA mass spectrometry for spectral library generation	AB SCIEX TripleTOF 5600+ System mass spectrometer with Eksigent nanoLC (AS-2/1Dplus or AS-2/2Dplus) system	75 um-diameter PicoTip emitter (New Objective) packed with 20 cm of Magic 3 um, 200angstrom C18 AQ material (Bischoff Chromatography)	300 nl/min flow rate and gradients as follows: linear 2-35% B over 120 min, linear 35-90% B for 1 min, isocratic 90% B for 4 min, linear 90-2% B for 1 min and isocratic 2% solvent B for 9 min	DDA top20 mode	500 ms and 150 ms acquisition time for the MS1 and MS2 scans respectively, and 20 s dynamic exclusion	Rolling collision energy with a collision energy spread of 15 eV	U2OSHeLa_18	GUOT_J130604_007.wiff	ProteomeXchange	PXD000953	http://www.ebi.ac.uk/pride/archive/projects/PXD000953	Spectral and assay library generation	Conversion and centroiding	GUOT_J130604_007.mzXML	ProteomeXchange	PXD000953	http://www.ebi.ac.uk/pride/archive/projects/PXD000953	Data processing	PHL.pep.xml	ProteomeXchange	PXD000953	http://www.ebi.ac.uk/pride/archive/projects/PXD000953	phl004.sptxt.gz is derived from PHL.pep.xml and all 331 mzXML files (PXD000953)	phl004.sptxt.gz is archived in SWATHAtlas, accession number SAL00022	phl004_consensus.sptxt is derived from phl004.sptxt.gz	phl004_consensus.sptxt is archived in SWATHAtlas at SAL00016	http://www.swathatlas.org
U2OSHeLa_19	Peptide sample preparation for MS	DDA mass spectrometry for spectral library generation	AB SCIEX TripleTOF 5600+ System mass spectrometer with Eksigent nanoLC (AS-2/1Dplus or AS-2/2Dplus) system	75 um-diameter PicoTip emitter (New Objective) packed with 20 cm of Magic 3 um, 200angstrom C18 AQ material (Bischoff Chromatography)	300 nl/min flow rate and gradients as follows: linear 2-35% B over 120 min, linear 35-90% B for 1 min, isocratic 90% B for 4 min, linear 90-2% B for 1 min and isocratic 2% solvent B for 9 min	DDA top20 mode	500 ms and 150 ms acquisition time for the MS1 and MS2 scans respectively, and 20 s dynamic exclusion	Rolling collision energy with a collision energy spread of 15 eV	U2OSHeLa_19	GUOT_J130604_008.wiff	ProteomeXchange	PXD000953	http://www.ebi.ac.uk/pride/archive/projects/PXD000953	Spectral and assay library generation	Conversion and centroiding	GUOT_J130604_008.mzXML	ProteomeXchange	PXD000953	http://www.ebi.ac.uk/pride/archive/projects/PXD000953	Data processing	PHL.pep.xml	ProteomeXchange	PXD000953	http://www.ebi.ac.uk/pride/archive/projects/PXD000953	phl004.sptxt.gz is derived from PHL.pep.xml and all 331 mzXML files (PXD000953)	phl004.sptxt.gz is archived in SWATHAtlas, accession number SAL00022	phl004_consensus.sptxt is derived from phl004.sptxt.gz	phl004_consensus.sptxt is archived in SWATHAtlas at SAL00016	http://www.swathatlas.org
U2OSHeLa_20	Peptide sample preparation for MS	DDA mass spectrometry for spectral library generation	AB SCIEX TripleTOF 5600+ System mass spectrometer with Eksigent nanoLC (AS-2/1Dplus or AS-2/2Dplus) system	75 um-diameter PicoTip emitter (New Objective) packed with 20 cm of Magic 3 um, 200angstrom C18 AQ material (Bischoff Chromatography)	300 nl/min flow rate and gradients as follows: linear 2-35% B over 120 min, linear 35-90% B for 1 min, isocratic 90% B for 4 min, linear 90-2% B for 1 min and isocratic 2% solvent B for 9 min	DDA top20 mode	500 ms and 150 ms acquisition time for the MS1 and MS2 scans respectively, and 20 s dynamic exclusion	Rolling collision energy with a collision energy spread of 15 eV	U2OSHeLa_20	GUOT_J130604_009.wiff	ProteomeXchange	PXD000953	http://www.ebi.ac.uk/pride/archive/projects/PXD000953	Spectral and assay library generation	Conversion and centroiding	GUOT_J130604_009.mzXML	ProteomeXchange	PXD000953	http://www.ebi.ac.uk/pride/archive/projects/PXD000953	Data processing	PHL.pep.xml	ProteomeXchange	PXD000953	http://www.ebi.ac.uk/pride/archive/projects/PXD000953	phl004.sptxt.gz is derived from PHL.pep.xml and all 331 mzXML files (PXD000953)	phl004.sptxt.gz is archived in SWATHAtlas, accession number SAL00022	phl004_consensus.sptxt is derived from phl004.sptxt.gz	phl004_consensus.sptxt is archived in SWATHAtlas at SAL00016	http://www.swathatlas.org
U2OSHeLa_21	Peptide sample preparation for MS	DDA mass spectrometry for spectral library generation	AB SCIEX TripleTOF 5600+ System mass spectrometer with Eksigent nanoLC (AS-2/1Dplus or AS-2/2Dplus) system	75 um-diameter PicoTip emitter (New Objective) packed with 20 cm of Magic 3 um, 200angstrom C18 AQ material (Bischoff Chromatography)	300 nl/min flow rate and gradients as follows: linear 2-35% B over 120 min, linear 35-90% B for 1 min, isocratic 90% B for 4 min, linear 90-2% B for 1 min and isocratic 2% solvent B for 9 min	DDA top20 mode	500 ms and 150 ms acquisition time for the MS1 and MS2 scans respectively, and 20 s dynamic exclusion	Rolling collision energy with a collision energy spread of 15 eV	U2OSHeLa_21	GUOT_J130604_010.wiff	ProteomeXchange	PXD000953	http://www.ebi.ac.uk/pride/archive/projects/PXD000953	Spectral and assay library generation	Conversion and centroiding	GUOT_J130604_010.mzXML	ProteomeXchange	PXD000953	http://www.ebi.ac.uk/pride/archive/projects/PXD000953	Data processing	PHL.pep.xml	ProteomeXchange	PXD000953	http://www.ebi.ac.uk/pride/archive/projects/PXD000953	phl004.sptxt.gz is derived from PHL.pep.xml and all 331 mzXML files (PXD000953)	phl004.sptxt.gz is archived in SWATHAtlas, accession number SAL00022	phl004_consensus.sptxt is derived from phl004.sptxt.gz	phl004_consensus.sptxt is archived in SWATHAtlas at SAL00016	http://www.swathatlas.org
U2OSHeLa_22	Peptide sample preparation for MS	DDA mass spectrometry for spectral library generation	AB SCIEX TripleTOF 5600+ System mass spectrometer with Eksigent nanoLC (AS-2/1Dplus or AS-2/2Dplus) system	75 um-diameter PicoTip emitter (New Objective) packed with 20 cm of Magic 3 um, 200angstrom C18 AQ material (Bischoff Chromatography)	300 nl/min flow rate and gradients as follows: linear 2-35% B over 120 min, linear 35-90% B for 1 min, isocratic 90% B for 4 min, linear 90-2% B for 1 min and isocratic 2% solvent B for 9 min	DDA top20 mode	500 ms and 150 ms acquisition time for the MS1 and MS2 scans respectively, and 20 s dynamic exclusion	Rolling collision energy with a collision energy spread of 15 eV	U2OSHeLa_22	GUOT_J130604_011.wiff	ProteomeXchange	PXD000953	http://www.ebi.ac.uk/pride/archive/projects/PXD000953	Spectral and assay library generation	Conversion and centroiding	GUOT_J130604_011.mzXML	ProteomeXchange	PXD000953	http://www.ebi.ac.uk/pride/archive/projects/PXD000953	Data processing	PHL.pep.xml	ProteomeXchange	PXD000953	http://www.ebi.ac.uk/pride/archive/projects/PXD000953	phl004.sptxt.gz is derived from PHL.pep.xml and all 331 mzXML files (PXD000953)	phl004.sptxt.gz is archived in SWATHAtlas, accession number SAL00022	phl004_consensus.sptxt is derived from phl004.sptxt.gz	phl004_consensus.sptxt is archived in SWATHAtlas at SAL00016	http://www.swathatlas.org
U2OSHeLa_23	Peptide sample preparation for MS	DDA mass spectrometry for spectral library generation	AB SCIEX TripleTOF 5600+ System mass spectrometer with Eksigent nanoLC (AS-2/1Dplus or AS-2/2Dplus) system	75 um-diameter PicoTip emitter (New Objective) packed with 20 cm of Magic 3 um, 200angstrom C18 AQ material (Bischoff Chromatography)	300 nl/min flow rate and gradients as follows: linear 2-35% B over 120 min, linear 35-90% B for 1 min, isocratic 90% B for 4 min, linear 90-2% B for 1 min and isocratic 2% solvent B for 9 min	DDA top20 mode	500 ms and 150 ms acquisition time for the MS1 and MS2 scans respectively, and 20 s dynamic exclusion	Rolling collision energy with a collision energy spread of 15 eV	U2OSHeLa_23	GUOT_J130604_012.wiff	ProteomeXchange	PXD000953	http://www.ebi.ac.uk/pride/archive/projects/PXD000953	Spectral and assay library generation	Conversion and centroiding	GUOT_J130604_012.mzXML	ProteomeXchange	PXD000953	http://www.ebi.ac.uk/pride/archive/projects/PXD000953	Data processing	PHL.pep.xml	ProteomeXchange	PXD000953	http://www.ebi.ac.uk/pride/archive/projects/PXD000953	phl004.sptxt.gz is derived from PHL.pep.xml and all 331 mzXML files (PXD000953)	phl004.sptxt.gz is archived in SWATHAtlas, accession number SAL00022	phl004_consensus.sptxt is derived from phl004.sptxt.gz	phl004_consensus.sptxt is archived in SWATHAtlas at SAL00016	http://www.swathatlas.org
U2OSHeLa_24	Peptide sample preparation for MS	DDA mass spectrometry for spectral library generation	AB SCIEX TripleTOF 5600+ System mass spectrometer with Eksigent nanoLC (AS-2/1Dplus or AS-2/2Dplus) system	75 um-diameter PicoTip emitter (New Objective) packed with 20 cm of Magic 3 um, 200angstrom C18 AQ material (Bischoff Chromatography)	300 nl/min flow rate and gradients as follows: linear 2-35% B over 120 min, linear 35-90% B for 1 min, isocratic 90% B for 4 min, linear 90-2% B for 1 min and isocratic 2% solvent B for 9 min	DDA top20 mode	500 ms and 150 ms acquisition time for the MS1 and MS2 scans respectively, and 20 s dynamic exclusion	Rolling collision energy with a collision energy spread of 15 eV	U2OSHeLa_24	GUOT_J130604_013.wiff	ProteomeXchange	PXD000953	http://www.ebi.ac.uk/pride/archive/projects/PXD000953	Spectral and assay library generation	Conversion and centroiding	GUOT_J130604_013.mzXML	ProteomeXchange	PXD000953	http://www.ebi.ac.uk/pride/archive/projects/PXD000953	Data processing	PHL.pep.xml	ProteomeXchange	PXD000953	http://www.ebi.ac.uk/pride/archive/projects/PXD000953	phl004.sptxt.gz is derived from PHL.pep.xml and all 331 mzXML files (PXD000953)	phl004.sptxt.gz is archived in SWATHAtlas, accession number SAL00022	phl004_consensus.sptxt is derived from phl004.sptxt.gz	phl004_consensus.sptxt is archived in SWATHAtlas at SAL00016	http://www.swathatlas.org
Kidney_1	Peptide sample preparation for MS	DDA mass spectrometry for spectral library generation	AB SCIEX TripleTOF 5600+ System mass spectrometer with Eksigent nanoLC (AS-2/1Dplus or AS-2/2Dplus) system	75 um-diameter PicoTip emitter (New Objective) packed with 20 cm of Magic 3 um, 200angstrom C18 AQ material (Bischoff Chromatography)	300 nl/min flow rate and gradients as follows: linear 2-35% B over 120 min, linear 35-90% B for 1 min, isocratic 90% B for 4 min, linear 90-2% B for 1 min and isocratic 2% solvent B for 9 min	DDA top20 mode	500 ms and 150 ms acquisition time for the MS1 and MS2 scans respectively, and 20 s dynamic exclusion	Rolling collision energy with a collision energy spread of 15 eV	Kidney_1	GUOT_L121121_001.wiff	ProteomeXchange	PXD000953	http://www.ebi.ac.uk/pride/archive/projects/PXD000953	Spectral and assay library generation	Conversion and centroiding	GUOT_L121121_001.mzXML	ProteomeXchange	PXD000953	http://www.ebi.ac.uk/pride/archive/projects/PXD000953	Data processing	PHL.pep.xml	ProteomeXchange	PXD000953	http://www.ebi.ac.uk/pride/archive/projects/PXD000953	phl004.sptxt.gz is derived from PHL.pep.xml and all 331 mzXML files (PXD000953)	phl004.sptxt.gz is archived in SWATHAtlas, accession number SAL00022	phl004_consensus.sptxt is derived from phl004.sptxt.gz	phl004_consensus.sptxt is archived in SWATHAtlas at SAL00016	http://www.swathatlas.org
Kidney_2	Peptide sample preparation for MS	DDA mass spectrometry for spectral library generation	AB SCIEX TripleTOF 5600+ System mass spectrometer with Eksigent nanoLC (AS-2/1Dplus or AS-2/2Dplus) system	75 um-diameter PicoTip emitter (New Objective) packed with 20 cm of Magic 3 um, 200angstrom C18 AQ material (Bischoff Chromatography)	300 nl/min flow rate and gradients as follows: linear 2-35% B over 120 min, linear 35-90% B for 1 min, isocratic 90% B for 4 min, linear 90-2% B for 1 min and isocratic 2% solvent B for 9 min	DDA top20 mode	500 ms and 150 ms acquisition time for the MS1 and MS2 scans respectively, and 20 s dynamic exclusion	Rolling collision energy with a collision energy spread of 15 eV	Kidney_2	GUOT_L121121_002.wiff	ProteomeXchange	PXD000953	http://www.ebi.ac.uk/pride/archive/projects/PXD000953	Spectral and assay library generation	Conversion and centroiding	GUOT_L121121_002.mzXML	ProteomeXchange	PXD000953	http://www.ebi.ac.uk/pride/archive/projects/PXD000953	Data processing	PHL.pep.xml	ProteomeXchange	PXD000953	http://www.ebi.ac.uk/pride/archive/projects/PXD000953	phl004.sptxt.gz is derived from PHL.pep.xml and all 331 mzXML files (PXD000953)	phl004.sptxt.gz is archived in SWATHAtlas, accession number SAL00022	phl004_consensus.sptxt is derived from phl004.sptxt.gz	phl004_consensus.sptxt is archived in SWATHAtlas at SAL00016	http://www.swathatlas.org
Kidney_3	Peptide sample preparation for MS	DDA mass spectrometry for spectral library generation	AB SCIEX TripleTOF 5600+ System mass spectrometer with Eksigent nanoLC (AS-2/1Dplus or AS-2/2Dplus) system	75 um-diameter PicoTip emitter (New Objective) packed with 20 cm of Magic 3 um, 200angstrom C18 AQ material (Bischoff Chromatography)	300 nl/min flow rate and gradients as follows: linear 2-35% B over 120 min, linear 35-90% B for 1 min, isocratic 90% B for 4 min, linear 90-2% B for 1 min and isocratic 2% solvent B for 9 min	DDA top20 mode	500 ms and 150 ms acquisition time for the MS1 and MS2 scans respectively, and 20 s dynamic exclusion	Rolling collision energy with a collision energy spread of 15 eV	Kidney_3	GUOT_L121121_003.wiff	ProteomeXchange	PXD000953	http://www.ebi.ac.uk/pride/archive/projects/PXD000953	Spectral and assay library generation	Conversion and centroiding	GUOT_L121121_003.mzXML	ProteomeXchange	PXD000953	http://www.ebi.ac.uk/pride/archive/projects/PXD000953	Data processing	PHL.pep.xml	ProteomeXchange	PXD000953	http://www.ebi.ac.uk/pride/archive/projects/PXD000953	phl004.sptxt.gz is derived from PHL.pep.xml and all 331 mzXML files (PXD000953)	phl004.sptxt.gz is archived in SWATHAtlas, accession number SAL00022	phl004_consensus.sptxt is derived from phl004.sptxt.gz	phl004_consensus.sptxt is archived in SWATHAtlas at SAL00016	http://www.swathatlas.org
Kidney_4	Peptide sample preparation for MS	DDA mass spectrometry for spectral library generation	AB SCIEX TripleTOF 5600+ System mass spectrometer with Eksigent nanoLC (AS-2/1Dplus or AS-2/2Dplus) system	75 um-diameter PicoTip emitter (New Objective) packed with 20 cm of Magic 3 um, 200angstrom C18 AQ material (Bischoff Chromatography)	300 nl/min flow rate and gradients as follows: linear 2-35% B over 120 min, linear 35-90% B for 1 min, isocratic 90% B for 4 min, linear 90-2% B for 1 min and isocratic 2% solvent B for 9 min	DDA top20 mode	500 ms and 150 ms acquisition time for the MS1 and MS2 scans respectively, and 20 s dynamic exclusion	Rolling collision energy with a collision energy spread of 15 eV	Kidney_4	GUOT_L121121_004.wiff	ProteomeXchange	PXD000953	http://www.ebi.ac.uk/pride/archive/projects/PXD000953	Spectral and assay library generation	Conversion and centroiding	GUOT_L121121_004.mzXML	ProteomeXchange	PXD000953	http://www.ebi.ac.uk/pride/archive/projects/PXD000953	Data processing	PHL.pep.xml	ProteomeXchange	PXD000953	http://www.ebi.ac.uk/pride/archive/projects/PXD000953	phl004.sptxt.gz is derived from PHL.pep.xml and all 331 mzXML files (PXD000953)	phl004.sptxt.gz is archived in SWATHAtlas, accession number SAL00022	phl004_consensus.sptxt is derived from phl004.sptxt.gz	phl004_consensus.sptxt is archived in SWATHAtlas at SAL00016	http://www.swathatlas.org
Kidney_5	Peptide sample preparation for MS	DDA mass spectrometry for spectral library generation	AB SCIEX TripleTOF 5600+ System mass spectrometer with Eksigent nanoLC (AS-2/1Dplus or AS-2/2Dplus) system	75 um-diameter PicoTip emitter (New Objective) packed with 20 cm of Magic 3 um, 200angstrom C18 AQ material (Bischoff Chromatography)	300 nl/min flow rate and gradients as follows: linear 2-35% B over 120 min, linear 35-90% B for 1 min, isocratic 90% B for 4 min, linear 90-2% B for 1 min and isocratic 2% solvent B for 9 min	DDA top20 mode	500 ms and 150 ms acquisition time for the MS1 and MS2 scans respectively, and 20 s dynamic exclusion	Rolling collision energy with a collision energy spread of 15 eV	Kidney_5	GUOT_L121121_005.wiff	ProteomeXchange	PXD000953	http://www.ebi.ac.uk/pride/archive/projects/PXD000953	Spectral and assay library generation	Conversion and centroiding	GUOT_L121121_005.mzXML	ProteomeXchange	PXD000953	http://www.ebi.ac.uk/pride/archive/projects/PXD000953	Data processing	PHL.pep.xml	ProteomeXchange	PXD000953	http://www.ebi.ac.uk/pride/archive/projects/PXD000953	phl004.sptxt.gz is derived from PHL.pep.xml and all 331 mzXML files (PXD000953)	phl004.sptxt.gz is archived in SWATHAtlas, accession number SAL00022	phl004_consensus.sptxt is derived from phl004.sptxt.gz	phl004_consensus.sptxt is archived in SWATHAtlas at SAL00016	http://www.swathatlas.org
Kidney_6	Peptide sample preparation for MS	DDA mass spectrometry for spectral library generation	AB SCIEX TripleTOF 5600+ System mass spectrometer with Eksigent nanoLC (AS-2/1Dplus or AS-2/2Dplus) system	75 um-diameter PicoTip emitter (New Objective) packed with 20 cm of Magic 3 um, 200angstrom C18 AQ material (Bischoff Chromatography)	300 nl/min flow rate and gradients as follows: linear 2-35% B over 120 min, linear 35-90% B for 1 min, isocratic 90% B for 4 min, linear 90-2% B for 1 min and isocratic 2% solvent B for 9 min	DDA top20 mode	500 ms and 150 ms acquisition time for the MS1 and MS2 scans respectively, and 20 s dynamic exclusion	Rolling collision energy with a collision energy spread of 15 eV	Kidney_6	GUOT_L121121_006.wiff	ProteomeXchange	PXD000953	http://www.ebi.ac.uk/pride/archive/projects/PXD000953	Spectral and assay library generation	Conversion and centroiding	GUOT_L121121_006.mzXML	ProteomeXchange	PXD000953	http://www.ebi.ac.uk/pride/archive/projects/PXD000953	Data processing	PHL.pep.xml	ProteomeXchange	PXD000953	http://www.ebi.ac.uk/pride/archive/projects/PXD000953	phl004.sptxt.gz is derived from PHL.pep.xml and all 331 mzXML files (PXD000953)	phl004.sptxt.gz is archived in SWATHAtlas, accession number SAL00022	phl004_consensus.sptxt is derived from phl004.sptxt.gz	phl004_consensus.sptxt is archived in SWATHAtlas at SAL00016	http://www.swathatlas.org
Kidney_7	Peptide sample preparation for MS	DDA mass spectrometry for spectral library generation	AB SCIEX TripleTOF 5600+ System mass spectrometer with Eksigent nanoLC (AS-2/1Dplus or AS-2/2Dplus) system	75 um-diameter PicoTip emitter (New Objective) packed with 20 cm of Magic 3 um, 200angstrom C18 AQ material (Bischoff Chromatography)	300 nl/min flow rate and gradients as follows: linear 2-35% B over 120 min, linear 35-90% B for 1 min, isocratic 90% B for 4 min, linear 90-2% B for 1 min and isocratic 2% solvent B for 9 min	DDA top20 mode	500 ms and 150 ms acquisition time for the MS1 and MS2 scans respectively, and 20 s dynamic exclusion	Rolling collision energy with a collision energy spread of 15 eV	Kidney_7	GUOT_L121121_007.wiff	ProteomeXchange	PXD000953	http://www.ebi.ac.uk/pride/archive/projects/PXD000953	Spectral and assay library generation	Conversion and centroiding	GUOT_L121121_007.mzXML	ProteomeXchange	PXD000953	http://www.ebi.ac.uk/pride/archive/projects/PXD000953	Data processing	PHL.pep.xml	ProteomeXchange	PXD000953	http://www.ebi.ac.uk/pride/archive/projects/PXD000953	phl004.sptxt.gz is derived from PHL.pep.xml and all 331 mzXML files (PXD000953)	phl004.sptxt.gz is archived in SWATHAtlas, accession number SAL00022	phl004_consensus.sptxt is derived from phl004.sptxt.gz	phl004_consensus.sptxt is archived in SWATHAtlas at SAL00016	http://www.swathatlas.org
Kidney_8	Peptide sample preparation for MS	DDA mass spectrometry for spectral library generation	AB SCIEX TripleTOF 5600+ System mass spectrometer with Eksigent nanoLC (AS-2/1Dplus or AS-2/2Dplus) system	75 um-diameter PicoTip emitter (New Objective) packed with 20 cm of Magic 3 um, 200angstrom C18 AQ material (Bischoff Chromatography)	300 nl/min flow rate and gradients as follows: linear 2-35% B over 120 min, linear 35-90% B for 1 min, isocratic 90% B for 4 min, linear 90-2% B for 1 min and isocratic 2% solvent B for 9 min	DDA top20 mode	500 ms and 150 ms acquisition time for the MS1 and MS2 scans respectively, and 20 s dynamic exclusion	Rolling collision energy with a collision energy spread of 15 eV	Kidney_8	GUOT_L121121_008.wiff	ProteomeXchange	PXD000953	http://www.ebi.ac.uk/pride/archive/projects/PXD000953	Spectral and assay library generation	Conversion and centroiding	GUOT_L121121_008.mzXML	ProteomeXchange	PXD000953	http://www.ebi.ac.uk/pride/archive/projects/PXD000953	Data processing	PHL.pep.xml	ProteomeXchange	PXD000953	http://www.ebi.ac.uk/pride/archive/projects/PXD000953	phl004.sptxt.gz is derived from PHL.pep.xml and all 331 mzXML files (PXD000953)	phl004.sptxt.gz is archived in SWATHAtlas, accession number SAL00022	phl004_consensus.sptxt is derived from phl004.sptxt.gz	phl004_consensus.sptxt is archived in SWATHAtlas at SAL00016	http://www.swathatlas.org
Kidney_9	Peptide sample preparation for MS	DDA mass spectrometry for spectral library generation	AB SCIEX TripleTOF 5600+ System mass spectrometer with Eksigent nanoLC (AS-2/1Dplus or AS-2/2Dplus) system	75 um-diameter PicoTip emitter (New Objective) packed with 20 cm of Magic 3 um, 200angstrom C18 AQ material (Bischoff Chromatography)	300 nl/min flow rate and gradients as follows: linear 2-35% B over 120 min, linear 35-90% B for 1 min, isocratic 90% B for 4 min, linear 90-2% B for 1 min and isocratic 2% solvent B for 9 min	DDA top20 mode	500 ms and 150 ms acquisition time for the MS1 and MS2 scans respectively, and 20 s dynamic exclusion	Rolling collision energy with a collision energy spread of 15 eV	Kidney_9	GUOT_L121121_009.wiff	ProteomeXchange	PXD000953	http://www.ebi.ac.uk/pride/archive/projects/PXD000953	Spectral and assay library generation	Conversion and centroiding	GUOT_L121121_009.mzXML	ProteomeXchange	PXD000953	http://www.ebi.ac.uk/pride/archive/projects/PXD000953	Data processing	PHL.pep.xml	ProteomeXchange	PXD000953	http://www.ebi.ac.uk/pride/archive/projects/PXD000953	phl004.sptxt.gz is derived from PHL.pep.xml and all 331 mzXML files (PXD000953)	phl004.sptxt.gz is archived in SWATHAtlas, accession number SAL00022	phl004_consensus.sptxt is derived from phl004.sptxt.gz	phl004_consensus.sptxt is archived in SWATHAtlas at SAL00016	http://www.swathatlas.org
Kidney_10	Peptide sample preparation for MS	DDA mass spectrometry for spectral library generation	AB SCIEX TripleTOF 5600+ System mass spectrometer with Eksigent nanoLC (AS-2/1Dplus or AS-2/2Dplus) system	75 um-diameter PicoTip emitter (New Objective) packed with 20 cm of Magic 3 um, 200angstrom C18 AQ material (Bischoff Chromatography)	300 nl/min flow rate and gradients as follows: linear 2-35% B over 120 min, linear 35-90% B for 1 min, isocratic 90% B for 4 min, linear 90-2% B for 1 min and isocratic 2% solvent B for 9 min	DDA top20 mode	500 ms and 150 ms acquisition time for the MS1 and MS2 scans respectively, and 20 s dynamic exclusion	Rolling collision energy with a collision energy spread of 15 eV	Kidney_10	GUOT_L121121_010.wiff	ProteomeXchange	PXD000953	http://www.ebi.ac.uk/pride/archive/projects/PXD000953	Spectral and assay library generation	Conversion and centroiding	GUOT_L121121_010.mzXML	ProteomeXchange	PXD000953	http://www.ebi.ac.uk/pride/archive/projects/PXD000953	Data processing	PHL.pep.xml	ProteomeXchange	PXD000953	http://www.ebi.ac.uk/pride/archive/projects/PXD000953	phl004.sptxt.gz is derived from PHL.pep.xml and all 331 mzXML files (PXD000953)	phl004.sptxt.gz is archived in SWATHAtlas, accession number SAL00022	phl004_consensus.sptxt is derived from phl004.sptxt.gz	phl004_consensus.sptxt is archived in SWATHAtlas at SAL00016	http://www.swathatlas.org
Kidney_11	Peptide sample preparation for MS	DDA mass spectrometry for spectral library generation	AB SCIEX TripleTOF 5600+ System mass spectrometer with Eksigent nanoLC (AS-2/1Dplus or AS-2/2Dplus) system	75 um-diameter PicoTip emitter (New Objective) packed with 20 cm of Magic 3 um, 200angstrom C18 AQ material (Bischoff Chromatography)	300 nl/min flow rate and gradients as follows: linear 2-35% B over 120 min, linear 35-90% B for 1 min, isocratic 90% B for 4 min, linear 90-2% B for 1 min and isocratic 2% solvent B for 9 min	DDA top20 mode	500 ms and 150 ms acquisition time for the MS1 and MS2 scans respectively, and 20 s dynamic exclusion	Rolling collision energy with a collision energy spread of 15 eV	Kidney_11	GUOT_L121121_011.wiff	ProteomeXchange	PXD000953	http://www.ebi.ac.uk/pride/archive/projects/PXD000953	Spectral and assay library generation	Conversion and centroiding	GUOT_L121121_011.mzXML	ProteomeXchange	PXD000953	http://www.ebi.ac.uk/pride/archive/projects/PXD000953	Data processing	PHL.pep.xml	ProteomeXchange	PXD000953	http://www.ebi.ac.uk/pride/archive/projects/PXD000953	phl004.sptxt.gz is derived from PHL.pep.xml and all 331 mzXML files (PXD000953)	phl004.sptxt.gz is archived in SWATHAtlas, accession number SAL00022	phl004_consensus.sptxt is derived from phl004.sptxt.gz	phl004_consensus.sptxt is archived in SWATHAtlas at SAL00016	http://www.swathatlas.org
Kidney_12	Peptide sample preparation for MS	DDA mass spectrometry for spectral library generation	AB SCIEX TripleTOF 5600+ System mass spectrometer with Eksigent nanoLC (AS-2/1Dplus or AS-2/2Dplus) system	75 um-diameter PicoTip emitter (New Objective) packed with 20 cm of Magic 3 um, 200angstrom C18 AQ material (Bischoff Chromatography)	300 nl/min flow rate and gradients as follows: linear 2-35% B over 120 min, linear 35-90% B for 1 min, isocratic 90% B for 4 min, linear 90-2% B for 1 min and isocratic 2% solvent B for 9 min	DDA top20 mode	500 ms and 150 ms acquisition time for the MS1 and MS2 scans respectively, and 20 s dynamic exclusion	Rolling collision energy with a collision energy spread of 15 eV	Kidney_12	GUOT_L121121_012.wiff	ProteomeXchange	PXD000953	http://www.ebi.ac.uk/pride/archive/projects/PXD000953	Spectral and assay library generation	Conversion and centroiding	GUOT_L121121_012.mzXML	ProteomeXchange	PXD000953	http://www.ebi.ac.uk/pride/archive/projects/PXD000953	Data processing	PHL.pep.xml	ProteomeXchange	PXD000953	http://www.ebi.ac.uk/pride/archive/projects/PXD000953	phl004.sptxt.gz is derived from PHL.pep.xml and all 331 mzXML files (PXD000953)	phl004.sptxt.gz is archived in SWATHAtlas, accession number SAL00022	phl004_consensus.sptxt is derived from phl004.sptxt.gz	phl004_consensus.sptxt is archived in SWATHAtlas at SAL00016	http://www.swathatlas.org
Kidney_13	Peptide sample preparation for MS	DDA mass spectrometry for spectral library generation	AB SCIEX TripleTOF 5600+ System mass spectrometer with Eksigent nanoLC (AS-2/1Dplus or AS-2/2Dplus) system	75 um-diameter PicoTip emitter (New Objective) packed with 20 cm of Magic 3 um, 200angstrom C18 AQ material (Bischoff Chromatography)	300 nl/min flow rate and gradients as follows: linear 2-35% B over 120 min, linear 35-90% B for 1 min, isocratic 90% B for 4 min, linear 90-2% B for 1 min and isocratic 2% solvent B for 9 min	DDA top20 mode	500 ms and 150 ms acquisition time for the MS1 and MS2 scans respectively, and 20 s dynamic exclusion	Rolling collision energy with a collision energy spread of 15 eV	Kidney_13	GUOT_L121121_013.wiff	ProteomeXchange	PXD000953	http://www.ebi.ac.uk/pride/archive/projects/PXD000953	Spectral and assay library generation	Conversion and centroiding	GUOT_L121121_013.mzXML	ProteomeXchange	PXD000953	http://www.ebi.ac.uk/pride/archive/projects/PXD000953	Data processing	PHL.pep.xml	ProteomeXchange	PXD000953	http://www.ebi.ac.uk/pride/archive/projects/PXD000953	phl004.sptxt.gz is derived from PHL.pep.xml and all 331 mzXML files (PXD000953)	phl004.sptxt.gz is archived in SWATHAtlas, accession number SAL00022	phl004_consensus.sptxt is derived from phl004.sptxt.gz	phl004_consensus.sptxt is archived in SWATHAtlas at SAL00016	http://www.swathatlas.org
Kidney_14	Peptide sample preparation for MS	DDA mass spectrometry for spectral library generation	AB SCIEX TripleTOF 5600+ System mass spectrometer with Eksigent nanoLC (AS-2/1Dplus or AS-2/2Dplus) system	75 um-diameter PicoTip emitter (New Objective) packed with 20 cm of Magic 3 um, 200angstrom C18 AQ material (Bischoff Chromatography)	300 nl/min flow rate and gradients as follows: linear 2-35% B over 120 min, linear 35-90% B for 1 min, isocratic 90% B for 4 min, linear 90-2% B for 1 min and isocratic 2% solvent B for 9 min	DDA top20 mode	500 ms and 150 ms acquisition time for the MS1 and MS2 scans respectively, and 20 s dynamic exclusion	Rolling collision energy with a collision energy spread of 15 eV	Kidney_14	GUOT_L121121_014.wiff	ProteomeXchange	PXD000953	http://www.ebi.ac.uk/pride/archive/projects/PXD000953	Spectral and assay library generation	Conversion and centroiding	GUOT_L121121_014.mzXML	ProteomeXchange	PXD000953	http://www.ebi.ac.uk/pride/archive/projects/PXD000953	Data processing	PHL.pep.xml	ProteomeXchange	PXD000953	http://www.ebi.ac.uk/pride/archive/projects/PXD000953	phl004.sptxt.gz is derived from PHL.pep.xml and all 331 mzXML files (PXD000953)	phl004.sptxt.gz is archived in SWATHAtlas, accession number SAL00022	phl004_consensus.sptxt is derived from phl004.sptxt.gz	phl004_consensus.sptxt is archived in SWATHAtlas at SAL00016	http://www.swathatlas.org
Kidney_15	Peptide sample preparation for MS	DDA mass spectrometry for spectral library generation	AB SCIEX TripleTOF 5600+ System mass spectrometer with Eksigent nanoLC (AS-2/1Dplus or AS-2/2Dplus) system	75 um-diameter PicoTip emitter (New Objective) packed with 20 cm of Magic 3 um, 200angstrom C18 AQ material (Bischoff Chromatography)	300 nl/min flow rate and gradients as follows: linear 2-35% B over 120 min, linear 35-90% B for 1 min, isocratic 90% B for 4 min, linear 90-2% B for 1 min and isocratic 2% solvent B for 9 min	DDA top20 mode	500 ms and 150 ms acquisition time for the MS1 and MS2 scans respectively, and 20 s dynamic exclusion	Rolling collision energy with a collision energy spread of 15 eV	Kidney_15	GUOT_L121121_015.wiff	ProteomeXchange	PXD000953	http://www.ebi.ac.uk/pride/archive/projects/PXD000953	Spectral and assay library generation	Conversion and centroiding	GUOT_L121121_015.mzXML	ProteomeXchange	PXD000953	http://www.ebi.ac.uk/pride/archive/projects/PXD000953	Data processing	PHL.pep.xml	ProteomeXchange	PXD000953	http://www.ebi.ac.uk/pride/archive/projects/PXD000953	phl004.sptxt.gz is derived from PHL.pep.xml and all 331 mzXML files (PXD000953)	phl004.sptxt.gz is archived in SWATHAtlas, accession number SAL00022	phl004_consensus.sptxt is derived from phl004.sptxt.gz	phl004_consensus.sptxt is archived in SWATHAtlas at SAL00016	http://www.swathatlas.org
U2OS_9	Peptide sample preparation for MS	DDA mass spectrometry for spectral library generation	AB SCIEX TripleTOF 5600+ System mass spectrometer with Eksigent nanoLC (AS-2/1Dplus or AS-2/2Dplus) system	75 um-diameter PicoTip emitter (New Objective) packed with 20 cm of Magic 3 um, 200angstrom C18 AQ material (Bischoff Chromatography)	300 nl/min flow rate and gradients as follows: linear 2-35% B over 120 min, linear 35-90% B for 1 min, isocratic 90% B for 4 min, linear 90-2% B for 1 min and isocratic 2% solvent B for 9 min	DDA top20 mode	500 ms and 150 ms acquisition time for the MS1 and MS2 scans respectively, and 20 s dynamic exclusion	Rolling collision energy with a collision energy spread of 15 eV	U2OS_9	GUOT_L130329_001.wiff	ProteomeXchange	PXD000953	http://www.ebi.ac.uk/pride/archive/projects/PXD000953	Spectral and assay library generation	Conversion and centroiding	GUOT_L130329_001.mzXML	ProteomeXchange	PXD000953	http://www.ebi.ac.uk/pride/archive/projects/PXD000953	Data processing	PHL.pep.xml	ProteomeXchange	PXD000953	http://www.ebi.ac.uk/pride/archive/projects/PXD000953	phl004.sptxt.gz is derived from PHL.pep.xml and all 331 mzXML files (PXD000953)	phl004.sptxt.gz is archived in SWATHAtlas, accession number SAL00022	phl004_consensus.sptxt is derived from phl004.sptxt.gz	phl004_consensus.sptxt is archived in SWATHAtlas at SAL00016	http://www.swathatlas.org
U2OS_10	Peptide sample preparation for MS	DDA mass spectrometry for spectral library generation	AB SCIEX TripleTOF 5600+ System mass spectrometer with Eksigent nanoLC (AS-2/1Dplus or AS-2/2Dplus) system	75 um-diameter PicoTip emitter (New Objective) packed with 20 cm of Magic 3 um, 200angstrom C18 AQ material (Bischoff Chromatography)	300 nl/min flow rate and gradients as follows: linear 2-35% B over 120 min, linear 35-90% B for 1 min, isocratic 90% B for 4 min, linear 90-2% B for 1 min and isocratic 2% solvent B for 9 min	DDA top20 mode	500 ms and 150 ms acquisition time for the MS1 and MS2 scans respectively, and 20 s dynamic exclusion	Rolling collision energy with a collision energy spread of 15 eV	U2OS_10	GUOT_L130329_014.wiff	ProteomeXchange	PXD000953	http://www.ebi.ac.uk/pride/archive/projects/PXD000953	Spectral and assay library generation	Conversion and centroiding	GUOT_L130329_014.mzXML	ProteomeXchange	PXD000953	http://www.ebi.ac.uk/pride/archive/projects/PXD000953	Data processing	PHL.pep.xml	ProteomeXchange	PXD000953	http://www.ebi.ac.uk/pride/archive/projects/PXD000953	phl004.sptxt.gz is derived from PHL.pep.xml and all 331 mzXML files (PXD000953)	phl004.sptxt.gz is archived in SWATHAtlas, accession number SAL00022	phl004_consensus.sptxt is derived from phl004.sptxt.gz	phl004_consensus.sptxt is archived in SWATHAtlas at SAL00016	http://www.swathatlas.org
HeLa_7	Peptide sample preparation for MS	DDA mass spectrometry for spectral library generation	AB SCIEX TripleTOF 5600+ System mass spectrometer with Eksigent nanoLC (AS-2/1Dplus or AS-2/2Dplus) system	75 um-diameter PicoTip emitter (New Objective) packed with 20 cm of Magic 3 um, 200angstrom C18 AQ material (Bischoff Chromatography)	300 nl/min flow rate and gradients as follows: linear 2-35% B over 120 min, linear 35-90% B for 1 min, isocratic 90% B for 4 min, linear 90-2% B for 1 min and isocratic 2% solvent B for 9 min	DDA top20 mode	500 ms and 150 ms acquisition time for the MS1 and MS2 scans respectively, and 20 s dynamic exclusion	Rolling collision energy with a collision energy spread of 15 eV	HeLa_7	GUOT_L130330_001.wiff	ProteomeXchange	PXD000953	http://www.ebi.ac.uk/pride/archive/projects/PXD000953	Spectral and assay library generation	Conversion and centroiding	GUOT_L130330_001.mzXML	ProteomeXchange	PXD000953	http://www.ebi.ac.uk/pride/archive/projects/PXD000953	Data processing	PHL.pep.xml	ProteomeXchange	PXD000953	http://www.ebi.ac.uk/pride/archive/projects/PXD000953	phl004.sptxt.gz is derived from PHL.pep.xml and all 331 mzXML files (PXD000953)	phl004.sptxt.gz is archived in SWATHAtlas, accession number SAL00022	phl004_consensus.sptxt is derived from phl004.sptxt.gz	phl004_consensus.sptxt is archived in SWATHAtlas at SAL00016	http://www.swathatlas.org
HeLa_8	Peptide sample preparation for MS	DDA mass spectrometry for spectral library generation	AB SCIEX TripleTOF 5600+ System mass spectrometer with Eksigent nanoLC (AS-2/1Dplus or AS-2/2Dplus) system	75 um-diameter PicoTip emitter (New Objective) packed with 20 cm of Magic 3 um, 200angstrom C18 AQ material (Bischoff Chromatography)	300 nl/min flow rate and gradients as follows: linear 2-35% B over 120 min, linear 35-90% B for 1 min, isocratic 90% B for 4 min, linear 90-2% B for 1 min and isocratic 2% solvent B for 9 min	DDA top20 mode	500 ms and 150 ms acquisition time for the MS1 and MS2 scans respectively, and 20 s dynamic exclusion	Rolling collision energy with a collision energy spread of 15 eV	HeLa_8	GUOT_L130330_002.wiff	ProteomeXchange	PXD000953	http://www.ebi.ac.uk/pride/archive/projects/PXD000953	Spectral and assay library generation	Conversion and centroiding	GUOT_L130330_002.mzXML	ProteomeXchange	PXD000953	http://www.ebi.ac.uk/pride/archive/projects/PXD000953	Data processing	PHL.pep.xml	ProteomeXchange	PXD000953	http://www.ebi.ac.uk/pride/archive/projects/PXD000953	phl004.sptxt.gz is derived from PHL.pep.xml and all 331 mzXML files (PXD000953)	phl004.sptxt.gz is archived in SWATHAtlas, accession number SAL00022	phl004_consensus.sptxt is derived from phl004.sptxt.gz	phl004_consensus.sptxt is archived in SWATHAtlas at SAL00016	http://www.swathatlas.org
HeLa_9	Peptide sample preparation for MS	DDA mass spectrometry for spectral library generation	AB SCIEX TripleTOF 5600+ System mass spectrometer with Eksigent nanoLC (AS-2/1Dplus or AS-2/2Dplus) system	75 um-diameter PicoTip emitter (New Objective) packed with 20 cm of Magic 3 um, 200angstrom C18 AQ material (Bischoff Chromatography)	300 nl/min flow rate and gradients as follows: linear 2-35% B over 120 min, linear 35-90% B for 1 min, isocratic 90% B for 4 min, linear 90-2% B for 1 min and isocratic 2% solvent B for 9 min	DDA top20 mode	500 ms and 150 ms acquisition time for the MS1 and MS2 scans respectively, and 20 s dynamic exclusion	Rolling collision energy with a collision energy spread of 15 eV	HeLa_9	GUOT_L130330_003.wiff	ProteomeXchange	PXD000953	http://www.ebi.ac.uk/pride/archive/projects/PXD000953	Spectral and assay library generation	Conversion and centroiding	GUOT_L130330_003.mzXML	ProteomeXchange	PXD000953	http://www.ebi.ac.uk/pride/archive/projects/PXD000953	Data processing	PHL.pep.xml	ProteomeXchange	PXD000953	http://www.ebi.ac.uk/pride/archive/projects/PXD000953	phl004.sptxt.gz is derived from PHL.pep.xml and all 331 mzXML files (PXD000953)	phl004.sptxt.gz is archived in SWATHAtlas, accession number SAL00022	phl004_consensus.sptxt is derived from phl004.sptxt.gz	phl004_consensus.sptxt is archived in SWATHAtlas at SAL00016	http://www.swathatlas.org
U2OS_11	Peptide sample preparation for MS	DDA mass spectrometry for spectral library generation	AB SCIEX TripleTOF 5600+ System mass spectrometer with Eksigent nanoLC (AS-2/1Dplus or AS-2/2Dplus) system	75 um-diameter PicoTip emitter (New Objective) packed with 20 cm of Magic 3 um, 200angstrom C18 AQ material (Bischoff Chromatography)	300 nl/min flow rate and gradients as follows: linear 2-35% B over 120 min, linear 35-90% B for 1 min, isocratic 90% B for 4 min, linear 90-2% B for 1 min and isocratic 2% solvent B for 9 min	DDA top20 mode	500 ms and 150 ms acquisition time for the MS1 and MS2 scans respectively, and 20 s dynamic exclusion	Rolling collision energy with a collision energy spread of 15 eV	U2OS_11	GUOT_L130330_010.wiff	ProteomeXchange	PXD000953	http://www.ebi.ac.uk/pride/archive/projects/PXD000953	Spectral and assay library generation	Conversion and centroiding	GUOT_L130330_010.mzXML	ProteomeXchange	PXD000953	http://www.ebi.ac.uk/pride/archive/projects/PXD000953	Data processing	PHL.pep.xml	ProteomeXchange	PXD000953	http://www.ebi.ac.uk/pride/archive/projects/PXD000953	phl004.sptxt.gz is derived from PHL.pep.xml and all 331 mzXML files (PXD000953)	phl004.sptxt.gz is archived in SWATHAtlas, accession number SAL00022	phl004_consensus.sptxt is derived from phl004.sptxt.gz	phl004_consensus.sptxt is archived in SWATHAtlas at SAL00016	http://www.swathatlas.org
U2OS_12	Peptide sample preparation for MS	DDA mass spectrometry for spectral library generation	AB SCIEX TripleTOF 5600+ System mass spectrometer with Eksigent nanoLC (AS-2/1Dplus or AS-2/2Dplus) system	75 um-diameter PicoTip emitter (New Objective) packed with 20 cm of Magic 3 um, 200angstrom C18 AQ material (Bischoff Chromatography)	300 nl/min flow rate and gradients as follows: linear 2-35% B over 120 min, linear 35-90% B for 1 min, isocratic 90% B for 4 min, linear 90-2% B for 1 min and isocratic 2% solvent B for 9 min	DDA top20 mode	500 ms and 150 ms acquisition time for the MS1 and MS2 scans respectively, and 20 s dynamic exclusion	Rolling collision energy with a collision energy spread of 15 eV	U2OS_12	GUOT_L130330_011.wiff	ProteomeXchange	PXD000953	http://www.ebi.ac.uk/pride/archive/projects/PXD000953	Spectral and assay library generation	Conversion and centroiding	GUOT_L130330_011.mzXML	ProteomeXchange	PXD000953	http://www.ebi.ac.uk/pride/archive/projects/PXD000953	Data processing	PHL.pep.xml	ProteomeXchange	PXD000953	http://www.ebi.ac.uk/pride/archive/projects/PXD000953	phl004.sptxt.gz is derived from PHL.pep.xml and all 331 mzXML files (PXD000953)	phl004.sptxt.gz is archived in SWATHAtlas, accession number SAL00022	phl004_consensus.sptxt is derived from phl004.sptxt.gz	phl004_consensus.sptxt is archived in SWATHAtlas at SAL00016	http://www.swathatlas.org
U2OS_13	Peptide sample preparation for MS	DDA mass spectrometry for spectral library generation	AB SCIEX TripleTOF 5600+ System mass spectrometer with Eksigent nanoLC (AS-2/1Dplus or AS-2/2Dplus) system	75 um-diameter PicoTip emitter (New Objective) packed with 20 cm of Magic 3 um, 200angstrom C18 AQ material (Bischoff Chromatography)	300 nl/min flow rate and gradients as follows: linear 2-35% B over 120 min, linear 35-90% B for 1 min, isocratic 90% B for 4 min, linear 90-2% B for 1 min and isocratic 2% solvent B for 9 min	DDA top20 mode	500 ms and 150 ms acquisition time for the MS1 and MS2 scans respectively, and 20 s dynamic exclusion	Rolling collision energy with a collision energy spread of 15 eV	U2OS_13	GUOT_L130330_012.wiff	ProteomeXchange	PXD000953	http://www.ebi.ac.uk/pride/archive/projects/PXD000953	Spectral and assay library generation	Conversion and centroiding	GUOT_L130330_012.mzXML	ProteomeXchange	PXD000953	http://www.ebi.ac.uk/pride/archive/projects/PXD000953	Data processing	PHL.pep.xml	ProteomeXchange	PXD000953	http://www.ebi.ac.uk/pride/archive/projects/PXD000953	phl004.sptxt.gz is derived from PHL.pep.xml and all 331 mzXML files (PXD000953)	phl004.sptxt.gz is archived in SWATHAtlas, accession number SAL00022	phl004_consensus.sptxt is derived from phl004.sptxt.gz	phl004_consensus.sptxt is archived in SWATHAtlas at SAL00016	http://www.swathatlas.org
NCI60_1	Peptide sample preparation for MS	DDA mass spectrometry for spectral library generation	AB SCIEX TripleTOF 5600+ System mass spectrometer with Eksigent nanoLC (AS-2/1Dplus or AS-2/2Dplus) system	75 um-diameter PicoTip emitter (New Objective) packed with 20 cm of Magic 3 um, 200angstrom C18 AQ material (Bischoff Chromatography)	300 nl/min flow rate and gradients as follows: linear 2-35% B over 120 min, linear 35-90% B for 1 min, isocratic 90% B for 4 min, linear 90-2% B for 1 min and isocratic 2% solvent B for 9 min	DDA top20 mode	500 ms and 150 ms acquisition time for the MS1 and MS2 scans respectively, and 20 s dynamic exclusion	Rolling collision energy with a collision energy spread of 15 eV	NCI60_1	GUOT_L130610_002.wiff	ProteomeXchange	PXD000953	http://www.ebi.ac.uk/pride/archive/projects/PXD000953	Spectral and assay library generation	Conversion and centroiding	GUOT_L130610_002.mzXML	ProteomeXchange	PXD000953	http://www.ebi.ac.uk/pride/archive/projects/PXD000953	Data processing	PHL.pep.xml	ProteomeXchange	PXD000953	http://www.ebi.ac.uk/pride/archive/projects/PXD000953	phl004.sptxt.gz is derived from PHL.pep.xml and all 331 mzXML files (PXD000953)	phl004.sptxt.gz is archived in SWATHAtlas, accession number SAL00022	phl004_consensus.sptxt is derived from phl004.sptxt.gz	phl004_consensus.sptxt is archived in SWATHAtlas at SAL00016	http://www.swathatlas.org
NCI60_2	Peptide sample preparation for MS	DDA mass spectrometry for spectral library generation	AB SCIEX TripleTOF 5600+ System mass spectrometer with Eksigent nanoLC (AS-2/1Dplus or AS-2/2Dplus) system	75 um-diameter PicoTip emitter (New Objective) packed with 20 cm of Magic 3 um, 200angstrom C18 AQ material (Bischoff Chromatography)	300 nl/min flow rate and gradients as follows: linear 2-35% B over 120 min, linear 35-90% B for 1 min, isocratic 90% B for 4 min, linear 90-2% B for 1 min and isocratic 2% solvent B for 9 min	DDA top20 mode	500 ms and 150 ms acquisition time for the MS1 and MS2 scans respectively, and 20 s dynamic exclusion	Rolling collision energy with a collision energy spread of 15 eV	NCI60_2	GUOT_L130611_009.wiff	ProteomeXchange	PXD000953	http://www.ebi.ac.uk/pride/archive/projects/PXD000953	Spectral and assay library generation	Conversion and centroiding	GUOT_L130611_009.mzXML	ProteomeXchange	PXD000953	http://www.ebi.ac.uk/pride/archive/projects/PXD000953	Data processing	PHL.pep.xml	ProteomeXchange	PXD000953	http://www.ebi.ac.uk/pride/archive/projects/PXD000953	phl004.sptxt.gz is derived from PHL.pep.xml and all 331 mzXML files (PXD000953)	phl004.sptxt.gz is archived in SWATHAtlas, accession number SAL00022	phl004_consensus.sptxt is derived from phl004.sptxt.gz	phl004_consensus.sptxt is archived in SWATHAtlas at SAL00016	http://www.swathatlas.org
NCI60_3	Peptide sample preparation for MS	DDA mass spectrometry for spectral library generation	AB SCIEX TripleTOF 5600+ System mass spectrometer with Eksigent nanoLC (AS-2/1Dplus or AS-2/2Dplus) system	75 um-diameter PicoTip emitter (New Objective) packed with 20 cm of Magic 3 um, 200angstrom C18 AQ material (Bischoff Chromatography)	300 nl/min flow rate and gradients as follows: linear 2-35% B over 120 min, linear 35-90% B for 1 min, isocratic 90% B for 4 min, linear 90-2% B for 1 min and isocratic 2% solvent B for 9 min	DDA top20 mode	500 ms and 150 ms acquisition time for the MS1 and MS2 scans respectively, and 20 s dynamic exclusion	Rolling collision energy with a collision energy spread of 15 eV	NCI60_3	GUOT_L130612_001.wiff	ProteomeXchange	PXD000953	http://www.ebi.ac.uk/pride/archive/projects/PXD000953	Spectral and assay library generation	Conversion and centroiding	GUOT_L130612_001.mzXML	ProteomeXchange	PXD000953	http://www.ebi.ac.uk/pride/archive/projects/PXD000953	Data processing	PHL.pep.xml	ProteomeXchange	PXD000953	http://www.ebi.ac.uk/pride/archive/projects/PXD000953	phl004.sptxt.gz is derived from PHL.pep.xml and all 331 mzXML files (PXD000953)	phl004.sptxt.gz is archived in SWATHAtlas, accession number SAL00022	phl004_consensus.sptxt is derived from phl004.sptxt.gz	phl004_consensus.sptxt is archived in SWATHAtlas at SAL00016	http://www.swathatlas.org
NCI60_4	Peptide sample preparation for MS	DDA mass spectrometry for spectral library generation	AB SCIEX TripleTOF 5600+ System mass spectrometer with Eksigent nanoLC (AS-2/1Dplus or AS-2/2Dplus) system	75 um-diameter PicoTip emitter (New Objective) packed with 20 cm of Magic 3 um, 200angstrom C18 AQ material (Bischoff Chromatography)	300 nl/min flow rate and gradients as follows: linear 2-35% B over 120 min, linear 35-90% B for 1 min, isocratic 90% B for 4 min, linear 90-2% B for 1 min and isocratic 2% solvent B for 9 min	DDA top20 mode	500 ms and 150 ms acquisition time for the MS1 and MS2 scans respectively, and 20 s dynamic exclusion	Rolling collision energy with a collision energy spread of 15 eV	NCI60_4	GUOT_L130613_001.wiff	ProteomeXchange	PXD000953	http://www.ebi.ac.uk/pride/archive/projects/PXD000953	Spectral and assay library generation	Conversion and centroiding	GUOT_L130613_001.mzXML	ProteomeXchange	PXD000953	http://www.ebi.ac.uk/pride/archive/projects/PXD000953	Data processing	PHL.pep.xml	ProteomeXchange	PXD000953	http://www.ebi.ac.uk/pride/archive/projects/PXD000953	phl004.sptxt.gz is derived from PHL.pep.xml and all 331 mzXML files (PXD000953)	phl004.sptxt.gz is archived in SWATHAtlas, accession number SAL00022	phl004_consensus.sptxt is derived from phl004.sptxt.gz	phl004_consensus.sptxt is archived in SWATHAtlas at SAL00016	http://www.swathatlas.org
NCI60_5	Peptide sample preparation for MS	DDA mass spectrometry for spectral library generation	AB SCIEX TripleTOF 5600+ System mass spectrometer with Eksigent nanoLC (AS-2/1Dplus or AS-2/2Dplus) system	75 um-diameter PicoTip emitter (New Objective) packed with 20 cm of Magic 3 um, 200angstrom C18 AQ material (Bischoff Chromatography)	300 nl/min flow rate and gradients as follows: linear 2-35% B over 120 min, linear 35-90% B for 1 min, isocratic 90% B for 4 min, linear 90-2% B for 1 min and isocratic 2% solvent B for 9 min	DDA top20 mode	500 ms and 150 ms acquisition time for the MS1 and MS2 scans respectively, and 20 s dynamic exclusion	Rolling collision energy with a collision energy spread of 15 eV	NCI60_5	GUOT_L130614_001.wiff	ProteomeXchange	PXD000953	http://www.ebi.ac.uk/pride/archive/projects/PXD000953	Spectral and assay library generation	Conversion and centroiding	GUOT_L130614_001.mzXML	ProteomeXchange	PXD000953	http://www.ebi.ac.uk/pride/archive/projects/PXD000953	Data processing	PHL.pep.xml	ProteomeXchange	PXD000953	http://www.ebi.ac.uk/pride/archive/projects/PXD000953	phl004.sptxt.gz is derived from PHL.pep.xml and all 331 mzXML files (PXD000953)	phl004.sptxt.gz is archived in SWATHAtlas, accession number SAL00022	phl004_consensus.sptxt is derived from phl004.sptxt.gz	phl004_consensus.sptxt is archived in SWATHAtlas at SAL00016	http://www.swathatlas.org
NCI60_6	Peptide sample preparation for MS	DDA mass spectrometry for spectral library generation	AB SCIEX TripleTOF 5600+ System mass spectrometer with Eksigent nanoLC (AS-2/1Dplus or AS-2/2Dplus) system	75 um-diameter PicoTip emitter (New Objective) packed with 20 cm of Magic 3 um, 200angstrom C18 AQ material (Bischoff Chromatography)	300 nl/min flow rate and gradients as follows: linear 2-35% B over 120 min, linear 35-90% B for 1 min, isocratic 90% B for 4 min, linear 90-2% B for 1 min and isocratic 2% solvent B for 9 min	DDA top20 mode	500 ms and 150 ms acquisition time for the MS1 and MS2 scans respectively, and 20 s dynamic exclusion	Rolling collision energy with a collision energy spread of 15 eV	NCI60_6	GUOT_L130615_001.wiff	ProteomeXchange	PXD000953	http://www.ebi.ac.uk/pride/archive/projects/PXD000953	Spectral and assay library generation	Conversion and centroiding	GUOT_L130615_001.mzXML	ProteomeXchange	PXD000953	http://www.ebi.ac.uk/pride/archive/projects/PXD000953	Data processing	PHL.pep.xml	ProteomeXchange	PXD000953	http://www.ebi.ac.uk/pride/archive/projects/PXD000953	phl004.sptxt.gz is derived from PHL.pep.xml and all 331 mzXML files (PXD000953)	phl004.sptxt.gz is archived in SWATHAtlas, accession number SAL00022	phl004_consensus.sptxt is derived from phl004.sptxt.gz	phl004_consensus.sptxt is archived in SWATHAtlas at SAL00016	http://www.swathatlas.org
NCI60_7	Peptide sample preparation for MS	DDA mass spectrometry for spectral library generation	AB SCIEX TripleTOF 5600+ System mass spectrometer with Eksigent nanoLC (AS-2/1Dplus or AS-2/2Dplus) system	75 um-diameter PicoTip emitter (New Objective) packed with 20 cm of Magic 3 um, 200angstrom C18 AQ material (Bischoff Chromatography)	300 nl/min flow rate and gradients as follows: linear 2-35% B over 120 min, linear 35-90% B for 1 min, isocratic 90% B for 4 min, linear 90-2% B for 1 min and isocratic 2% solvent B for 9 min	DDA top20 mode	500 ms and 150 ms acquisition time for the MS1 and MS2 scans respectively, and 20 s dynamic exclusion	Rolling collision energy with a collision energy spread of 15 eV	NCI60_7	GUOT_L130616_001.wiff	ProteomeXchange	PXD000953	http://www.ebi.ac.uk/pride/archive/projects/PXD000953	Spectral and assay library generation	Conversion and centroiding	GUOT_L130616_001.mzXML	ProteomeXchange	PXD000953	http://www.ebi.ac.uk/pride/archive/projects/PXD000953	Data processing	PHL.pep.xml	ProteomeXchange	PXD000953	http://www.ebi.ac.uk/pride/archive/projects/PXD000953	phl004.sptxt.gz is derived from PHL.pep.xml and all 331 mzXML files (PXD000953)	phl004.sptxt.gz is archived in SWATHAtlas, accession number SAL00022	phl004_consensus.sptxt is derived from phl004.sptxt.gz	phl004_consensus.sptxt is archived in SWATHAtlas at SAL00016	http://www.swathatlas.org
NCI60_8	Peptide sample preparation for MS	DDA mass spectrometry for spectral library generation	AB SCIEX TripleTOF 5600+ System mass spectrometer with Eksigent nanoLC (AS-2/1Dplus or AS-2/2Dplus) system	75 um-diameter PicoTip emitter (New Objective) packed with 20 cm of Magic 3 um, 200angstrom C18 AQ material (Bischoff Chromatography)	300 nl/min flow rate and gradients as follows: linear 2-35% B over 120 min, linear 35-90% B for 1 min, isocratic 90% B for 4 min, linear 90-2% B for 1 min and isocratic 2% solvent B for 9 min	DDA top20 mode	500 ms and 150 ms acquisition time for the MS1 and MS2 scans respectively, and 20 s dynamic exclusion	Rolling collision energy with a collision energy spread of 15 eV	NCI60_8	GUOT_L130617_001.wiff	ProteomeXchange	PXD000953	http://www.ebi.ac.uk/pride/archive/projects/PXD000953	Spectral and assay library generation	Conversion and centroiding	GUOT_L130617_001.mzXML	ProteomeXchange	PXD000953	http://www.ebi.ac.uk/pride/archive/projects/PXD000953	Data processing	PHL.pep.xml	ProteomeXchange	PXD000953	http://www.ebi.ac.uk/pride/archive/projects/PXD000953	phl004.sptxt.gz is derived from PHL.pep.xml and all 331 mzXML files (PXD000953)	phl004.sptxt.gz is archived in SWATHAtlas, accession number SAL00022	phl004_consensus.sptxt is derived from phl004.sptxt.gz	phl004_consensus.sptxt is archived in SWATHAtlas at SAL00016	http://www.swathatlas.org
NCI60_9	Peptide sample preparation for MS	DDA mass spectrometry for spectral library generation	AB SCIEX TripleTOF 5600+ System mass spectrometer with Eksigent nanoLC (AS-2/1Dplus or AS-2/2Dplus) system	75 um-diameter PicoTip emitter (New Objective) packed with 20 cm of Magic 3 um, 200angstrom C18 AQ material (Bischoff Chromatography)	300 nl/min flow rate and gradients as follows: linear 2-35% B over 120 min, linear 35-90% B for 1 min, isocratic 90% B for 4 min, linear 90-2% B for 1 min and isocratic 2% solvent B for 9 min	DDA top20 mode	500 ms and 150 ms acquisition time for the MS1 and MS2 scans respectively, and 20 s dynamic exclusion	Rolling collision energy with a collision energy spread of 15 eV	NCI60_9	GUOT_L130618_001.wiff	ProteomeXchange	PXD000953	http://www.ebi.ac.uk/pride/archive/projects/PXD000953	Spectral and assay library generation	Conversion and centroiding	GUOT_L130618_001.mzXML	ProteomeXchange	PXD000953	http://www.ebi.ac.uk/pride/archive/projects/PXD000953	Data processing	PHL.pep.xml	ProteomeXchange	PXD000953	http://www.ebi.ac.uk/pride/archive/projects/PXD000953	phl004.sptxt.gz is derived from PHL.pep.xml and all 331 mzXML files (PXD000953)	phl004.sptxt.gz is archived in SWATHAtlas, accession number SAL00022	phl004_consensus.sptxt is derived from phl004.sptxt.gz	phl004_consensus.sptxt is archived in SWATHAtlas at SAL00016	http://www.swathatlas.org
NCI60_10	Peptide sample preparation for MS	DDA mass spectrometry for spectral library generation	AB SCIEX TripleTOF 5600+ System mass spectrometer with Eksigent nanoLC (AS-2/1Dplus or AS-2/2Dplus) system	75 um-diameter PicoTip emitter (New Objective) packed with 20 cm of Magic 3 um, 200angstrom C18 AQ material (Bischoff Chromatography)	300 nl/min flow rate and gradients as follows: linear 2-35% B over 120 min, linear 35-90% B for 1 min, isocratic 90% B for 4 min, linear 90-2% B for 1 min and isocratic 2% solvent B for 9 min	DDA top20 mode	500 ms and 150 ms acquisition time for the MS1 and MS2 scans respectively, and 20 s dynamic exclusion	Rolling collision energy with a collision energy spread of 15 eV	NCI60_10	GUOT_L130619_001.wiff	ProteomeXchange	PXD000953	http://www.ebi.ac.uk/pride/archive/projects/PXD000953	Spectral and assay library generation	Conversion and centroiding	GUOT_L130619_001.mzXML	ProteomeXchange	PXD000953	http://www.ebi.ac.uk/pride/archive/projects/PXD000953	Data processing	PHL.pep.xml	ProteomeXchange	PXD000953	http://www.ebi.ac.uk/pride/archive/projects/PXD000953	phl004.sptxt.gz is derived from PHL.pep.xml and all 331 mzXML files (PXD000953)	phl004.sptxt.gz is archived in SWATHAtlas, accession number SAL00022	phl004_consensus.sptxt is derived from phl004.sptxt.gz	phl004_consensus.sptxt is archived in SWATHAtlas at SAL00016	http://www.swathatlas.org
NCI60_11	Peptide sample preparation for MS	DDA mass spectrometry for spectral library generation	AB SCIEX TripleTOF 5600+ System mass spectrometer with Eksigent nanoLC (AS-2/1Dplus or AS-2/2Dplus) system	75 um-diameter PicoTip emitter (New Objective) packed with 20 cm of Magic 3 um, 200angstrom C18 AQ material (Bischoff Chromatography)	300 nl/min flow rate and gradients as follows: linear 2-35% B over 120 min, linear 35-90% B for 1 min, isocratic 90% B for 4 min, linear 90-2% B for 1 min and isocratic 2% solvent B for 9 min	DDA top20 mode	500 ms and 150 ms acquisition time for the MS1 and MS2 scans respectively, and 20 s dynamic exclusion	Rolling collision energy with a collision energy spread of 15 eV	NCI60_11	GUOT_L130620_001.wiff	ProteomeXchange	PXD000953	http://www.ebi.ac.uk/pride/archive/projects/PXD000953	Spectral and assay library generation	Conversion and centroiding	GUOT_L130620_001.mzXML	ProteomeXchange	PXD000953	http://www.ebi.ac.uk/pride/archive/projects/PXD000953	Data processing	PHL.pep.xml	ProteomeXchange	PXD000953	http://www.ebi.ac.uk/pride/archive/projects/PXD000953	phl004.sptxt.gz is derived from PHL.pep.xml and all 331 mzXML files (PXD000953)	phl004.sptxt.gz is archived in SWATHAtlas, accession number SAL00022	phl004_consensus.sptxt is derived from phl004.sptxt.gz	phl004_consensus.sptxt is archived in SWATHAtlas at SAL00016	http://www.swathatlas.org
NCI60_12	Peptide sample preparation for MS	DDA mass spectrometry for spectral library generation	AB SCIEX TripleTOF 5600+ System mass spectrometer with Eksigent nanoLC (AS-2/1Dplus or AS-2/2Dplus) system	75 um-diameter PicoTip emitter (New Objective) packed with 20 cm of Magic 3 um, 200angstrom C18 AQ material (Bischoff Chromatography)	300 nl/min flow rate and gradients as follows: linear 2-35% B over 120 min, linear 35-90% B for 1 min, isocratic 90% B for 4 min, linear 90-2% B for 1 min and isocratic 2% solvent B for 9 min	DDA top20 mode	500 ms and 150 ms acquisition time for the MS1 and MS2 scans respectively, and 20 s dynamic exclusion	Rolling collision energy with a collision energy spread of 15 eV	NCI60_12	GUOT_L130621_001B.wiff	ProteomeXchange	PXD000953	http://www.ebi.ac.uk/pride/archive/projects/PXD000953	Spectral and assay library generation	Conversion and centroiding	GUOT_L130621_001B.mzXML	ProteomeXchange	PXD000953	http://www.ebi.ac.uk/pride/archive/projects/PXD000953	Data processing	PHL.pep.xml	ProteomeXchange	PXD000953	http://www.ebi.ac.uk/pride/archive/projects/PXD000953	phl004.sptxt.gz is derived from PHL.pep.xml and all 331 mzXML files (PXD000953)	phl004.sptxt.gz is archived in SWATHAtlas, accession number SAL00022	phl004_consensus.sptxt is derived from phl004.sptxt.gz	phl004_consensus.sptxt is archived in SWATHAtlas at SAL00016	http://www.swathatlas.org
NCI60_13	Peptide sample preparation for MS	DDA mass spectrometry for spectral library generation	AB SCIEX TripleTOF 5600+ System mass spectrometer with Eksigent nanoLC (AS-2/1Dplus or AS-2/2Dplus) system	75 um-diameter PicoTip emitter (New Objective) packed with 20 cm of Magic 3 um, 200angstrom C18 AQ material (Bischoff Chromatography)	300 nl/min flow rate and gradients as follows: linear 2-35% B over 120 min, linear 35-90% B for 1 min, isocratic 90% B for 4 min, linear 90-2% B for 1 min and isocratic 2% solvent B for 9 min	DDA top20 mode	500 ms and 150 ms acquisition time for the MS1 and MS2 scans respectively, and 20 s dynamic exclusion	Rolling collision energy with a collision energy spread of 15 eV	NCI60_13	GUOT_L130622_001.wiff	ProteomeXchange	PXD000953	http://www.ebi.ac.uk/pride/archive/projects/PXD000953	Spectral and assay library generation	Conversion and centroiding	GUOT_L130622_001.mzXML	ProteomeXchange	PXD000953	http://www.ebi.ac.uk/pride/archive/projects/PXD000953	Data processing	PHL.pep.xml	ProteomeXchange	PXD000953	http://www.ebi.ac.uk/pride/archive/projects/PXD000953	phl004.sptxt.gz is derived from PHL.pep.xml and all 331 mzXML files (PXD000953)	phl004.sptxt.gz is archived in SWATHAtlas, accession number SAL00022	phl004_consensus.sptxt is derived from phl004.sptxt.gz	phl004_consensus.sptxt is archived in SWATHAtlas at SAL00016	http://www.swathatlas.org
NCI60_14	Peptide sample preparation for MS	DDA mass spectrometry for spectral library generation	AB SCIEX TripleTOF 5600+ System mass spectrometer with Eksigent nanoLC (AS-2/1Dplus or AS-2/2Dplus) system	75 um-diameter PicoTip emitter (New Objective) packed with 20 cm of Magic 3 um, 200angstrom C18 AQ material (Bischoff Chromatography)	300 nl/min flow rate and gradients as follows: linear 2-35% B over 120 min, linear 35-90% B for 1 min, isocratic 90% B for 4 min, linear 90-2% B for 1 min and isocratic 2% solvent B for 9 min	DDA top20 mode	500 ms and 150 ms acquisition time for the MS1 and MS2 scans respectively, and 20 s dynamic exclusion	Rolling collision energy with a collision energy spread of 15 eV	NCI60_14	GUOT_L130704_001.wiff	ProteomeXchange	PXD000953	http://www.ebi.ac.uk/pride/archive/projects/PXD000953	Spectral and assay library generation	Conversion and centroiding	GUOT_L130704_001.mzXML	ProteomeXchange	PXD000953	http://www.ebi.ac.uk/pride/archive/projects/PXD000953	Data processing	PHL.pep.xml	ProteomeXchange	PXD000953	http://www.ebi.ac.uk/pride/archive/projects/PXD000953	phl004.sptxt.gz is derived from PHL.pep.xml and all 331 mzXML files (PXD000953)	phl004.sptxt.gz is archived in SWATHAtlas, accession number SAL00022	phl004_consensus.sptxt is derived from phl004.sptxt.gz	phl004_consensus.sptxt is archived in SWATHAtlas at SAL00016	http://www.swathatlas.org
NCI60_15	Peptide sample preparation for MS	DDA mass spectrometry for spectral library generation	AB SCIEX TripleTOF 5600+ System mass spectrometer with Eksigent nanoLC (AS-2/1Dplus or AS-2/2Dplus) system	75 um-diameter PicoTip emitter (New Objective) packed with 20 cm of Magic 3 um, 200angstrom C18 AQ material (Bischoff Chromatography)	300 nl/min flow rate and gradients as follows: linear 2-35% B over 120 min, linear 35-90% B for 1 min, isocratic 90% B for 4 min, linear 90-2% B for 1 min and isocratic 2% solvent B for 9 min	DDA top20 mode	500 ms and 150 ms acquisition time for the MS1 and MS2 scans respectively, and 20 s dynamic exclusion	Rolling collision energy with a collision energy spread of 15 eV	NCI60_15	GUOT_L130704_002.wiff	ProteomeXchange	PXD000953	http://www.ebi.ac.uk/pride/archive/projects/PXD000953	Spectral and assay library generation	Conversion and centroiding	GUOT_L130704_002.mzXML	ProteomeXchange	PXD000953	http://www.ebi.ac.uk/pride/archive/projects/PXD000953	Data processing	PHL.pep.xml	ProteomeXchange	PXD000953	http://www.ebi.ac.uk/pride/archive/projects/PXD000953	phl004.sptxt.gz is derived from PHL.pep.xml and all 331 mzXML files (PXD000953)	phl004.sptxt.gz is archived in SWATHAtlas, accession number SAL00022	phl004_consensus.sptxt is derived from phl004.sptxt.gz	phl004_consensus.sptxt is archived in SWATHAtlas at SAL00016	http://www.swathatlas.org
NCI60_16	Peptide sample preparation for MS	DDA mass spectrometry for spectral library generation	AB SCIEX TripleTOF 5600+ System mass spectrometer with Eksigent nanoLC (AS-2/1Dplus or AS-2/2Dplus) system	75 um-diameter PicoTip emitter (New Objective) packed with 20 cm of Magic 3 um, 200angstrom C18 AQ material (Bischoff Chromatography)	300 nl/min flow rate and gradients as follows: linear 2-35% B over 120 min, linear 35-90% B for 1 min, isocratic 90% B for 4 min, linear 90-2% B for 1 min and isocratic 2% solvent B for 9 min	DDA top20 mode	500 ms and 150 ms acquisition time for the MS1 and MS2 scans respectively, and 20 s dynamic exclusion	Rolling collision energy with a collision energy spread of 15 eV	NCI60_16	GUOT_L130704_003.wiff	ProteomeXchange	PXD000953	http://www.ebi.ac.uk/pride/archive/projects/PXD000953	Spectral and assay library generation	Conversion and centroiding	GUOT_L130704_003.mzXML	ProteomeXchange	PXD000953	http://www.ebi.ac.uk/pride/archive/projects/PXD000953	Data processing	PHL.pep.xml	ProteomeXchange	PXD000953	http://www.ebi.ac.uk/pride/archive/projects/PXD000953	phl004.sptxt.gz is derived from PHL.pep.xml and all 331 mzXML files (PXD000953)	phl004.sptxt.gz is archived in SWATHAtlas, accession number SAL00022	phl004_consensus.sptxt is derived from phl004.sptxt.gz	phl004_consensus.sptxt is archived in SWATHAtlas at SAL00016	http://www.swathatlas.org
NCI60_17	Peptide sample preparation for MS	DDA mass spectrometry for spectral library generation	AB SCIEX TripleTOF 5600+ System mass spectrometer with Eksigent nanoLC (AS-2/1Dplus or AS-2/2Dplus) system	75 um-diameter PicoTip emitter (New Objective) packed with 20 cm of Magic 3 um, 200angstrom C18 AQ material (Bischoff Chromatography)	300 nl/min flow rate and gradients as follows: linear 2-35% B over 120 min, linear 35-90% B for 1 min, isocratic 90% B for 4 min, linear 90-2% B for 1 min and isocratic 2% solvent B for 9 min	DDA top20 mode	500 ms and 150 ms acquisition time for the MS1 and MS2 scans respectively, and 20 s dynamic exclusion	Rolling collision energy with a collision energy spread of 15 eV	NCI60_17	GUOT_L130704_004.wiff	ProteomeXchange	PXD000953	http://www.ebi.ac.uk/pride/archive/projects/PXD000953	Spectral and assay library generation	Conversion and centroiding	GUOT_L130704_004.mzXML	ProteomeXchange	PXD000953	http://www.ebi.ac.uk/pride/archive/projects/PXD000953	Data processing	PHL.pep.xml	ProteomeXchange	PXD000953	http://www.ebi.ac.uk/pride/archive/projects/PXD000953	phl004.sptxt.gz is derived from PHL.pep.xml and all 331 mzXML files (PXD000953)	phl004.sptxt.gz is archived in SWATHAtlas, accession number SAL00022	phl004_consensus.sptxt is derived from phl004.sptxt.gz	phl004_consensus.sptxt is archived in SWATHAtlas at SAL00016	http://www.swathatlas.org
NCI60_18	Peptide sample preparation for MS	DDA mass spectrometry for spectral library generation	AB SCIEX TripleTOF 5600+ System mass spectrometer with Eksigent nanoLC (AS-2/1Dplus or AS-2/2Dplus) system	75 um-diameter PicoTip emitter (New Objective) packed with 20 cm of Magic 3 um, 200angstrom C18 AQ material (Bischoff Chromatography)	300 nl/min flow rate and gradients as follows: linear 2-35% B over 120 min, linear 35-90% B for 1 min, isocratic 90% B for 4 min, linear 90-2% B for 1 min and isocratic 2% solvent B for 9 min	DDA top20 mode	500 ms and 150 ms acquisition time for the MS1 and MS2 scans respectively, and 20 s dynamic exclusion	Rolling collision energy with a collision energy spread of 15 eV	NCI60_18	GUOT_L130704_005.wiff	ProteomeXchange	PXD000953	http://www.ebi.ac.uk/pride/archive/projects/PXD000953	Spectral and assay library generation	Conversion and centroiding	GUOT_L130704_005.mzXML	ProteomeXchange	PXD000953	http://www.ebi.ac.uk/pride/archive/projects/PXD000953	Data processing	PHL.pep.xml	ProteomeXchange	PXD000953	http://www.ebi.ac.uk/pride/archive/projects/PXD000953	phl004.sptxt.gz is derived from PHL.pep.xml and all 331 mzXML files (PXD000953)	phl004.sptxt.gz is archived in SWATHAtlas, accession number SAL00022	phl004_consensus.sptxt is derived from phl004.sptxt.gz	phl004_consensus.sptxt is archived in SWATHAtlas at SAL00016	http://www.swathatlas.org
NCI60_19	Peptide sample preparation for MS	DDA mass spectrometry for spectral library generation	AB SCIEX TripleTOF 5600+ System mass spectrometer with Eksigent nanoLC (AS-2/1Dplus or AS-2/2Dplus) system	75 um-diameter PicoTip emitter (New Objective) packed with 20 cm of Magic 3 um, 200angstrom C18 AQ material (Bischoff Chromatography)	300 nl/min flow rate and gradients as follows: linear 2-35% B over 120 min, linear 35-90% B for 1 min, isocratic 90% B for 4 min, linear 90-2% B for 1 min and isocratic 2% solvent B for 9 min	DDA top20 mode	500 ms and 150 ms acquisition time for the MS1 and MS2 scans respectively, and 20 s dynamic exclusion	Rolling collision energy with a collision energy spread of 15 eV	NCI60_19	GUOT_L130704_006.wiff	ProteomeXchange	PXD000953	http://www.ebi.ac.uk/pride/archive/projects/PXD000953	Spectral and assay library generation	Conversion and centroiding	GUOT_L130704_006.mzXML	ProteomeXchange	PXD000953	http://www.ebi.ac.uk/pride/archive/projects/PXD000953	Data processing	PHL.pep.xml	ProteomeXchange	PXD000953	http://www.ebi.ac.uk/pride/archive/projects/PXD000953	phl004.sptxt.gz is derived from PHL.pep.xml and all 331 mzXML files (PXD000953)	phl004.sptxt.gz is archived in SWATHAtlas, accession number SAL00022	phl004_consensus.sptxt is derived from phl004.sptxt.gz	phl004_consensus.sptxt is archived in SWATHAtlas at SAL00016	http://www.swathatlas.org
NCI60_20	Peptide sample preparation for MS	DDA mass spectrometry for spectral library generation	AB SCIEX TripleTOF 5600+ System mass spectrometer with Eksigent nanoLC (AS-2/1Dplus or AS-2/2Dplus) system	75 um-diameter PicoTip emitter (New Objective) packed with 20 cm of Magic 3 um, 200angstrom C18 AQ material (Bischoff Chromatography)	300 nl/min flow rate and gradients as follows: linear 2-35% B over 120 min, linear 35-90% B for 1 min, isocratic 90% B for 4 min, linear 90-2% B for 1 min and isocratic 2% solvent B for 9 min	DDA top20 mode	500 ms and 150 ms acquisition time for the MS1 and MS2 scans respectively, and 20 s dynamic exclusion	Rolling collision energy with a collision energy spread of 15 eV	NCI60_20	GUOT_L130706_001.wiff	ProteomeXchange	PXD000953	http://www.ebi.ac.uk/pride/archive/projects/PXD000953	Spectral and assay library generation	Conversion and centroiding	GUOT_L130706_001.mzXML	ProteomeXchange	PXD000953	http://www.ebi.ac.uk/pride/archive/projects/PXD000953	Data processing	PHL.pep.xml	ProteomeXchange	PXD000953	http://www.ebi.ac.uk/pride/archive/projects/PXD000953	phl004.sptxt.gz is derived from PHL.pep.xml and all 331 mzXML files (PXD000953)	phl004.sptxt.gz is archived in SWATHAtlas, accession number SAL00022	phl004_consensus.sptxt is derived from phl004.sptxt.gz	phl004_consensus.sptxt is archived in SWATHAtlas at SAL00016	http://www.swathatlas.org
NCI60_21	Peptide sample preparation for MS	DDA mass spectrometry for spectral library generation	AB SCIEX TripleTOF 5600+ System mass spectrometer with Eksigent nanoLC (AS-2/1Dplus or AS-2/2Dplus) system	75 um-diameter PicoTip emitter (New Objective) packed with 20 cm of Magic 3 um, 200angstrom C18 AQ material (Bischoff Chromatography)	300 nl/min flow rate and gradients as follows: linear 2-35% B over 120 min, linear 35-90% B for 1 min, isocratic 90% B for 4 min, linear 90-2% B for 1 min and isocratic 2% solvent B for 9 min	DDA top20 mode	500 ms and 150 ms acquisition time for the MS1 and MS2 scans respectively, and 20 s dynamic exclusion	Rolling collision energy with a collision energy spread of 15 eV	NCI60_21	GUOT_L130706_002.wiff	ProteomeXchange	PXD000953	http://www.ebi.ac.uk/pride/archive/projects/PXD000953	Spectral and assay library generation	Conversion and centroiding	GUOT_L130706_002.mzXML	ProteomeXchange	PXD000953	http://www.ebi.ac.uk/pride/archive/projects/PXD000953	Data processing	PHL.pep.xml	ProteomeXchange	PXD000953	http://www.ebi.ac.uk/pride/archive/projects/PXD000953	phl004.sptxt.gz is derived from PHL.pep.xml and all 331 mzXML files (PXD000953)	phl004.sptxt.gz is archived in SWATHAtlas, accession number SAL00022	phl004_consensus.sptxt is derived from phl004.sptxt.gz	phl004_consensus.sptxt is archived in SWATHAtlas at SAL00016	http://www.swathatlas.org
NCI60_22	Peptide sample preparation for MS	DDA mass spectrometry for spectral library generation	AB SCIEX TripleTOF 5600+ System mass spectrometer with Eksigent nanoLC (AS-2/1Dplus or AS-2/2Dplus) system	75 um-diameter PicoTip emitter (New Objective) packed with 20 cm of Magic 3 um, 200angstrom C18 AQ material (Bischoff Chromatography)	300 nl/min flow rate and gradients as follows: linear 2-35% B over 120 min, linear 35-90% B for 1 min, isocratic 90% B for 4 min, linear 90-2% B for 1 min and isocratic 2% solvent B for 9 min	DDA top20 mode	500 ms and 150 ms acquisition time for the MS1 and MS2 scans respectively, and 20 s dynamic exclusion	Rolling collision energy with a collision energy spread of 15 eV	NCI60_22	GUOT_L130706_003.wiff	ProteomeXchange	PXD000953	http://www.ebi.ac.uk/pride/archive/projects/PXD000953	Spectral and assay library generation	Conversion and centroiding	GUOT_L130706_003.mzXML	ProteomeXchange	PXD000953	http://www.ebi.ac.uk/pride/archive/projects/PXD000953	Data processing	PHL.pep.xml	ProteomeXchange	PXD000953	http://www.ebi.ac.uk/pride/archive/projects/PXD000953	phl004.sptxt.gz is derived from PHL.pep.xml and all 331 mzXML files (PXD000953)	phl004.sptxt.gz is archived in SWATHAtlas, accession number SAL00022	phl004_consensus.sptxt is derived from phl004.sptxt.gz	phl004_consensus.sptxt is archived in SWATHAtlas at SAL00016	http://www.swathatlas.org
NCI60_23	Peptide sample preparation for MS	DDA mass spectrometry for spectral library generation	AB SCIEX TripleTOF 5600+ System mass spectrometer with Eksigent nanoLC (AS-2/1Dplus or AS-2/2Dplus) system	75 um-diameter PicoTip emitter (New Objective) packed with 20 cm of Magic 3 um, 200angstrom C18 AQ material (Bischoff Chromatography)	300 nl/min flow rate and gradients as follows: linear 2-35% B over 120 min, linear 35-90% B for 1 min, isocratic 90% B for 4 min, linear 90-2% B for 1 min and isocratic 2% solvent B for 9 min	DDA top20 mode	500 ms and 150 ms acquisition time for the MS1 and MS2 scans respectively, and 20 s dynamic exclusion	Rolling collision energy with a collision energy spread of 15 eV	NCI60_23	GUOT_L130706_004.wiff	ProteomeXchange	PXD000953	http://www.ebi.ac.uk/pride/archive/projects/PXD000953	Spectral and assay library generation	Conversion and centroiding	GUOT_L130706_004.mzXML	ProteomeXchange	PXD000953	http://www.ebi.ac.uk/pride/archive/projects/PXD000953	Data processing	PHL.pep.xml	ProteomeXchange	PXD000953	http://www.ebi.ac.uk/pride/archive/projects/PXD000953	phl004.sptxt.gz is derived from PHL.pep.xml and all 331 mzXML files (PXD000953)	phl004.sptxt.gz is archived in SWATHAtlas, accession number SAL00022	phl004_consensus.sptxt is derived from phl004.sptxt.gz	phl004_consensus.sptxt is archived in SWATHAtlas at SAL00016	http://www.swathatlas.org
NCI60_24	Peptide sample preparation for MS	DDA mass spectrometry for spectral library generation	AB SCIEX TripleTOF 5600+ System mass spectrometer with Eksigent nanoLC (AS-2/1Dplus or AS-2/2Dplus) system	75 um-diameter PicoTip emitter (New Objective) packed with 20 cm of Magic 3 um, 200angstrom C18 AQ material (Bischoff Chromatography)	300 nl/min flow rate and gradients as follows: linear 2-35% B over 120 min, linear 35-90% B for 1 min, isocratic 90% B for 4 min, linear 90-2% B for 1 min and isocratic 2% solvent B for 9 min	DDA top20 mode	500 ms and 150 ms acquisition time for the MS1 and MS2 scans respectively, and 20 s dynamic exclusion	Rolling collision energy with a collision energy spread of 15 eV	NCI60_24	GUOT_L130706_005.wiff	ProteomeXchange	PXD000953	http://www.ebi.ac.uk/pride/archive/projects/PXD000953	Spectral and assay library generation	Conversion and centroiding	GUOT_L130706_005.mzXML	ProteomeXchange	PXD000953	http://www.ebi.ac.uk/pride/archive/projects/PXD000953	Data processing	PHL.pep.xml	ProteomeXchange	PXD000953	http://www.ebi.ac.uk/pride/archive/projects/PXD000953	phl004.sptxt.gz is derived from PHL.pep.xml and all 331 mzXML files (PXD000953)	phl004.sptxt.gz is archived in SWATHAtlas, accession number SAL00022	phl004_consensus.sptxt is derived from phl004.sptxt.gz	phl004_consensus.sptxt is archived in SWATHAtlas at SAL00016	http://www.swathatlas.org
NCI60_25	Peptide sample preparation for MS	DDA mass spectrometry for spectral library generation	AB SCIEX TripleTOF 5600+ System mass spectrometer with Eksigent nanoLC (AS-2/1Dplus or AS-2/2Dplus) system	75 um-diameter PicoTip emitter (New Objective) packed with 20 cm of Magic 3 um, 200angstrom C18 AQ material (Bischoff Chromatography)	300 nl/min flow rate and gradients as follows: linear 2-35% B over 120 min, linear 35-90% B for 1 min, isocratic 90% B for 4 min, linear 90-2% B for 1 min and isocratic 2% solvent B for 9 min	DDA top20 mode	500 ms and 150 ms acquisition time for the MS1 and MS2 scans respectively, and 20 s dynamic exclusion	Rolling collision energy with a collision energy spread of 15 eV	NCI60_25	GUOT_L130706_006.wiff	ProteomeXchange	PXD000953	http://www.ebi.ac.uk/pride/archive/projects/PXD000953	Spectral and assay library generation	Conversion and centroiding	GUOT_L130706_006.mzXML	ProteomeXchange	PXD000953	http://www.ebi.ac.uk/pride/archive/projects/PXD000953	Data processing	PHL.pep.xml	ProteomeXchange	PXD000953	http://www.ebi.ac.uk/pride/archive/projects/PXD000953	phl004.sptxt.gz is derived from PHL.pep.xml and all 331 mzXML files (PXD000953)	phl004.sptxt.gz is archived in SWATHAtlas, accession number SAL00022	phl004_consensus.sptxt is derived from phl004.sptxt.gz	phl004_consensus.sptxt is archived in SWATHAtlas at SAL00016	http://www.swathatlas.org
NCI60_26	Peptide sample preparation for MS	DDA mass spectrometry for spectral library generation	AB SCIEX TripleTOF 5600+ System mass spectrometer with Eksigent nanoLC (AS-2/1Dplus or AS-2/2Dplus) system	75 um-diameter PicoTip emitter (New Objective) packed with 20 cm of Magic 3 um, 200angstrom C18 AQ material (Bischoff Chromatography)	300 nl/min flow rate and gradients as follows: linear 2-35% B over 120 min, linear 35-90% B for 1 min, isocratic 90% B for 4 min, linear 90-2% B for 1 min and isocratic 2% solvent B for 9 min	DDA top20 mode	500 ms and 150 ms acquisition time for the MS1 and MS2 scans respectively, and 20 s dynamic exclusion	Rolling collision energy with a collision energy spread of 15 eV	NCI60_26	GUOT_L130706_007.wiff	ProteomeXchange	PXD000953	http://www.ebi.ac.uk/pride/archive/projects/PXD000953	Spectral and assay library generation	Conversion and centroiding	GUOT_L130706_007.mzXML	ProteomeXchange	PXD000953	http://www.ebi.ac.uk/pride/archive/projects/PXD000953	Data processing	PHL.pep.xml	ProteomeXchange	PXD000953	http://www.ebi.ac.uk/pride/archive/projects/PXD000953	phl004.sptxt.gz is derived from PHL.pep.xml and all 331 mzXML files (PXD000953)	phl004.sptxt.gz is archived in SWATHAtlas, accession number SAL00022	phl004_consensus.sptxt is derived from phl004.sptxt.gz	phl004_consensus.sptxt is archived in SWATHAtlas at SAL00016	http://www.swathatlas.org
NCI60_27	Peptide sample preparation for MS	DDA mass spectrometry for spectral library generation	AB SCIEX TripleTOF 5600+ System mass spectrometer with Eksigent nanoLC (AS-2/1Dplus or AS-2/2Dplus) system	75 um-diameter PicoTip emitter (New Objective) packed with 20 cm of Magic 3 um, 200angstrom C18 AQ material (Bischoff Chromatography)	300 nl/min flow rate and gradients as follows: linear 2-35% B over 120 min, linear 35-90% B for 1 min, isocratic 90% B for 4 min, linear 90-2% B for 1 min and isocratic 2% solvent B for 9 min	DDA top20 mode	500 ms and 150 ms acquisition time for the MS1 and MS2 scans respectively, and 20 s dynamic exclusion	Rolling collision energy with a collision energy spread of 15 eV	NCI60_27	GUOT_L130706_008.wiff	ProteomeXchange	PXD000953	http://www.ebi.ac.uk/pride/archive/projects/PXD000953	Spectral and assay library generation	Conversion and centroiding	GUOT_L130706_008.mzXML	ProteomeXchange	PXD000953	http://www.ebi.ac.uk/pride/archive/projects/PXD000953	Data processing	PHL.pep.xml	ProteomeXchange	PXD000953	http://www.ebi.ac.uk/pride/archive/projects/PXD000953	phl004.sptxt.gz is derived from PHL.pep.xml and all 331 mzXML files (PXD000953)	phl004.sptxt.gz is archived in SWATHAtlas, accession number SAL00022	phl004_consensus.sptxt is derived from phl004.sptxt.gz	phl004_consensus.sptxt is archived in SWATHAtlas at SAL00016	http://www.swathatlas.org
NCI60_28	Peptide sample preparation for MS	DDA mass spectrometry for spectral library generation	AB SCIEX TripleTOF 5600+ System mass spectrometer with Eksigent nanoLC (AS-2/1Dplus or AS-2/2Dplus) system	75 um-diameter PicoTip emitter (New Objective) packed with 20 cm of Magic 3 um, 200angstrom C18 AQ material (Bischoff Chromatography)	300 nl/min flow rate and gradients as follows: linear 2-35% B over 120 min, linear 35-90% B for 1 min, isocratic 90% B for 4 min, linear 90-2% B for 1 min and isocratic 2% solvent B for 9 min	DDA top20 mode	500 ms and 150 ms acquisition time for the MS1 and MS2 scans respectively, and 20 s dynamic exclusion	Rolling collision energy with a collision energy spread of 15 eV	NCI60_28	GUOT_L130706_009.wiff	ProteomeXchange	PXD000953	http://www.ebi.ac.uk/pride/archive/projects/PXD000953	Spectral and assay library generation	Conversion and centroiding	GUOT_L130706_009.mzXML	ProteomeXchange	PXD000953	http://www.ebi.ac.uk/pride/archive/projects/PXD000953	Data processing	PHL.pep.xml	ProteomeXchange	PXD000953	http://www.ebi.ac.uk/pride/archive/projects/PXD000953	phl004.sptxt.gz is derived from PHL.pep.xml and all 331 mzXML files (PXD000953)	phl004.sptxt.gz is archived in SWATHAtlas, accession number SAL00022	phl004_consensus.sptxt is derived from phl004.sptxt.gz	phl004_consensus.sptxt is archived in SWATHAtlas at SAL00016	http://www.swathatlas.org
NCI60_29	Peptide sample preparation for MS	DDA mass spectrometry for spectral library generation	AB SCIEX TripleTOF 5600+ System mass spectrometer with Eksigent nanoLC (AS-2/1Dplus or AS-2/2Dplus) system	75 um-diameter PicoTip emitter (New Objective) packed with 20 cm of Magic 3 um, 200angstrom C18 AQ material (Bischoff Chromatography)	300 nl/min flow rate and gradients as follows: linear 2-35% B over 120 min, linear 35-90% B for 1 min, isocratic 90% B for 4 min, linear 90-2% B for 1 min and isocratic 2% solvent B for 9 min	DDA top20 mode	500 ms and 150 ms acquisition time for the MS1 and MS2 scans respectively, and 20 s dynamic exclusion	Rolling collision energy with a collision energy spread of 15 eV	NCI60_29	GUOT_L130706_010.wiff	ProteomeXchange	PXD000953	http://www.ebi.ac.uk/pride/archive/projects/PXD000953	Spectral and assay library generation	Conversion and centroiding	GUOT_L130706_010.mzXML	ProteomeXchange	PXD000953	http://www.ebi.ac.uk/pride/archive/projects/PXD000953	Data processing	PHL.pep.xml	ProteomeXchange	PXD000953	http://www.ebi.ac.uk/pride/archive/projects/PXD000953	phl004.sptxt.gz is derived from PHL.pep.xml and all 331 mzXML files (PXD000953)	phl004.sptxt.gz is archived in SWATHAtlas, accession number SAL00022	phl004_consensus.sptxt is derived from phl004.sptxt.gz	phl004_consensus.sptxt is archived in SWATHAtlas at SAL00016	http://www.swathatlas.org
NCI60_30	Peptide sample preparation for MS	DDA mass spectrometry for spectral library generation	AB SCIEX TripleTOF 5600+ System mass spectrometer with Eksigent nanoLC (AS-2/1Dplus or AS-2/2Dplus) system	75 um-diameter PicoTip emitter (New Objective) packed with 20 cm of Magic 3 um, 200angstrom C18 AQ material (Bischoff Chromatography)	300 nl/min flow rate and gradients as follows: linear 2-35% B over 120 min, linear 35-90% B for 1 min, isocratic 90% B for 4 min, linear 90-2% B for 1 min and isocratic 2% solvent B for 9 min	DDA top20 mode	500 ms and 150 ms acquisition time for the MS1 and MS2 scans respectively, and 20 s dynamic exclusion	Rolling collision energy with a collision energy spread of 15 eV	NCI60_30	GUOT_L130707_001.wiff	ProteomeXchange	PXD000953	http://www.ebi.ac.uk/pride/archive/projects/PXD000953	Spectral and assay library generation	Conversion and centroiding	GUOT_L130707_001.mzXML	ProteomeXchange	PXD000953	http://www.ebi.ac.uk/pride/archive/projects/PXD000953	Data processing	PHL.pep.xml	ProteomeXchange	PXD000953	http://www.ebi.ac.uk/pride/archive/projects/PXD000953	phl004.sptxt.gz is derived from PHL.pep.xml and all 331 mzXML files (PXD000953)	phl004.sptxt.gz is archived in SWATHAtlas, accession number SAL00022	phl004_consensus.sptxt is derived from phl004.sptxt.gz	phl004_consensus.sptxt is archived in SWATHAtlas at SAL00016	http://www.swathatlas.org
NCI60_31	Peptide sample preparation for MS	DDA mass spectrometry for spectral library generation	AB SCIEX TripleTOF 5600+ System mass spectrometer with Eksigent nanoLC (AS-2/1Dplus or AS-2/2Dplus) system	75 um-diameter PicoTip emitter (New Objective) packed with 20 cm of Magic 3 um, 200angstrom C18 AQ material (Bischoff Chromatography)	300 nl/min flow rate and gradients as follows: linear 2-35% B over 120 min, linear 35-90% B for 1 min, isocratic 90% B for 4 min, linear 90-2% B for 1 min and isocratic 2% solvent B for 9 min	DDA top20 mode	500 ms and 150 ms acquisition time for the MS1 and MS2 scans respectively, and 20 s dynamic exclusion	Rolling collision energy with a collision energy spread of 15 eV	NCI60_31	GUOT_L130707_002.wiff	ProteomeXchange	PXD000953	http://www.ebi.ac.uk/pride/archive/projects/PXD000953	Spectral and assay library generation	Conversion and centroiding	GUOT_L130707_002.mzXML	ProteomeXchange	PXD000953	http://www.ebi.ac.uk/pride/archive/projects/PXD000953	Data processing	PHL.pep.xml	ProteomeXchange	PXD000953	http://www.ebi.ac.uk/pride/archive/projects/PXD000953	phl004.sptxt.gz is derived from PHL.pep.xml and all 331 mzXML files (PXD000953)	phl004.sptxt.gz is archived in SWATHAtlas, accession number SAL00022	phl004_consensus.sptxt is derived from phl004.sptxt.gz	phl004_consensus.sptxt is archived in SWATHAtlas at SAL00016	http://www.swathatlas.org
NCI60_32	Peptide sample preparation for MS	DDA mass spectrometry for spectral library generation	AB SCIEX TripleTOF 5600+ System mass spectrometer with Eksigent nanoLC (AS-2/1Dplus or AS-2/2Dplus) system	75 um-diameter PicoTip emitter (New Objective) packed with 20 cm of Magic 3 um, 200angstrom C18 AQ material (Bischoff Chromatography)	300 nl/min flow rate and gradients as follows: linear 2-35% B over 120 min, linear 35-90% B for 1 min, isocratic 90% B for 4 min, linear 90-2% B for 1 min and isocratic 2% solvent B for 9 min	DDA top20 mode	500 ms and 150 ms acquisition time for the MS1 and MS2 scans respectively, and 20 s dynamic exclusion	Rolling collision energy with a collision energy spread of 15 eV	NCI60_32	GUOT_L130707_003.wiff	ProteomeXchange	PXD000953	http://www.ebi.ac.uk/pride/archive/projects/PXD000953	Spectral and assay library generation	Conversion and centroiding	GUOT_L130707_003.mzXML	ProteomeXchange	PXD000953	http://www.ebi.ac.uk/pride/archive/projects/PXD000953	Data processing	PHL.pep.xml	ProteomeXchange	PXD000953	http://www.ebi.ac.uk/pride/archive/projects/PXD000953	phl004.sptxt.gz is derived from PHL.pep.xml and all 331 mzXML files (PXD000953)	phl004.sptxt.gz is archived in SWATHAtlas, accession number SAL00022	phl004_consensus.sptxt is derived from phl004.sptxt.gz	phl004_consensus.sptxt is archived in SWATHAtlas at SAL00016	http://www.swathatlas.org
NCI60_33	Peptide sample preparation for MS	DDA mass spectrometry for spectral library generation	AB SCIEX TripleTOF 5600+ System mass spectrometer with Eksigent nanoLC (AS-2/1Dplus or AS-2/2Dplus) system	75 um-diameter PicoTip emitter (New Objective) packed with 20 cm of Magic 3 um, 200angstrom C18 AQ material (Bischoff Chromatography)	300 nl/min flow rate and gradients as follows: linear 2-35% B over 120 min, linear 35-90% B for 1 min, isocratic 90% B for 4 min, linear 90-2% B for 1 min and isocratic 2% solvent B for 9 min	DDA top20 mode	500 ms and 150 ms acquisition time for the MS1 and MS2 scans respectively, and 20 s dynamic exclusion	Rolling collision energy with a collision energy spread of 15 eV	NCI60_33	GUOT_L130707_004.wiff	ProteomeXchange	PXD000953	http://www.ebi.ac.uk/pride/archive/projects/PXD000953	Spectral and assay library generation	Conversion and centroiding	GUOT_L130707_004.mzXML	ProteomeXchange	PXD000953	http://www.ebi.ac.uk/pride/archive/projects/PXD000953	Data processing	PHL.pep.xml	ProteomeXchange	PXD000953	http://www.ebi.ac.uk/pride/archive/projects/PXD000953	phl004.sptxt.gz is derived from PHL.pep.xml and all 331 mzXML files (PXD000953)	phl004.sptxt.gz is archived in SWATHAtlas, accession number SAL00022	phl004_consensus.sptxt is derived from phl004.sptxt.gz	phl004_consensus.sptxt is archived in SWATHAtlas at SAL00016	http://www.swathatlas.org
NCI60_34	Peptide sample preparation for MS	DDA mass spectrometry for spectral library generation	AB SCIEX TripleTOF 5600+ System mass spectrometer with Eksigent nanoLC (AS-2/1Dplus or AS-2/2Dplus) system	75 um-diameter PicoTip emitter (New Objective) packed with 20 cm of Magic 3 um, 200angstrom C18 AQ material (Bischoff Chromatography)	300 nl/min flow rate and gradients as follows: linear 2-35% B over 120 min, linear 35-90% B for 1 min, isocratic 90% B for 4 min, linear 90-2% B for 1 min and isocratic 2% solvent B for 9 min	DDA top20 mode	500 ms and 150 ms acquisition time for the MS1 and MS2 scans respectively, and 20 s dynamic exclusion	Rolling collision energy with a collision energy spread of 15 eV	NCI60_34	GUOT_L130707_005.wiff	ProteomeXchange	PXD000953	http://www.ebi.ac.uk/pride/archive/projects/PXD000953	Spectral and assay library generation	Conversion and centroiding	GUOT_L130707_005.mzXML	ProteomeXchange	PXD000953	http://www.ebi.ac.uk/pride/archive/projects/PXD000953	Data processing	PHL.pep.xml	ProteomeXchange	PXD000953	http://www.ebi.ac.uk/pride/archive/projects/PXD000953	phl004.sptxt.gz is derived from PHL.pep.xml and all 331 mzXML files (PXD000953)	phl004.sptxt.gz is archived in SWATHAtlas, accession number SAL00022	phl004_consensus.sptxt is derived from phl004.sptxt.gz	phl004_consensus.sptxt is archived in SWATHAtlas at SAL00016	http://www.swathatlas.org
NCI60_35	Peptide sample preparation for MS	DDA mass spectrometry for spectral library generation	AB SCIEX TripleTOF 5600+ System mass spectrometer with Eksigent nanoLC (AS-2/1Dplus or AS-2/2Dplus) system	75 um-diameter PicoTip emitter (New Objective) packed with 20 cm of Magic 3 um, 200angstrom C18 AQ material (Bischoff Chromatography)	300 nl/min flow rate and gradients as follows: linear 2-35% B over 120 min, linear 35-90% B for 1 min, isocratic 90% B for 4 min, linear 90-2% B for 1 min and isocratic 2% solvent B for 9 min	DDA top20 mode	500 ms and 150 ms acquisition time for the MS1 and MS2 scans respectively, and 20 s dynamic exclusion	Rolling collision energy with a collision energy spread of 15 eV	NCI60_35	GUOT_L130707_006.wiff	ProteomeXchange	PXD000953	http://www.ebi.ac.uk/pride/archive/projects/PXD000953	Spectral and assay library generation	Conversion and centroiding	GUOT_L130707_006.mzXML	ProteomeXchange	PXD000953	http://www.ebi.ac.uk/pride/archive/projects/PXD000953	Data processing	PHL.pep.xml	ProteomeXchange	PXD000953	http://www.ebi.ac.uk/pride/archive/projects/PXD000953	phl004.sptxt.gz is derived from PHL.pep.xml and all 331 mzXML files (PXD000953)	phl004.sptxt.gz is archived in SWATHAtlas, accession number SAL00022	phl004_consensus.sptxt is derived from phl004.sptxt.gz	phl004_consensus.sptxt is archived in SWATHAtlas at SAL00016	http://www.swathatlas.org
NCI60_36	Peptide sample preparation for MS	DDA mass spectrometry for spectral library generation	AB SCIEX TripleTOF 5600+ System mass spectrometer with Eksigent nanoLC (AS-2/1Dplus or AS-2/2Dplus) system	75 um-diameter PicoTip emitter (New Objective) packed with 20 cm of Magic 3 um, 200angstrom C18 AQ material (Bischoff Chromatography)	300 nl/min flow rate and gradients as follows: linear 2-35% B over 120 min, linear 35-90% B for 1 min, isocratic 90% B for 4 min, linear 90-2% B for 1 min and isocratic 2% solvent B for 9 min	DDA top20 mode	500 ms and 150 ms acquisition time for the MS1 and MS2 scans respectively, and 20 s dynamic exclusion	Rolling collision energy with a collision energy spread of 15 eV	NCI60_36	GUOT_L130707_007.wiff	ProteomeXchange	PXD000953	http://www.ebi.ac.uk/pride/archive/projects/PXD000953	Spectral and assay library generation	Conversion and centroiding	GUOT_L130707_007.mzXML	ProteomeXchange	PXD000953	http://www.ebi.ac.uk/pride/archive/projects/PXD000953	Data processing	PHL.pep.xml	ProteomeXchange	PXD000953	http://www.ebi.ac.uk/pride/archive/projects/PXD000953	phl004.sptxt.gz is derived from PHL.pep.xml and all 331 mzXML files (PXD000953)	phl004.sptxt.gz is archived in SWATHAtlas, accession number SAL00022	phl004_consensus.sptxt is derived from phl004.sptxt.gz	phl004_consensus.sptxt is archived in SWATHAtlas at SAL00016	http://www.swathatlas.org
NCI60_37	Peptide sample preparation for MS	DDA mass spectrometry for spectral library generation	AB SCIEX TripleTOF 5600+ System mass spectrometer with Eksigent nanoLC (AS-2/1Dplus or AS-2/2Dplus) system	75 um-diameter PicoTip emitter (New Objective) packed with 20 cm of Magic 3 um, 200angstrom C18 AQ material (Bischoff Chromatography)	300 nl/min flow rate and gradients as follows: linear 2-35% B over 120 min, linear 35-90% B for 1 min, isocratic 90% B for 4 min, linear 90-2% B for 1 min and isocratic 2% solvent B for 9 min	DDA top20 mode	500 ms and 150 ms acquisition time for the MS1 and MS2 scans respectively, and 20 s dynamic exclusion	Rolling collision energy with a collision energy spread of 15 eV	NCI60_37	GUOT_L130707_008.wiff	ProteomeXchange	PXD000953	http://www.ebi.ac.uk/pride/archive/projects/PXD000953	Spectral and assay library generation	Conversion and centroiding	GUOT_L130707_008.mzXML	ProteomeXchange	PXD000953	http://www.ebi.ac.uk/pride/archive/projects/PXD000953	Data processing	PHL.pep.xml	ProteomeXchange	PXD000953	http://www.ebi.ac.uk/pride/archive/projects/PXD000953	phl004.sptxt.gz is derived from PHL.pep.xml and all 331 mzXML files (PXD000953)	phl004.sptxt.gz is archived in SWATHAtlas, accession number SAL00022	phl004_consensus.sptxt is derived from phl004.sptxt.gz	phl004_consensus.sptxt is archived in SWATHAtlas at SAL00016	http://www.swathatlas.org
Muscle_1	Peptide sample preparation for MS	DDA mass spectrometry for spectral library generation	AB SCIEX TripleTOF 5600+ System mass spectrometer with Eksigent nanoLC (AS-2/1Dplus or AS-2/2Dplus) system	75 um-diameter PicoTip emitter (New Objective) packed with 20 cm of Magic 3 um, 200angstrom C18 AQ material (Bischoff Chromatography)	300 nl/min flow rate and gradients as follows: linear 2-35% B over 120 min, linear 35-90% B for 1 min, isocratic 90% B for 4 min, linear 90-2% B for 1 min and isocratic 2% solvent B for 9 min	DDA top20 mode	500 ms and 150 ms acquisition time for the MS1 and MS2 scans respectively, and 20 s dynamic exclusion	Rolling collision energy with a collision energy spread of 15 eV	Muscle_1	HEBHARDT_J131009_001.wiff	ProteomeXchange	PXD000953	http://www.ebi.ac.uk/pride/archive/projects/PXD000953	Spectral and assay library generation	Conversion and centroiding	HEBHARDT_J131009_001.mzXML	ProteomeXchange	PXD000953	http://www.ebi.ac.uk/pride/archive/projects/PXD000953	Data processing	PHL.pep.xml	ProteomeXchange	PXD000953	http://www.ebi.ac.uk/pride/archive/projects/PXD000953	phl004.sptxt.gz is derived from PHL.pep.xml and all 331 mzXML files (PXD000953)	phl004.sptxt.gz is archived in SWATHAtlas, accession number SAL00022	phl004_consensus.sptxt is derived from phl004.sptxt.gz	phl004_consensus.sptxt is archived in SWATHAtlas at SAL00016	http://www.swathatlas.org
Muscle_2	Peptide sample preparation for MS	DDA mass spectrometry for spectral library generation	AB SCIEX TripleTOF 5600+ System mass spectrometer with Eksigent nanoLC (AS-2/1Dplus or AS-2/2Dplus) system	75 um-diameter PicoTip emitter (New Objective) packed with 20 cm of Magic 3 um, 200angstrom C18 AQ material (Bischoff Chromatography)	300 nl/min flow rate and gradients as follows: linear 2-35% B over 120 min, linear 35-90% B for 1 min, isocratic 90% B for 4 min, linear 90-2% B for 1 min and isocratic 2% solvent B for 9 min	DDA top20 mode	500 ms and 150 ms acquisition time for the MS1 and MS2 scans respectively, and 20 s dynamic exclusion	Rolling collision energy with a collision energy spread of 15 eV	Muscle_2	HEBHARDT_J131009_002.wiff	ProteomeXchange	PXD000953	http://www.ebi.ac.uk/pride/archive/projects/PXD000953	Spectral and assay library generation	Conversion and centroiding	HEBHARDT_J131009_002.mzXML	ProteomeXchange	PXD000953	http://www.ebi.ac.uk/pride/archive/projects/PXD000953	Data processing	PHL.pep.xml	ProteomeXchange	PXD000953	http://www.ebi.ac.uk/pride/archive/projects/PXD000953	phl004.sptxt.gz is derived from PHL.pep.xml and all 331 mzXML files (PXD000953)	phl004.sptxt.gz is archived in SWATHAtlas, accession number SAL00022	phl004_consensus.sptxt is derived from phl004.sptxt.gz	phl004_consensus.sptxt is archived in SWATHAtlas at SAL00016	http://www.swathatlas.org
Muscle_3	Peptide sample preparation for MS	DDA mass spectrometry for spectral library generation	AB SCIEX TripleTOF 5600+ System mass spectrometer with Eksigent nanoLC (AS-2/1Dplus or AS-2/2Dplus) system	75 um-diameter PicoTip emitter (New Objective) packed with 20 cm of Magic 3 um, 200angstrom C18 AQ material (Bischoff Chromatography)	300 nl/min flow rate and gradients as follows: linear 2-35% B over 120 min, linear 35-90% B for 1 min, isocratic 90% B for 4 min, linear 90-2% B for 1 min and isocratic 2% solvent B for 9 min	DDA top20 mode	500 ms and 150 ms acquisition time for the MS1 and MS2 scans respectively, and 20 s dynamic exclusion	Rolling collision energy with a collision energy spread of 15 eV	Muscle_3	HEBHARDT_J131009_003A.wiff	ProteomeXchange	PXD000953	http://www.ebi.ac.uk/pride/archive/projects/PXD000953	Spectral and assay library generation	Conversion and centroiding	HEBHARDT_J131009_003A.mzXML	ProteomeXchange	PXD000953	http://www.ebi.ac.uk/pride/archive/projects/PXD000953	Data processing	PHL.pep.xml	ProteomeXchange	PXD000953	http://www.ebi.ac.uk/pride/archive/projects/PXD000953	phl004.sptxt.gz is derived from PHL.pep.xml and all 331 mzXML files (PXD000953)	phl004.sptxt.gz is archived in SWATHAtlas, accession number SAL00022	phl004_consensus.sptxt is derived from phl004.sptxt.gz	phl004_consensus.sptxt is archived in SWATHAtlas at SAL00016	http://www.swathatlas.org
Lung_1	Peptide sample preparation for MS	DDA mass spectrometry for spectral library generation	AB SCIEX TripleTOF 5600+ System mass spectrometer with Eksigent nanoLC (AS-2/1Dplus or AS-2/2Dplus) system	75 um-diameter PicoTip emitter (New Objective) packed with 20 cm of Magic 3 um, 200angstrom C18 AQ material (Bischoff Chromatography)	300 nl/min flow rate and gradients as follows: linear 2-35% B over 120 min, linear 35-90% B for 1 min, isocratic 90% B for 4 min, linear 90-2% B for 1 min and isocratic 2% solvent B for 9 min	DDA top20 mode	500 ms and 150 ms acquisition time for the MS1 and MS2 scans respectively, and 20 s dynamic exclusion	Rolling collision energy with a collision energy spread of 15 eV	Lung_1	HEBHARDT_K140203_015_IDA.wiff	ProteomeXchange	PXD000953	http://www.ebi.ac.uk/pride/archive/projects/PXD000953	Spectral and assay library generation	Conversion and centroiding	HEBHARDT_K140203_015_IDA.mzXML	ProteomeXchange	PXD000953	http://www.ebi.ac.uk/pride/archive/projects/PXD000953	Data processing	PHL.pep.xml	ProteomeXchange	PXD000953	http://www.ebi.ac.uk/pride/archive/projects/PXD000953	phl004.sptxt.gz is derived from PHL.pep.xml and all 331 mzXML files (PXD000953)	phl004.sptxt.gz is archived in SWATHAtlas, accession number SAL00022	phl004_consensus.sptxt is derived from phl004.sptxt.gz	phl004_consensus.sptxt is archived in SWATHAtlas at SAL00016	http://www.swathatlas.org
Lung_2	Peptide sample preparation for MS	DDA mass spectrometry for spectral library generation	AB SCIEX TripleTOF 5600+ System mass spectrometer with Eksigent nanoLC (AS-2/1Dplus or AS-2/2Dplus) system	75 um-diameter PicoTip emitter (New Objective) packed with 20 cm of Magic 3 um, 200angstrom C18 AQ material (Bischoff Chromatography)	300 nl/min flow rate and gradients as follows: linear 2-35% B over 120 min, linear 35-90% B for 1 min, isocratic 90% B for 4 min, linear 90-2% B for 1 min and isocratic 2% solvent B for 9 min	DDA top20 mode	500 ms and 150 ms acquisition time for the MS1 and MS2 scans respectively, and 20 s dynamic exclusion	Rolling collision energy with a collision energy spread of 15 eV	Lung_2	HEBHARDT_K140203_016_IDA.wiff	ProteomeXchange	PXD000953	http://www.ebi.ac.uk/pride/archive/projects/PXD000953	Spectral and assay library generation	Conversion and centroiding	HEBHARDT_K140203_016_IDA.mzXML	ProteomeXchange	PXD000953	http://www.ebi.ac.uk/pride/archive/projects/PXD000953	Data processing	PHL.pep.xml	ProteomeXchange	PXD000953	http://www.ebi.ac.uk/pride/archive/projects/PXD000953	phl004.sptxt.gz is derived from PHL.pep.xml and all 331 mzXML files (PXD000953)	phl004.sptxt.gz is archived in SWATHAtlas, accession number SAL00022	phl004_consensus.sptxt is derived from phl004.sptxt.gz	phl004_consensus.sptxt is archived in SWATHAtlas at SAL00016	http://www.swathatlas.org
LNCaP_1	Peptide sample preparation for MS	DDA mass spectrometry for spectral library generation	AB SCIEX TripleTOF 5600+ System mass spectrometer with Eksigent nanoLC (AS-2/1Dplus or AS-2/2Dplus) system	75 um-diameter PicoTip emitter (New Objective) packed with 20 cm of Magic 3 um, 200angstrom C18 AQ material (Bischoff Chromatography)	300 nl/min flow rate and gradients as follows: linear 2-35% B over 120 min, linear 35-90% B for 1 min, isocratic 90% B for 4 min, linear 90-2% B for 1 min and isocratic 2% solvent B for 9 min	DDA top20 mode	500 ms and 150 ms acquisition time for the MS1 and MS2 scans respectively, and 20 s dynamic exclusion	Rolling collision energy with a collision energy spread of 15 eV	LNCaP_1	HEBHARDT_L120810_001.wiff	ProteomeXchange	PXD000953	http://www.ebi.ac.uk/pride/archive/projects/PXD000953	Spectral and assay library generation	Conversion and centroiding	HEBHARDT_L120810_001.mzXML	ProteomeXchange	PXD000953	http://www.ebi.ac.uk/pride/archive/projects/PXD000953	Data processing	PHL.pep.xml	ProteomeXchange	PXD000953	http://www.ebi.ac.uk/pride/archive/projects/PXD000953	phl004.sptxt.gz is derived from PHL.pep.xml and all 331 mzXML files (PXD000953)	phl004.sptxt.gz is archived in SWATHAtlas, accession number SAL00022	phl004_consensus.sptxt is derived from phl004.sptxt.gz	phl004_consensus.sptxt is archived in SWATHAtlas at SAL00016	http://www.swathatlas.org
HEK293_42	Peptide sample preparation for MS	DDA mass spectrometry for spectral library generation	AB SCIEX TripleTOF 5600+ System mass spectrometer with Eksigent nanoLC (AS-2/1Dplus or AS-2/2Dplus) system	75 um-diameter PicoTip emitter (New Objective) packed with 20 cm of Magic 3 um, 200angstrom C18 AQ material (Bischoff Chromatography)	300 nl/min flow rate and gradients as follows: linear 2-35% B over 120 min, linear 35-90% B for 1 min, isocratic 90% B for 4 min, linear 90-2% B for 1 min and isocratic 2% solvent B for 9 min	DDA top20 mode	500 ms and 150 ms acquisition time for the MS1 and MS2 scans respectively, and 20 s dynamic exclusion	Rolling collision energy with a collision energy spread of 15 eV	HEK293_42	HEUSELM_J130729_002.wiff	ProteomeXchange	PXD000953	http://www.ebi.ac.uk/pride/archive/projects/PXD000953	Spectral and assay library generation	Conversion and centroiding	HEUSELM_J130729_002.mzXML	ProteomeXchange	PXD000953	http://www.ebi.ac.uk/pride/archive/projects/PXD000953	Data processing	PHL.pep.xml	ProteomeXchange	PXD000953	http://www.ebi.ac.uk/pride/archive/projects/PXD000953	phl004.sptxt.gz is derived from PHL.pep.xml and all 331 mzXML files (PXD000953)	phl004.sptxt.gz is archived in SWATHAtlas, accession number SAL00022	phl004_consensus.sptxt is derived from phl004.sptxt.gz	phl004_consensus.sptxt is archived in SWATHAtlas at SAL00016	http://www.swathatlas.org
HEK293_43	Peptide sample preparation for MS	DDA mass spectrometry for spectral library generation	AB SCIEX TripleTOF 5600+ System mass spectrometer with Eksigent nanoLC (AS-2/1Dplus or AS-2/2Dplus) system	75 um-diameter PicoTip emitter (New Objective) packed with 20 cm of Magic 3 um, 200angstrom C18 AQ material (Bischoff Chromatography)	300 nl/min flow rate and gradients as follows: linear 2-35% B over 120 min, linear 35-90% B for 1 min, isocratic 90% B for 4 min, linear 90-2% B for 1 min and isocratic 2% solvent B for 9 min	DDA top20 mode	500 ms and 150 ms acquisition time for the MS1 and MS2 scans respectively, and 20 s dynamic exclusion	Rolling collision energy with a collision energy spread of 15 eV	HEK293_43	HEUSELM_J130729_004.wiff	ProteomeXchange	PXD000953	http://www.ebi.ac.uk/pride/archive/projects/PXD000953	Spectral and assay library generation	Conversion and centroiding	HEUSELM_J130729_004.mzXML	ProteomeXchange	PXD000953	http://www.ebi.ac.uk/pride/archive/projects/PXD000953	Data processing	PHL.pep.xml	ProteomeXchange	PXD000953	http://www.ebi.ac.uk/pride/archive/projects/PXD000953	phl004.sptxt.gz is derived from PHL.pep.xml and all 331 mzXML files (PXD000953)	phl004.sptxt.gz is archived in SWATHAtlas, accession number SAL00022	phl004_consensus.sptxt is derived from phl004.sptxt.gz	phl004_consensus.sptxt is archived in SWATHAtlas at SAL00016	http://www.swathatlas.org
HEK293_44	Peptide sample preparation for MS	DDA mass spectrometry for spectral library generation	AB SCIEX TripleTOF 5600+ System mass spectrometer with Eksigent nanoLC (AS-2/1Dplus or AS-2/2Dplus) system	75 um-diameter PicoTip emitter (New Objective) packed with 20 cm of Magic 3 um, 200angstrom C18 AQ material (Bischoff Chromatography)	300 nl/min flow rate and gradients as follows: linear 2-35% B over 120 min, linear 35-90% B for 1 min, isocratic 90% B for 4 min, linear 90-2% B for 1 min and isocratic 2% solvent B for 9 min	DDA top20 mode	500 ms and 150 ms acquisition time for the MS1 and MS2 scans respectively, and 20 s dynamic exclusion	Rolling collision energy with a collision energy spread of 15 eV	HEK293_44	HEUSELM_J130729_006.wiff	ProteomeXchange	PXD000953	http://www.ebi.ac.uk/pride/archive/projects/PXD000953	Spectral and assay library generation	Conversion and centroiding	HEUSELM_J130729_006.mzXML	ProteomeXchange	PXD000953	http://www.ebi.ac.uk/pride/archive/projects/PXD000953	Data processing	PHL.pep.xml	ProteomeXchange	PXD000953	http://www.ebi.ac.uk/pride/archive/projects/PXD000953	phl004.sptxt.gz is derived from PHL.pep.xml and all 331 mzXML files (PXD000953)	phl004.sptxt.gz is archived in SWATHAtlas, accession number SAL00022	phl004_consensus.sptxt is derived from phl004.sptxt.gz	phl004_consensus.sptxt is archived in SWATHAtlas at SAL00016	http://www.swathatlas.org
HEK293_45	Peptide sample preparation for MS	DDA mass spectrometry for spectral library generation	AB SCIEX TripleTOF 5600+ System mass spectrometer with Eksigent nanoLC (AS-2/1Dplus or AS-2/2Dplus) system	75 um-diameter PicoTip emitter (New Objective) packed with 20 cm of Magic 3 um, 200angstrom C18 AQ material (Bischoff Chromatography)	300 nl/min flow rate and gradients as follows: linear 2-35% B over 120 min, linear 35-90% B for 1 min, isocratic 90% B for 4 min, linear 90-2% B for 1 min and isocratic 2% solvent B for 9 min	DDA top20 mode	500 ms and 150 ms acquisition time for the MS1 and MS2 scans respectively, and 20 s dynamic exclusion	Rolling collision energy with a collision energy spread of 15 eV	HEK293_45	HEUSELM_J130729_008.wiff	ProteomeXchange	PXD000953	http://www.ebi.ac.uk/pride/archive/projects/PXD000953	Spectral and assay library generation	Conversion and centroiding	HEUSELM_J130729_008.mzXML	ProteomeXchange	PXD000953	http://www.ebi.ac.uk/pride/archive/projects/PXD000953	Data processing	PHL.pep.xml	ProteomeXchange	PXD000953	http://www.ebi.ac.uk/pride/archive/projects/PXD000953	phl004.sptxt.gz is derived from PHL.pep.xml and all 331 mzXML files (PXD000953)	phl004.sptxt.gz is archived in SWATHAtlas, accession number SAL00022	phl004_consensus.sptxt is derived from phl004.sptxt.gz	phl004_consensus.sptxt is archived in SWATHAtlas at SAL00016	http://www.swathatlas.org
HEK293_46	Peptide sample preparation for MS	DDA mass spectrometry for spectral library generation	AB SCIEX TripleTOF 5600+ System mass spectrometer with Eksigent nanoLC (AS-2/1Dplus or AS-2/2Dplus) system	75 um-diameter PicoTip emitter (New Objective) packed with 20 cm of Magic 3 um, 200angstrom C18 AQ material (Bischoff Chromatography)	300 nl/min flow rate and gradients as follows: linear 2-35% B over 120 min, linear 35-90% B for 1 min, isocratic 90% B for 4 min, linear 90-2% B for 1 min and isocratic 2% solvent B for 9 min	DDA top20 mode	500 ms and 150 ms acquisition time for the MS1 and MS2 scans respectively, and 20 s dynamic exclusion	Rolling collision energy with a collision energy spread of 15 eV	HEK293_46	HEUSELM_J130729_010.wiff	ProteomeXchange	PXD000953	http://www.ebi.ac.uk/pride/archive/projects/PXD000953	Spectral and assay library generation	Conversion and centroiding	HEUSELM_J130729_010.mzXML	ProteomeXchange	PXD000953	http://www.ebi.ac.uk/pride/archive/projects/PXD000953	Data processing	PHL.pep.xml	ProteomeXchange	PXD000953	http://www.ebi.ac.uk/pride/archive/projects/PXD000953	phl004.sptxt.gz is derived from PHL.pep.xml and all 331 mzXML files (PXD000953)	phl004.sptxt.gz is archived in SWATHAtlas, accession number SAL00022	phl004_consensus.sptxt is derived from phl004.sptxt.gz	phl004_consensus.sptxt is archived in SWATHAtlas at SAL00016	http://www.swathatlas.org
HEK293_47	Peptide sample preparation for MS	DDA mass spectrometry for spectral library generation	AB SCIEX TripleTOF 5600+ System mass spectrometer with Eksigent nanoLC (AS-2/1Dplus or AS-2/2Dplus) system	75 um-diameter PicoTip emitter (New Objective) packed with 20 cm of Magic 3 um, 200angstrom C18 AQ material (Bischoff Chromatography)	300 nl/min flow rate and gradients as follows: linear 2-35% B over 120 min, linear 35-90% B for 1 min, isocratic 90% B for 4 min, linear 90-2% B for 1 min and isocratic 2% solvent B for 9 min	DDA top20 mode	500 ms and 150 ms acquisition time for the MS1 and MS2 scans respectively, and 20 s dynamic exclusion	Rolling collision energy with a collision energy spread of 15 eV	HEK293_47	HEUSELM_J130729_012.wiff	ProteomeXchange	PXD000953	http://www.ebi.ac.uk/pride/archive/projects/PXD000953	Spectral and assay library generation	Conversion and centroiding	HEUSELM_J130729_012.mzXML	ProteomeXchange	PXD000953	http://www.ebi.ac.uk/pride/archive/projects/PXD000953	Data processing	PHL.pep.xml	ProteomeXchange	PXD000953	http://www.ebi.ac.uk/pride/archive/projects/PXD000953	phl004.sptxt.gz is derived from PHL.pep.xml and all 331 mzXML files (PXD000953)	phl004.sptxt.gz is archived in SWATHAtlas, accession number SAL00022	phl004_consensus.sptxt is derived from phl004.sptxt.gz	phl004_consensus.sptxt is archived in SWATHAtlas at SAL00016	http://www.swathatlas.org
HEK293_48	Peptide sample preparation for MS	DDA mass spectrometry for spectral library generation	AB SCIEX TripleTOF 5600+ System mass spectrometer with Eksigent nanoLC (AS-2/1Dplus or AS-2/2Dplus) system	75 um-diameter PicoTip emitter (New Objective) packed with 20 cm of Magic 3 um, 200angstrom C18 AQ material (Bischoff Chromatography)	300 nl/min flow rate and gradients as follows: linear 2-35% B over 120 min, linear 35-90% B for 1 min, isocratic 90% B for 4 min, linear 90-2% B for 1 min and isocratic 2% solvent B for 9 min	DDA top20 mode	500 ms and 150 ms acquisition time for the MS1 and MS2 scans respectively, and 20 s dynamic exclusion	Rolling collision energy with a collision energy spread of 15 eV	HEK293_48	HEUSELM_J130729_014.wiff	ProteomeXchange	PXD000953	http://www.ebi.ac.uk/pride/archive/projects/PXD000953	Spectral and assay library generation	Conversion and centroiding	HEUSELM_J130729_014.mzXML	ProteomeXchange	PXD000953	http://www.ebi.ac.uk/pride/archive/projects/PXD000953	Data processing	PHL.pep.xml	ProteomeXchange	PXD000953	http://www.ebi.ac.uk/pride/archive/projects/PXD000953	phl004.sptxt.gz is derived from PHL.pep.xml and all 331 mzXML files (PXD000953)	phl004.sptxt.gz is archived in SWATHAtlas, accession number SAL00022	phl004_consensus.sptxt is derived from phl004.sptxt.gz	phl004_consensus.sptxt is archived in SWATHAtlas at SAL00016	http://www.swathatlas.org
HEK293_49	Peptide sample preparation for MS	DDA mass spectrometry for spectral library generation	AB SCIEX TripleTOF 5600+ System mass spectrometer with Eksigent nanoLC (AS-2/1Dplus or AS-2/2Dplus) system	75 um-diameter PicoTip emitter (New Objective) packed with 20 cm of Magic 3 um, 200angstrom C18 AQ material (Bischoff Chromatography)	300 nl/min flow rate and gradients as follows: linear 2-35% B over 120 min, linear 35-90% B for 1 min, isocratic 90% B for 4 min, linear 90-2% B for 1 min and isocratic 2% solvent B for 9 min	DDA top20 mode	500 ms and 150 ms acquisition time for the MS1 and MS2 scans respectively, and 20 s dynamic exclusion	Rolling collision energy with a collision energy spread of 15 eV	HEK293_49	HEUSELM_J130729_016.wiff	ProteomeXchange	PXD000953	http://www.ebi.ac.uk/pride/archive/projects/PXD000953	Spectral and assay library generation	Conversion and centroiding	HEUSELM_J130729_016.mzXML	ProteomeXchange	PXD000953	http://www.ebi.ac.uk/pride/archive/projects/PXD000953	Data processing	PHL.pep.xml	ProteomeXchange	PXD000953	http://www.ebi.ac.uk/pride/archive/projects/PXD000953	phl004.sptxt.gz is derived from PHL.pep.xml and all 331 mzXML files (PXD000953)	phl004.sptxt.gz is archived in SWATHAtlas, accession number SAL00022	phl004_consensus.sptxt is derived from phl004.sptxt.gz	phl004_consensus.sptxt is archived in SWATHAtlas at SAL00016	http://www.swathatlas.org
HEK293_50	Peptide sample preparation for MS	DDA mass spectrometry for spectral library generation	AB SCIEX TripleTOF 5600+ System mass spectrometer with Eksigent nanoLC (AS-2/1Dplus or AS-2/2Dplus) system	75 um-diameter PicoTip emitter (New Objective) packed with 20 cm of Magic 3 um, 200angstrom C18 AQ material (Bischoff Chromatography)	300 nl/min flow rate and gradients as follows: linear 2-35% B over 120 min, linear 35-90% B for 1 min, isocratic 90% B for 4 min, linear 90-2% B for 1 min and isocratic 2% solvent B for 9 min	DDA top20 mode	500 ms and 150 ms acquisition time for the MS1 and MS2 scans respectively, and 20 s dynamic exclusion	Rolling collision energy with a collision energy spread of 15 eV	HEK293_50	HEUSELM_J130729_018.wiff	ProteomeXchange	PXD000953	http://www.ebi.ac.uk/pride/archive/projects/PXD000953	Spectral and assay library generation	Conversion and centroiding	HEUSELM_J130729_018.mzXML	ProteomeXchange	PXD000953	http://www.ebi.ac.uk/pride/archive/projects/PXD000953	Data processing	PHL.pep.xml	ProteomeXchange	PXD000953	http://www.ebi.ac.uk/pride/archive/projects/PXD000953	phl004.sptxt.gz is derived from PHL.pep.xml and all 331 mzXML files (PXD000953)	phl004.sptxt.gz is archived in SWATHAtlas, accession number SAL00022	phl004_consensus.sptxt is derived from phl004.sptxt.gz	phl004_consensus.sptxt is archived in SWATHAtlas at SAL00016	http://www.swathatlas.org
HEK293_51	Peptide sample preparation for MS	DDA mass spectrometry for spectral library generation	AB SCIEX TripleTOF 5600+ System mass spectrometer with Eksigent nanoLC (AS-2/1Dplus or AS-2/2Dplus) system	75 um-diameter PicoTip emitter (New Objective) packed with 20 cm of Magic 3 um, 200angstrom C18 AQ material (Bischoff Chromatography)	300 nl/min flow rate and gradients as follows: linear 2-35% B over 120 min, linear 35-90% B for 1 min, isocratic 90% B for 4 min, linear 90-2% B for 1 min and isocratic 2% solvent B for 9 min	DDA top20 mode	500 ms and 150 ms acquisition time for the MS1 and MS2 scans respectively, and 20 s dynamic exclusion	Rolling collision energy with a collision energy spread of 15 eV	HEK293_51	HEUSELM_J130729_020.wiff	ProteomeXchange	PXD000953	http://www.ebi.ac.uk/pride/archive/projects/PXD000953	Spectral and assay library generation	Conversion and centroiding	HEUSELM_J130729_020.mzXML	ProteomeXchange	PXD000953	http://www.ebi.ac.uk/pride/archive/projects/PXD000953	Data processing	PHL.pep.xml	ProteomeXchange	PXD000953	http://www.ebi.ac.uk/pride/archive/projects/PXD000953	phl004.sptxt.gz is derived from PHL.pep.xml and all 331 mzXML files (PXD000953)	phl004.sptxt.gz is archived in SWATHAtlas, accession number SAL00022	phl004_consensus.sptxt is derived from phl004.sptxt.gz	phl004_consensus.sptxt is archived in SWATHAtlas at SAL00016	http://www.swathatlas.org
HEK293_52	Peptide sample preparation for MS	DDA mass spectrometry for spectral library generation	AB SCIEX TripleTOF 5600+ System mass spectrometer with Eksigent nanoLC (AS-2/1Dplus or AS-2/2Dplus) system	75 um-diameter PicoTip emitter (New Objective) packed with 20 cm of Magic 3 um, 200angstrom C18 AQ material (Bischoff Chromatography)	300 nl/min flow rate and gradients as follows: linear 2-35% B over 120 min, linear 35-90% B for 1 min, isocratic 90% B for 4 min, linear 90-2% B for 1 min and isocratic 2% solvent B for 9 min	DDA top20 mode	500 ms and 150 ms acquisition time for the MS1 and MS2 scans respectively, and 20 s dynamic exclusion	Rolling collision energy with a collision energy spread of 15 eV	HEK293_52	HEUSELM_J130729_022.wiff	ProteomeXchange	PXD000953	http://www.ebi.ac.uk/pride/archive/projects/PXD000953	Spectral and assay library generation	Conversion and centroiding	HEUSELM_J130729_022.mzXML	ProteomeXchange	PXD000953	http://www.ebi.ac.uk/pride/archive/projects/PXD000953	Data processing	PHL.pep.xml	ProteomeXchange	PXD000953	http://www.ebi.ac.uk/pride/archive/projects/PXD000953	phl004.sptxt.gz is derived from PHL.pep.xml and all 331 mzXML files (PXD000953)	phl004.sptxt.gz is archived in SWATHAtlas, accession number SAL00022	phl004_consensus.sptxt is derived from phl004.sptxt.gz	phl004_consensus.sptxt is archived in SWATHAtlas at SAL00016	http://www.swathatlas.org
HEK293_53	Peptide sample preparation for MS	DDA mass spectrometry for spectral library generation	AB SCIEX TripleTOF 5600+ System mass spectrometer with Eksigent nanoLC (AS-2/1Dplus or AS-2/2Dplus) system	75 um-diameter PicoTip emitter (New Objective) packed with 20 cm of Magic 3 um, 200angstrom C18 AQ material (Bischoff Chromatography)	300 nl/min flow rate and gradients as follows: linear 2-35% B over 120 min, linear 35-90% B for 1 min, isocratic 90% B for 4 min, linear 90-2% B for 1 min and isocratic 2% solvent B for 9 min	DDA top20 mode	500 ms and 150 ms acquisition time for the MS1 and MS2 scans respectively, and 20 s dynamic exclusion	Rolling collision energy with a collision energy spread of 15 eV	HEK293_53	HEUSELM_J130729_024.wiff	ProteomeXchange	PXD000953	http://www.ebi.ac.uk/pride/archive/projects/PXD000953	Spectral and assay library generation	Conversion and centroiding	HEUSELM_J130729_024.mzXML	ProteomeXchange	PXD000953	http://www.ebi.ac.uk/pride/archive/projects/PXD000953	Data processing	PHL.pep.xml	ProteomeXchange	PXD000953	http://www.ebi.ac.uk/pride/archive/projects/PXD000953	phl004.sptxt.gz is derived from PHL.pep.xml and all 331 mzXML files (PXD000953)	phl004.sptxt.gz is archived in SWATHAtlas, accession number SAL00022	phl004_consensus.sptxt is derived from phl004.sptxt.gz	phl004_consensus.sptxt is archived in SWATHAtlas at SAL00016	http://www.swathatlas.org
HEK293_54	Peptide sample preparation for MS	DDA mass spectrometry for spectral library generation	AB SCIEX TripleTOF 5600+ System mass spectrometer with Eksigent nanoLC (AS-2/1Dplus or AS-2/2Dplus) system	75 um-diameter PicoTip emitter (New Objective) packed with 20 cm of Magic 3 um, 200angstrom C18 AQ material (Bischoff Chromatography)	300 nl/min flow rate and gradients as follows: linear 2-35% B over 120 min, linear 35-90% B for 1 min, isocratic 90% B for 4 min, linear 90-2% B for 1 min and isocratic 2% solvent B for 9 min	DDA top20 mode	500 ms and 150 ms acquisition time for the MS1 and MS2 scans respectively, and 20 s dynamic exclusion	Rolling collision energy with a collision energy spread of 15 eV	HEK293_54	HEUSELM_J130730_002.wiff	ProteomeXchange	PXD000953	http://www.ebi.ac.uk/pride/archive/projects/PXD000953	Spectral and assay library generation	Conversion and centroiding	HEUSELM_J130730_002.mzXML	ProteomeXchange	PXD000953	http://www.ebi.ac.uk/pride/archive/projects/PXD000953	Data processing	PHL.pep.xml	ProteomeXchange	PXD000953	http://www.ebi.ac.uk/pride/archive/projects/PXD000953	phl004.sptxt.gz is derived from PHL.pep.xml and all 331 mzXML files (PXD000953)	phl004.sptxt.gz is archived in SWATHAtlas, accession number SAL00022	phl004_consensus.sptxt is derived from phl004.sptxt.gz	phl004_consensus.sptxt is archived in SWATHAtlas at SAL00016	http://www.swathatlas.org
HEK293_55	Peptide sample preparation for MS	DDA mass spectrometry for spectral library generation	AB SCIEX TripleTOF 5600+ System mass spectrometer with Eksigent nanoLC (AS-2/1Dplus or AS-2/2Dplus) system	75 um-diameter PicoTip emitter (New Objective) packed with 20 cm of Magic 3 um, 200angstrom C18 AQ material (Bischoff Chromatography)	300 nl/min flow rate and gradients as follows: linear 2-35% B over 120 min, linear 35-90% B for 1 min, isocratic 90% B for 4 min, linear 90-2% B for 1 min and isocratic 2% solvent B for 9 min	DDA top20 mode	500 ms and 150 ms acquisition time for the MS1 and MS2 scans respectively, and 20 s dynamic exclusion	Rolling collision energy with a collision energy spread of 15 eV	HEK293_55	HEUSELM_J130730_004.wiff	ProteomeXchange	PXD000953	http://www.ebi.ac.uk/pride/archive/projects/PXD000953	Spectral and assay library generation	Conversion and centroiding	HEUSELM_J130730_004.mzXML	ProteomeXchange	PXD000953	http://www.ebi.ac.uk/pride/archive/projects/PXD000953	Data processing	PHL.pep.xml	ProteomeXchange	PXD000953	http://www.ebi.ac.uk/pride/archive/projects/PXD000953	phl004.sptxt.gz is derived from PHL.pep.xml and all 331 mzXML files (PXD000953)	phl004.sptxt.gz is archived in SWATHAtlas, accession number SAL00022	phl004_consensus.sptxt is derived from phl004.sptxt.gz	phl004_consensus.sptxt is archived in SWATHAtlas at SAL00016	http://www.swathatlas.org
HEK293_56	Peptide sample preparation for MS	DDA mass spectrometry for spectral library generation	AB SCIEX TripleTOF 5600+ System mass spectrometer with Eksigent nanoLC (AS-2/1Dplus or AS-2/2Dplus) system	75 um-diameter PicoTip emitter (New Objective) packed with 20 cm of Magic 3 um, 200angstrom C18 AQ material (Bischoff Chromatography)	300 nl/min flow rate and gradients as follows: linear 2-35% B over 120 min, linear 35-90% B for 1 min, isocratic 90% B for 4 min, linear 90-2% B for 1 min and isocratic 2% solvent B for 9 min	DDA top20 mode	500 ms and 150 ms acquisition time for the MS1 and MS2 scans respectively, and 20 s dynamic exclusion	Rolling collision energy with a collision energy spread of 15 eV	HEK293_56	HEUSELM_J130730_006.wiff	ProteomeXchange	PXD000953	http://www.ebi.ac.uk/pride/archive/projects/PXD000953	Spectral and assay library generation	Conversion and centroiding	HEUSELM_J130730_006.mzXML	ProteomeXchange	PXD000953	http://www.ebi.ac.uk/pride/archive/projects/PXD000953	Data processing	PHL.pep.xml	ProteomeXchange	PXD000953	http://www.ebi.ac.uk/pride/archive/projects/PXD000953	phl004.sptxt.gz is derived from PHL.pep.xml and all 331 mzXML files (PXD000953)	phl004.sptxt.gz is archived in SWATHAtlas, accession number SAL00022	phl004_consensus.sptxt is derived from phl004.sptxt.gz	phl004_consensus.sptxt is archived in SWATHAtlas at SAL00016	http://www.swathatlas.org
HEK293_57	Peptide sample preparation for MS	DDA mass spectrometry for spectral library generation	AB SCIEX TripleTOF 5600+ System mass spectrometer with Eksigent nanoLC (AS-2/1Dplus or AS-2/2Dplus) system	75 um-diameter PicoTip emitter (New Objective) packed with 20 cm of Magic 3 um, 200angstrom C18 AQ material (Bischoff Chromatography)	300 nl/min flow rate and gradients as follows: linear 2-35% B over 120 min, linear 35-90% B for 1 min, isocratic 90% B for 4 min, linear 90-2% B for 1 min and isocratic 2% solvent B for 9 min	DDA top20 mode	500 ms and 150 ms acquisition time for the MS1 and MS2 scans respectively, and 20 s dynamic exclusion	Rolling collision energy with a collision energy spread of 15 eV	HEK293_57	HEUSELM_J130730_008.wiff	ProteomeXchange	PXD000953	http://www.ebi.ac.uk/pride/archive/projects/PXD000953	Spectral and assay library generation	Conversion and centroiding	HEUSELM_J130730_008.mzXML	ProteomeXchange	PXD000953	http://www.ebi.ac.uk/pride/archive/projects/PXD000953	Data processing	PHL.pep.xml	ProteomeXchange	PXD000953	http://www.ebi.ac.uk/pride/archive/projects/PXD000953	phl004.sptxt.gz is derived from PHL.pep.xml and all 331 mzXML files (PXD000953)	phl004.sptxt.gz is archived in SWATHAtlas, accession number SAL00022	phl004_consensus.sptxt is derived from phl004.sptxt.gz	phl004_consensus.sptxt is archived in SWATHAtlas at SAL00016	http://www.swathatlas.org
HEK293_58	Peptide sample preparation for MS	DDA mass spectrometry for spectral library generation	AB SCIEX TripleTOF 5600+ System mass spectrometer with Eksigent nanoLC (AS-2/1Dplus or AS-2/2Dplus) system	75 um-diameter PicoTip emitter (New Objective) packed with 20 cm of Magic 3 um, 200angstrom C18 AQ material (Bischoff Chromatography)	300 nl/min flow rate and gradients as follows: linear 2-35% B over 120 min, linear 35-90% B for 1 min, isocratic 90% B for 4 min, linear 90-2% B for 1 min and isocratic 2% solvent B for 9 min	DDA top20 mode	500 ms and 150 ms acquisition time for the MS1 and MS2 scans respectively, and 20 s dynamic exclusion	Rolling collision energy with a collision energy spread of 15 eV	HEK293_58	HEUSELM_J130730_010.wiff	ProteomeXchange	PXD000953	http://www.ebi.ac.uk/pride/archive/projects/PXD000953	Spectral and assay library generation	Conversion and centroiding	HEUSELM_J130730_010.mzXML	ProteomeXchange	PXD000953	http://www.ebi.ac.uk/pride/archive/projects/PXD000953	Data processing	PHL.pep.xml	ProteomeXchange	PXD000953	http://www.ebi.ac.uk/pride/archive/projects/PXD000953	phl004.sptxt.gz is derived from PHL.pep.xml and all 331 mzXML files (PXD000953)	phl004.sptxt.gz is archived in SWATHAtlas, accession number SAL00022	phl004_consensus.sptxt is derived from phl004.sptxt.gz	phl004_consensus.sptxt is archived in SWATHAtlas at SAL00016	http://www.swathatlas.org
HEK293_59	Peptide sample preparation for MS	DDA mass spectrometry for spectral library generation	AB SCIEX TripleTOF 5600+ System mass spectrometer with Eksigent nanoLC (AS-2/1Dplus or AS-2/2Dplus) system	75 um-diameter PicoTip emitter (New Objective) packed with 20 cm of Magic 3 um, 200angstrom C18 AQ material (Bischoff Chromatography)	300 nl/min flow rate and gradients as follows: linear 2-35% B over 120 min, linear 35-90% B for 1 min, isocratic 90% B for 4 min, linear 90-2% B for 1 min and isocratic 2% solvent B for 9 min	DDA top20 mode	500 ms and 150 ms acquisition time for the MS1 and MS2 scans respectively, and 20 s dynamic exclusion	Rolling collision energy with a collision energy spread of 15 eV	HEK293_59	HEUSELM_J130730_012.wiff	ProteomeXchange	PXD000953	http://www.ebi.ac.uk/pride/archive/projects/PXD000953	Spectral and assay library generation	Conversion and centroiding	HEUSELM_J130730_012.mzXML	ProteomeXchange	PXD000953	http://www.ebi.ac.uk/pride/archive/projects/PXD000953	Data processing	PHL.pep.xml	ProteomeXchange	PXD000953	http://www.ebi.ac.uk/pride/archive/projects/PXD000953	phl004.sptxt.gz is derived from PHL.pep.xml and all 331 mzXML files (PXD000953)	phl004.sptxt.gz is archived in SWATHAtlas, accession number SAL00022	phl004_consensus.sptxt is derived from phl004.sptxt.gz	phl004_consensus.sptxt is archived in SWATHAtlas at SAL00016	http://www.swathatlas.org
HEK293_60	Peptide sample preparation for MS	DDA mass spectrometry for spectral library generation	AB SCIEX TripleTOF 5600+ System mass spectrometer with Eksigent nanoLC (AS-2/1Dplus or AS-2/2Dplus) system	75 um-diameter PicoTip emitter (New Objective) packed with 20 cm of Magic 3 um, 200angstrom C18 AQ material (Bischoff Chromatography)	300 nl/min flow rate and gradients as follows: linear 2-35% B over 120 min, linear 35-90% B for 1 min, isocratic 90% B for 4 min, linear 90-2% B for 1 min and isocratic 2% solvent B for 9 min	DDA top20 mode	500 ms and 150 ms acquisition time for the MS1 and MS2 scans respectively, and 20 s dynamic exclusion	Rolling collision energy with a collision energy spread of 15 eV	HEK293_60	HEUSELM_J130730_014.wiff	ProteomeXchange	PXD000953	http://www.ebi.ac.uk/pride/archive/projects/PXD000953	Spectral and assay library generation	Conversion and centroiding	HEUSELM_J130730_014.mzXML	ProteomeXchange	PXD000953	http://www.ebi.ac.uk/pride/archive/projects/PXD000953	Data processing	PHL.pep.xml	ProteomeXchange	PXD000953	http://www.ebi.ac.uk/pride/archive/projects/PXD000953	phl004.sptxt.gz is derived from PHL.pep.xml and all 331 mzXML files (PXD000953)	phl004.sptxt.gz is archived in SWATHAtlas, accession number SAL00022	phl004_consensus.sptxt is derived from phl004.sptxt.gz	phl004_consensus.sptxt is archived in SWATHAtlas at SAL00016	http://www.swathatlas.org
HEK293_61	Peptide sample preparation for MS	DDA mass spectrometry for spectral library generation	AB SCIEX TripleTOF 5600+ System mass spectrometer with Eksigent nanoLC (AS-2/1Dplus or AS-2/2Dplus) system	75 um-diameter PicoTip emitter (New Objective) packed with 20 cm of Magic 3 um, 200angstrom C18 AQ material (Bischoff Chromatography)	300 nl/min flow rate and gradients as follows: linear 2-35% B over 120 min, linear 35-90% B for 1 min, isocratic 90% B for 4 min, linear 90-2% B for 1 min and isocratic 2% solvent B for 9 min	DDA top20 mode	500 ms and 150 ms acquisition time for the MS1 and MS2 scans respectively, and 20 s dynamic exclusion	Rolling collision energy with a collision energy spread of 15 eV	HEK293_61	HEUSELM_J130730_016.wiff	ProteomeXchange	PXD000953	http://www.ebi.ac.uk/pride/archive/projects/PXD000953	Spectral and assay library generation	Conversion and centroiding	HEUSELM_J130730_016.mzXML	ProteomeXchange	PXD000953	http://www.ebi.ac.uk/pride/archive/projects/PXD000953	Data processing	PHL.pep.xml	ProteomeXchange	PXD000953	http://www.ebi.ac.uk/pride/archive/projects/PXD000953	phl004.sptxt.gz is derived from PHL.pep.xml and all 331 mzXML files (PXD000953)	phl004.sptxt.gz is archived in SWATHAtlas, accession number SAL00022	phl004_consensus.sptxt is derived from phl004.sptxt.gz	phl004_consensus.sptxt is archived in SWATHAtlas at SAL00016	http://www.swathatlas.org
HEK293_62	Peptide sample preparation for MS	DDA mass spectrometry for spectral library generation	AB SCIEX TripleTOF 5600+ System mass spectrometer with Eksigent nanoLC (AS-2/1Dplus or AS-2/2Dplus) system	75 um-diameter PicoTip emitter (New Objective) packed with 20 cm of Magic 3 um, 200angstrom C18 AQ material (Bischoff Chromatography)	300 nl/min flow rate and gradients as follows: linear 2-35% B over 120 min, linear 35-90% B for 1 min, isocratic 90% B for 4 min, linear 90-2% B for 1 min and isocratic 2% solvent B for 9 min	DDA top20 mode	500 ms and 150 ms acquisition time for the MS1 and MS2 scans respectively, and 20 s dynamic exclusion	Rolling collision energy with a collision energy spread of 15 eV	HEK293_62	HEUSELM_J130730_018.wiff	ProteomeXchange	PXD000953	http://www.ebi.ac.uk/pride/archive/projects/PXD000953	Spectral and assay library generation	Conversion and centroiding	HEUSELM_J130730_018.mzXML	ProteomeXchange	PXD000953	http://www.ebi.ac.uk/pride/archive/projects/PXD000953	Data processing	PHL.pep.xml	ProteomeXchange	PXD000953	http://www.ebi.ac.uk/pride/archive/projects/PXD000953	phl004.sptxt.gz is derived from PHL.pep.xml and all 331 mzXML files (PXD000953)	phl004.sptxt.gz is archived in SWATHAtlas, accession number SAL00022	phl004_consensus.sptxt is derived from phl004.sptxt.gz	phl004_consensus.sptxt is archived in SWATHAtlas at SAL00016	http://www.swathatlas.org
HEK293_63	Peptide sample preparation for MS	DDA mass spectrometry for spectral library generation	AB SCIEX TripleTOF 5600+ System mass spectrometer with Eksigent nanoLC (AS-2/1Dplus or AS-2/2Dplus) system	75 um-diameter PicoTip emitter (New Objective) packed with 20 cm of Magic 3 um, 200angstrom C18 AQ material (Bischoff Chromatography)	300 nl/min flow rate and gradients as follows: linear 2-35% B over 120 min, linear 35-90% B for 1 min, isocratic 90% B for 4 min, linear 90-2% B for 1 min and isocratic 2% solvent B for 9 min	DDA top20 mode	500 ms and 150 ms acquisition time for the MS1 and MS2 scans respectively, and 20 s dynamic exclusion	Rolling collision energy with a collision energy spread of 15 eV	HEK293_63	HEUSELM_J130730_020.wiff	ProteomeXchange	PXD000953	http://www.ebi.ac.uk/pride/archive/projects/PXD000953	Spectral and assay library generation	Conversion and centroiding	HEUSELM_J130730_020.mzXML	ProteomeXchange	PXD000953	http://www.ebi.ac.uk/pride/archive/projects/PXD000953	Data processing	PHL.pep.xml	ProteomeXchange	PXD000953	http://www.ebi.ac.uk/pride/archive/projects/PXD000953	phl004.sptxt.gz is derived from PHL.pep.xml and all 331 mzXML files (PXD000953)	phl004.sptxt.gz is archived in SWATHAtlas, accession number SAL00022	phl004_consensus.sptxt is derived from phl004.sptxt.gz	phl004_consensus.sptxt is archived in SWATHAtlas at SAL00016	http://www.swathatlas.org
HEK293_64	Peptide sample preparation for MS	DDA mass spectrometry for spectral library generation	AB SCIEX TripleTOF 5600+ System mass spectrometer with Eksigent nanoLC (AS-2/1Dplus or AS-2/2Dplus) system	75 um-diameter PicoTip emitter (New Objective) packed with 20 cm of Magic 3 um, 200angstrom C18 AQ material (Bischoff Chromatography)	300 nl/min flow rate and gradients as follows: linear 2-35% B over 120 min, linear 35-90% B for 1 min, isocratic 90% B for 4 min, linear 90-2% B for 1 min and isocratic 2% solvent B for 9 min	DDA top20 mode	500 ms and 150 ms acquisition time for the MS1 and MS2 scans respectively, and 20 s dynamic exclusion	Rolling collision energy with a collision energy spread of 15 eV	HEK293_64	HEUSELM_J130730_022.wiff	ProteomeXchange	PXD000953	http://www.ebi.ac.uk/pride/archive/projects/PXD000953	Spectral and assay library generation	Conversion and centroiding	HEUSELM_J130730_022.mzXML	ProteomeXchange	PXD000953	http://www.ebi.ac.uk/pride/archive/projects/PXD000953	Data processing	PHL.pep.xml	ProteomeXchange	PXD000953	http://www.ebi.ac.uk/pride/archive/projects/PXD000953	phl004.sptxt.gz is derived from PHL.pep.xml and all 331 mzXML files (PXD000953)	phl004.sptxt.gz is archived in SWATHAtlas, accession number SAL00022	phl004_consensus.sptxt is derived from phl004.sptxt.gz	phl004_consensus.sptxt is archived in SWATHAtlas at SAL00016	http://www.swathatlas.org
HEK293_65	Peptide sample preparation for MS	DDA mass spectrometry for spectral library generation	AB SCIEX TripleTOF 5600+ System mass spectrometer with Eksigent nanoLC (AS-2/1Dplus or AS-2/2Dplus) system	75 um-diameter PicoTip emitter (New Objective) packed with 20 cm of Magic 3 um, 200angstrom C18 AQ material (Bischoff Chromatography)	300 nl/min flow rate and gradients as follows: linear 2-35% B over 120 min, linear 35-90% B for 1 min, isocratic 90% B for 4 min, linear 90-2% B for 1 min and isocratic 2% solvent B for 9 min	DDA top20 mode	500 ms and 150 ms acquisition time for the MS1 and MS2 scans respectively, and 20 s dynamic exclusion	Rolling collision energy with a collision energy spread of 15 eV	HEK293_65	HEUSELM_J130730_024.wiff	ProteomeXchange	PXD000953	http://www.ebi.ac.uk/pride/archive/projects/PXD000953	Spectral and assay library generation	Conversion and centroiding	HEUSELM_J130730_024.mzXML	ProteomeXchange	PXD000953	http://www.ebi.ac.uk/pride/archive/projects/PXD000953	Data processing	PHL.pep.xml	ProteomeXchange	PXD000953	http://www.ebi.ac.uk/pride/archive/projects/PXD000953	phl004.sptxt.gz is derived from PHL.pep.xml and all 331 mzXML files (PXD000953)	phl004.sptxt.gz is archived in SWATHAtlas, accession number SAL00022	phl004_consensus.sptxt is derived from phl004.sptxt.gz	phl004_consensus.sptxt is archived in SWATHAtlas at SAL00016	http://www.swathatlas.org
HEK293_66	Peptide sample preparation for MS	DDA mass spectrometry for spectral library generation	AB SCIEX TripleTOF 5600+ System mass spectrometer with Eksigent nanoLC (AS-2/1Dplus or AS-2/2Dplus) system	75 um-diameter PicoTip emitter (New Objective) packed with 20 cm of Magic 3 um, 200angstrom C18 AQ material (Bischoff Chromatography)	300 nl/min flow rate and gradients as follows: linear 2-35% B over 120 min, linear 35-90% B for 1 min, isocratic 90% B for 4 min, linear 90-2% B for 1 min and isocratic 2% solvent B for 9 min	DDA top20 mode	500 ms and 150 ms acquisition time for the MS1 and MS2 scans respectively, and 20 s dynamic exclusion	Rolling collision energy with a collision energy spread of 15 eV	HEK293_66	HEUSELM_J130802_002.wiff	ProteomeXchange	PXD000953	http://www.ebi.ac.uk/pride/archive/projects/PXD000953	Spectral and assay library generation	Conversion and centroiding	HEUSELM_J130802_002.mzXML	ProteomeXchange	PXD000953	http://www.ebi.ac.uk/pride/archive/projects/PXD000953	Data processing	PHL.pep.xml	ProteomeXchange	PXD000953	http://www.ebi.ac.uk/pride/archive/projects/PXD000953	phl004.sptxt.gz is derived from PHL.pep.xml and all 331 mzXML files (PXD000953)	phl004.sptxt.gz is archived in SWATHAtlas, accession number SAL00022	phl004_consensus.sptxt is derived from phl004.sptxt.gz	phl004_consensus.sptxt is archived in SWATHAtlas at SAL00016	http://www.swathatlas.org
HEK293_67	Peptide sample preparation for MS	DDA mass spectrometry for spectral library generation	AB SCIEX TripleTOF 5600+ System mass spectrometer with Eksigent nanoLC (AS-2/1Dplus or AS-2/2Dplus) system	75 um-diameter PicoTip emitter (New Objective) packed with 20 cm of Magic 3 um, 200angstrom C18 AQ material (Bischoff Chromatography)	300 nl/min flow rate and gradients as follows: linear 2-35% B over 120 min, linear 35-90% B for 1 min, isocratic 90% B for 4 min, linear 90-2% B for 1 min and isocratic 2% solvent B for 9 min	DDA top20 mode	500 ms and 150 ms acquisition time for the MS1 and MS2 scans respectively, and 20 s dynamic exclusion	Rolling collision energy with a collision energy spread of 15 eV	HEK293_67	HEUSELM_J130802_004.wiff	ProteomeXchange	PXD000953	http://www.ebi.ac.uk/pride/archive/projects/PXD000953	Spectral and assay library generation	Conversion and centroiding	HEUSELM_J130802_004.mzXML	ProteomeXchange	PXD000953	http://www.ebi.ac.uk/pride/archive/projects/PXD000953	Data processing	PHL.pep.xml	ProteomeXchange	PXD000953	http://www.ebi.ac.uk/pride/archive/projects/PXD000953	phl004.sptxt.gz is derived from PHL.pep.xml and all 331 mzXML files (PXD000953)	phl004.sptxt.gz is archived in SWATHAtlas, accession number SAL00022	phl004_consensus.sptxt is derived from phl004.sptxt.gz	phl004_consensus.sptxt is archived in SWATHAtlas at SAL00016	http://www.swathatlas.org
HEK293_68	Peptide sample preparation for MS	DDA mass spectrometry for spectral library generation	AB SCIEX TripleTOF 5600+ System mass spectrometer with Eksigent nanoLC (AS-2/1Dplus or AS-2/2Dplus) system	75 um-diameter PicoTip emitter (New Objective) packed with 20 cm of Magic 3 um, 200angstrom C18 AQ material (Bischoff Chromatography)	300 nl/min flow rate and gradients as follows: linear 2-35% B over 120 min, linear 35-90% B for 1 min, isocratic 90% B for 4 min, linear 90-2% B for 1 min and isocratic 2% solvent B for 9 min	DDA top20 mode	500 ms and 150 ms acquisition time for the MS1 and MS2 scans respectively, and 20 s dynamic exclusion	Rolling collision energy with a collision energy spread of 15 eV	HEK293_68	HEUSELM_J130802_006.wiff	ProteomeXchange	PXD000953	http://www.ebi.ac.uk/pride/archive/projects/PXD000953	Spectral and assay library generation	Conversion and centroiding	HEUSELM_J130802_006.mzXML	ProteomeXchange	PXD000953	http://www.ebi.ac.uk/pride/archive/projects/PXD000953	Data processing	PHL.pep.xml	ProteomeXchange	PXD000953	http://www.ebi.ac.uk/pride/archive/projects/PXD000953	phl004.sptxt.gz is derived from PHL.pep.xml and all 331 mzXML files (PXD000953)	phl004.sptxt.gz is archived in SWATHAtlas, accession number SAL00022	phl004_consensus.sptxt is derived from phl004.sptxt.gz	phl004_consensus.sptxt is archived in SWATHAtlas at SAL00016	http://www.swathatlas.org
HEK293_69	Peptide sample preparation for MS	DDA mass spectrometry for spectral library generation	AB SCIEX TripleTOF 5600+ System mass spectrometer with Eksigent nanoLC (AS-2/1Dplus or AS-2/2Dplus) system	75 um-diameter PicoTip emitter (New Objective) packed with 20 cm of Magic 3 um, 200angstrom C18 AQ material (Bischoff Chromatography)	300 nl/min flow rate and gradients as follows: linear 2-35% B over 120 min, linear 35-90% B for 1 min, isocratic 90% B for 4 min, linear 90-2% B for 1 min and isocratic 2% solvent B for 9 min	DDA top20 mode	500 ms and 150 ms acquisition time for the MS1 and MS2 scans respectively, and 20 s dynamic exclusion	Rolling collision energy with a collision energy spread of 15 eV	HEK293_69	HEUSELM_J130802_008.wiff	ProteomeXchange	PXD000953	http://www.ebi.ac.uk/pride/archive/projects/PXD000953	Spectral and assay library generation	Conversion and centroiding	HEUSELM_J130802_008.mzXML	ProteomeXchange	PXD000953	http://www.ebi.ac.uk/pride/archive/projects/PXD000953	Data processing	PHL.pep.xml	ProteomeXchange	PXD000953	http://www.ebi.ac.uk/pride/archive/projects/PXD000953	phl004.sptxt.gz is derived from PHL.pep.xml and all 331 mzXML files (PXD000953)	phl004.sptxt.gz is archived in SWATHAtlas, accession number SAL00022	phl004_consensus.sptxt is derived from phl004.sptxt.gz	phl004_consensus.sptxt is archived in SWATHAtlas at SAL00016	http://www.swathatlas.org
HEK293_70	Peptide sample preparation for MS	DDA mass spectrometry for spectral library generation	AB SCIEX TripleTOF 5600+ System mass spectrometer with Eksigent nanoLC (AS-2/1Dplus or AS-2/2Dplus) system	75 um-diameter PicoTip emitter (New Objective) packed with 20 cm of Magic 3 um, 200angstrom C18 AQ material (Bischoff Chromatography)	300 nl/min flow rate and gradients as follows: linear 2-35% B over 120 min, linear 35-90% B for 1 min, isocratic 90% B for 4 min, linear 90-2% B for 1 min and isocratic 2% solvent B for 9 min	DDA top20 mode	500 ms and 150 ms acquisition time for the MS1 and MS2 scans respectively, and 20 s dynamic exclusion	Rolling collision energy with a collision energy spread of 15 eV	HEK293_70	HEUSELM_J130802_010.wiff	ProteomeXchange	PXD000953	http://www.ebi.ac.uk/pride/archive/projects/PXD000953	Spectral and assay library generation	Conversion and centroiding	HEUSELM_J130802_010.mzXML	ProteomeXchange	PXD000953	http://www.ebi.ac.uk/pride/archive/projects/PXD000953	Data processing	PHL.pep.xml	ProteomeXchange	PXD000953	http://www.ebi.ac.uk/pride/archive/projects/PXD000953	phl004.sptxt.gz is derived from PHL.pep.xml and all 331 mzXML files (PXD000953)	phl004.sptxt.gz is archived in SWATHAtlas, accession number SAL00022	phl004_consensus.sptxt is derived from phl004.sptxt.gz	phl004_consensus.sptxt is archived in SWATHAtlas at SAL00016	http://www.swathatlas.org
HEK293_71	Peptide sample preparation for MS	DDA mass spectrometry for spectral library generation	AB SCIEX TripleTOF 5600+ System mass spectrometer with Eksigent nanoLC (AS-2/1Dplus or AS-2/2Dplus) system	75 um-diameter PicoTip emitter (New Objective) packed with 20 cm of Magic 3 um, 200angstrom C18 AQ material (Bischoff Chromatography)	300 nl/min flow rate and gradients as follows: linear 2-35% B over 120 min, linear 35-90% B for 1 min, isocratic 90% B for 4 min, linear 90-2% B for 1 min and isocratic 2% solvent B for 9 min	DDA top20 mode	500 ms and 150 ms acquisition time for the MS1 and MS2 scans respectively, and 20 s dynamic exclusion	Rolling collision energy with a collision energy spread of 15 eV	HEK293_71	HEUSELM_J130802_012.wiff	ProteomeXchange	PXD000953	http://www.ebi.ac.uk/pride/archive/projects/PXD000953	Spectral and assay library generation	Conversion and centroiding	HEUSELM_J130802_012.mzXML	ProteomeXchange	PXD000953	http://www.ebi.ac.uk/pride/archive/projects/PXD000953	Data processing	PHL.pep.xml	ProteomeXchange	PXD000953	http://www.ebi.ac.uk/pride/archive/projects/PXD000953	phl004.sptxt.gz is derived from PHL.pep.xml and all 331 mzXML files (PXD000953)	phl004.sptxt.gz is archived in SWATHAtlas, accession number SAL00022	phl004_consensus.sptxt is derived from phl004.sptxt.gz	phl004_consensus.sptxt is archived in SWATHAtlas at SAL00016	http://www.swathatlas.org
HEK293_72	Peptide sample preparation for MS	DDA mass spectrometry for spectral library generation	AB SCIEX TripleTOF 5600+ System mass spectrometer with Eksigent nanoLC (AS-2/1Dplus or AS-2/2Dplus) system	75 um-diameter PicoTip emitter (New Objective) packed with 20 cm of Magic 3 um, 200angstrom C18 AQ material (Bischoff Chromatography)	300 nl/min flow rate and gradients as follows: linear 2-35% B over 120 min, linear 35-90% B for 1 min, isocratic 90% B for 4 min, linear 90-2% B for 1 min and isocratic 2% solvent B for 9 min	DDA top20 mode	500 ms and 150 ms acquisition time for the MS1 and MS2 scans respectively, and 20 s dynamic exclusion	Rolling collision energy with a collision energy spread of 15 eV	HEK293_72	HEUSELM_J130802_014.wiff	ProteomeXchange	PXD000953	http://www.ebi.ac.uk/pride/archive/projects/PXD000953	Spectral and assay library generation	Conversion and centroiding	HEUSELM_J130802_014.mzXML	ProteomeXchange	PXD000953	http://www.ebi.ac.uk/pride/archive/projects/PXD000953	Data processing	PHL.pep.xml	ProteomeXchange	PXD000953	http://www.ebi.ac.uk/pride/archive/projects/PXD000953	phl004.sptxt.gz is derived from PHL.pep.xml and all 331 mzXML files (PXD000953)	phl004.sptxt.gz is archived in SWATHAtlas, accession number SAL00022	phl004_consensus.sptxt is derived from phl004.sptxt.gz	phl004_consensus.sptxt is archived in SWATHAtlas at SAL00016	http://www.swathatlas.org
HEK293_73	Peptide sample preparation for MS	DDA mass spectrometry for spectral library generation	AB SCIEX TripleTOF 5600+ System mass spectrometer with Eksigent nanoLC (AS-2/1Dplus or AS-2/2Dplus) system	75 um-diameter PicoTip emitter (New Objective) packed with 20 cm of Magic 3 um, 200angstrom C18 AQ material (Bischoff Chromatography)	300 nl/min flow rate and gradients as follows: linear 2-35% B over 120 min, linear 35-90% B for 1 min, isocratic 90% B for 4 min, linear 90-2% B for 1 min and isocratic 2% solvent B for 9 min	DDA top20 mode	500 ms and 150 ms acquisition time for the MS1 and MS2 scans respectively, and 20 s dynamic exclusion	Rolling collision energy with a collision energy spread of 15 eV	HEK293_73	HEUSELM_J130802_016.wiff	ProteomeXchange	PXD000953	http://www.ebi.ac.uk/pride/archive/projects/PXD000953	Spectral and assay library generation	Conversion and centroiding	HEUSELM_J130802_016.mzXML	ProteomeXchange	PXD000953	http://www.ebi.ac.uk/pride/archive/projects/PXD000953	Data processing	PHL.pep.xml	ProteomeXchange	PXD000953	http://www.ebi.ac.uk/pride/archive/projects/PXD000953	phl004.sptxt.gz is derived from PHL.pep.xml and all 331 mzXML files (PXD000953)	phl004.sptxt.gz is archived in SWATHAtlas, accession number SAL00022	phl004_consensus.sptxt is derived from phl004.sptxt.gz	phl004_consensus.sptxt is archived in SWATHAtlas at SAL00016	http://www.swathatlas.org
HEK293_74	Peptide sample preparation for MS	DDA mass spectrometry for spectral library generation	AB SCIEX TripleTOF 5600+ System mass spectrometer with Eksigent nanoLC (AS-2/1Dplus or AS-2/2Dplus) system	75 um-diameter PicoTip emitter (New Objective) packed with 20 cm of Magic 3 um, 200angstrom C18 AQ material (Bischoff Chromatography)	300 nl/min flow rate and gradients as follows: linear 2-35% B over 120 min, linear 35-90% B for 1 min, isocratic 90% B for 4 min, linear 90-2% B for 1 min and isocratic 2% solvent B for 9 min	DDA top20 mode	500 ms and 150 ms acquisition time for the MS1 and MS2 scans respectively, and 20 s dynamic exclusion	Rolling collision energy with a collision energy spread of 15 eV	HEK293_74	HEUSELM_J130802_018.wiff	ProteomeXchange	PXD000953	http://www.ebi.ac.uk/pride/archive/projects/PXD000953	Spectral and assay library generation	Conversion and centroiding	HEUSELM_J130802_018.mzXML	ProteomeXchange	PXD000953	http://www.ebi.ac.uk/pride/archive/projects/PXD000953	Data processing	PHL.pep.xml	ProteomeXchange	PXD000953	http://www.ebi.ac.uk/pride/archive/projects/PXD000953	phl004.sptxt.gz is derived from PHL.pep.xml and all 331 mzXML files (PXD000953)	phl004.sptxt.gz is archived in SWATHAtlas, accession number SAL00022	phl004_consensus.sptxt is derived from phl004.sptxt.gz	phl004_consensus.sptxt is archived in SWATHAtlas at SAL00016	http://www.swathatlas.org
HEK293_75	Peptide sample preparation for MS	DDA mass spectrometry for spectral library generation	AB SCIEX TripleTOF 5600+ System mass spectrometer with Eksigent nanoLC (AS-2/1Dplus or AS-2/2Dplus) system	75 um-diameter PicoTip emitter (New Objective) packed with 20 cm of Magic 3 um, 200angstrom C18 AQ material (Bischoff Chromatography)	300 nl/min flow rate and gradients as follows: linear 2-35% B over 120 min, linear 35-90% B for 1 min, isocratic 90% B for 4 min, linear 90-2% B for 1 min and isocratic 2% solvent B for 9 min	DDA top20 mode	500 ms and 150 ms acquisition time for the MS1 and MS2 scans respectively, and 20 s dynamic exclusion	Rolling collision energy with a collision energy spread of 15 eV	HEK293_75	HEUSELM_J130802_020.wiff	ProteomeXchange	PXD000953	http://www.ebi.ac.uk/pride/archive/projects/PXD000953	Spectral and assay library generation	Conversion and centroiding	HEUSELM_J130802_020.mzXML	ProteomeXchange	PXD000953	http://www.ebi.ac.uk/pride/archive/projects/PXD000953	Data processing	PHL.pep.xml	ProteomeXchange	PXD000953	http://www.ebi.ac.uk/pride/archive/projects/PXD000953	phl004.sptxt.gz is derived from PHL.pep.xml and all 331 mzXML files (PXD000953)	phl004.sptxt.gz is archived in SWATHAtlas, accession number SAL00022	phl004_consensus.sptxt is derived from phl004.sptxt.gz	phl004_consensus.sptxt is archived in SWATHAtlas at SAL00016	http://www.swathatlas.org
HEK293_76	Peptide sample preparation for MS	DDA mass spectrometry for spectral library generation	AB SCIEX TripleTOF 5600+ System mass spectrometer with Eksigent nanoLC (AS-2/1Dplus or AS-2/2Dplus) system	75 um-diameter PicoTip emitter (New Objective) packed with 20 cm of Magic 3 um, 200angstrom C18 AQ material (Bischoff Chromatography)	300 nl/min flow rate and gradients as follows: linear 2-35% B over 120 min, linear 35-90% B for 1 min, isocratic 90% B for 4 min, linear 90-2% B for 1 min and isocratic 2% solvent B for 9 min	DDA top20 mode	500 ms and 150 ms acquisition time for the MS1 and MS2 scans respectively, and 20 s dynamic exclusion	Rolling collision energy with a collision energy spread of 15 eV	HEK293_76	HEUSELM_J130802_022.wiff	ProteomeXchange	PXD000953	http://www.ebi.ac.uk/pride/archive/projects/PXD000953	Spectral and assay library generation	Conversion and centroiding	HEUSELM_J130802_022.mzXML	ProteomeXchange	PXD000953	http://www.ebi.ac.uk/pride/archive/projects/PXD000953	Data processing	PHL.pep.xml	ProteomeXchange	PXD000953	http://www.ebi.ac.uk/pride/archive/projects/PXD000953	phl004.sptxt.gz is derived from PHL.pep.xml and all 331 mzXML files (PXD000953)	phl004.sptxt.gz is archived in SWATHAtlas, accession number SAL00022	phl004_consensus.sptxt is derived from phl004.sptxt.gz	phl004_consensus.sptxt is archived in SWATHAtlas at SAL00016	http://www.swathatlas.org
HEK293_77	Peptide sample preparation for MS	DDA mass spectrometry for spectral library generation	AB SCIEX TripleTOF 5600+ System mass spectrometer with Eksigent nanoLC (AS-2/1Dplus or AS-2/2Dplus) system	75 um-diameter PicoTip emitter (New Objective) packed with 20 cm of Magic 3 um, 200angstrom C18 AQ material (Bischoff Chromatography)	300 nl/min flow rate and gradients as follows: linear 2-35% B over 120 min, linear 35-90% B for 1 min, isocratic 90% B for 4 min, linear 90-2% B for 1 min and isocratic 2% solvent B for 9 min	DDA top20 mode	500 ms and 150 ms acquisition time for the MS1 and MS2 scans respectively, and 20 s dynamic exclusion	Rolling collision energy with a collision energy spread of 15 eV	HEK293_77	HEUSELM_J130802_024.wiff	ProteomeXchange	PXD000953	http://www.ebi.ac.uk/pride/archive/projects/PXD000953	Spectral and assay library generation	Conversion and centroiding	HEUSELM_J130802_024.mzXML	ProteomeXchange	PXD000953	http://www.ebi.ac.uk/pride/archive/projects/PXD000953	Data processing	PHL.pep.xml	ProteomeXchange	PXD000953	http://www.ebi.ac.uk/pride/archive/projects/PXD000953	phl004.sptxt.gz is derived from PHL.pep.xml and all 331 mzXML files (PXD000953)	phl004.sptxt.gz is archived in SWATHAtlas, accession number SAL00022	phl004_consensus.sptxt is derived from phl004.sptxt.gz	phl004_consensus.sptxt is archived in SWATHAtlas at SAL00016	http://www.swathatlas.org
HEK293_78	Peptide sample preparation for MS	DDA mass spectrometry for spectral library generation	AB SCIEX TripleTOF 5600+ System mass spectrometer with Eksigent nanoLC (AS-2/1Dplus or AS-2/2Dplus) system	75 um-diameter PicoTip emitter (New Objective) packed with 20 cm of Magic 3 um, 200angstrom C18 AQ material (Bischoff Chromatography)	300 nl/min flow rate and gradients as follows: linear 2-35% B over 120 min, linear 35-90% B for 1 min, isocratic 90% B for 4 min, linear 90-2% B for 1 min and isocratic 2% solvent B for 9 min	DDA top20 mode	500 ms and 150 ms acquisition time for the MS1 and MS2 scans respectively, and 20 s dynamic exclusion	Rolling collision energy with a collision energy spread of 15 eV	HEK293_78	HEUSELM_J130805_002.wiff	ProteomeXchange	PXD000953	http://www.ebi.ac.uk/pride/archive/projects/PXD000953	Spectral and assay library generation	Conversion and centroiding	HEUSELM_J130805_002.mzXML	ProteomeXchange	PXD000953	http://www.ebi.ac.uk/pride/archive/projects/PXD000953	Data processing	PHL.pep.xml	ProteomeXchange	PXD000953	http://www.ebi.ac.uk/pride/archive/projects/PXD000953	phl004.sptxt.gz is derived from PHL.pep.xml and all 331 mzXML files (PXD000953)	phl004.sptxt.gz is archived in SWATHAtlas, accession number SAL00022	phl004_consensus.sptxt is derived from phl004.sptxt.gz	phl004_consensus.sptxt is archived in SWATHAtlas at SAL00016	http://www.swathatlas.org
HEK293_79	Peptide sample preparation for MS	DDA mass spectrometry for spectral library generation	AB SCIEX TripleTOF 5600+ System mass spectrometer with Eksigent nanoLC (AS-2/1Dplus or AS-2/2Dplus) system	75 um-diameter PicoTip emitter (New Objective) packed with 20 cm of Magic 3 um, 200angstrom C18 AQ material (Bischoff Chromatography)	300 nl/min flow rate and gradients as follows: linear 2-35% B over 120 min, linear 35-90% B for 1 min, isocratic 90% B for 4 min, linear 90-2% B for 1 min and isocratic 2% solvent B for 9 min	DDA top20 mode	500 ms and 150 ms acquisition time for the MS1 and MS2 scans respectively, and 20 s dynamic exclusion	Rolling collision energy with a collision energy spread of 15 eV	HEK293_79	HEUSELM_J130805_004.wiff	ProteomeXchange	PXD000953	http://www.ebi.ac.uk/pride/archive/projects/PXD000953	Spectral and assay library generation	Conversion and centroiding	HEUSELM_J130805_004.mzXML	ProteomeXchange	PXD000953	http://www.ebi.ac.uk/pride/archive/projects/PXD000953	Data processing	PHL.pep.xml	ProteomeXchange	PXD000953	http://www.ebi.ac.uk/pride/archive/projects/PXD000953	phl004.sptxt.gz is derived from PHL.pep.xml and all 331 mzXML files (PXD000953)	phl004.sptxt.gz is archived in SWATHAtlas, accession number SAL00022	phl004_consensus.sptxt is derived from phl004.sptxt.gz	phl004_consensus.sptxt is archived in SWATHAtlas at SAL00016	http://www.swathatlas.org
HEK293_80	Peptide sample preparation for MS	DDA mass spectrometry for spectral library generation	AB SCIEX TripleTOF 5600+ System mass spectrometer with Eksigent nanoLC (AS-2/1Dplus or AS-2/2Dplus) system	75 um-diameter PicoTip emitter (New Objective) packed with 20 cm of Magic 3 um, 200angstrom C18 AQ material (Bischoff Chromatography)	300 nl/min flow rate and gradients as follows: linear 2-35% B over 120 min, linear 35-90% B for 1 min, isocratic 90% B for 4 min, linear 90-2% B for 1 min and isocratic 2% solvent B for 9 min	DDA top20 mode	500 ms and 150 ms acquisition time for the MS1 and MS2 scans respectively, and 20 s dynamic exclusion	Rolling collision energy with a collision energy spread of 15 eV	HEK293_80	HEUSELM_J130805_006.wiff	ProteomeXchange	PXD000953	http://www.ebi.ac.uk/pride/archive/projects/PXD000953	Spectral and assay library generation	Conversion and centroiding	HEUSELM_J130805_006.mzXML	ProteomeXchange	PXD000953	http://www.ebi.ac.uk/pride/archive/projects/PXD000953	Data processing	PHL.pep.xml	ProteomeXchange	PXD000953	http://www.ebi.ac.uk/pride/archive/projects/PXD000953	phl004.sptxt.gz is derived from PHL.pep.xml and all 331 mzXML files (PXD000953)	phl004.sptxt.gz is archived in SWATHAtlas, accession number SAL00022	phl004_consensus.sptxt is derived from phl004.sptxt.gz	phl004_consensus.sptxt is archived in SWATHAtlas at SAL00016	http://www.swathatlas.org
HEK293_81	Peptide sample preparation for MS	DDA mass spectrometry for spectral library generation	AB SCIEX TripleTOF 5600+ System mass spectrometer with Eksigent nanoLC (AS-2/1Dplus or AS-2/2Dplus) system	75 um-diameter PicoTip emitter (New Objective) packed with 20 cm of Magic 3 um, 200angstrom C18 AQ material (Bischoff Chromatography)	300 nl/min flow rate and gradients as follows: linear 2-35% B over 120 min, linear 35-90% B for 1 min, isocratic 90% B for 4 min, linear 90-2% B for 1 min and isocratic 2% solvent B for 9 min	DDA top20 mode	500 ms and 150 ms acquisition time for the MS1 and MS2 scans respectively, and 20 s dynamic exclusion	Rolling collision energy with a collision energy spread of 15 eV	HEK293_81	HEUSELM_J130805_008.wiff	ProteomeXchange	PXD000953	http://www.ebi.ac.uk/pride/archive/projects/PXD000953	Spectral and assay library generation	Conversion and centroiding	HEUSELM_J130805_008.mzXML	ProteomeXchange	PXD000953	http://www.ebi.ac.uk/pride/archive/projects/PXD000953	Data processing	PHL.pep.xml	ProteomeXchange	PXD000953	http://www.ebi.ac.uk/pride/archive/projects/PXD000953	phl004.sptxt.gz is derived from PHL.pep.xml and all 331 mzXML files (PXD000953)	phl004.sptxt.gz is archived in SWATHAtlas, accession number SAL00022	phl004_consensus.sptxt is derived from phl004.sptxt.gz	phl004_consensus.sptxt is archived in SWATHAtlas at SAL00016	http://www.swathatlas.org
HEK293_82	Peptide sample preparation for MS	DDA mass spectrometry for spectral library generation	AB SCIEX TripleTOF 5600+ System mass spectrometer with Eksigent nanoLC (AS-2/1Dplus or AS-2/2Dplus) system	75 um-diameter PicoTip emitter (New Objective) packed with 20 cm of Magic 3 um, 200angstrom C18 AQ material (Bischoff Chromatography)	300 nl/min flow rate and gradients as follows: linear 2-35% B over 120 min, linear 35-90% B for 1 min, isocratic 90% B for 4 min, linear 90-2% B for 1 min and isocratic 2% solvent B for 9 min	DDA top20 mode	500 ms and 150 ms acquisition time for the MS1 and MS2 scans respectively, and 20 s dynamic exclusion	Rolling collision energy with a collision energy spread of 15 eV	HEK293_82	HEUSELM_J130805_010.wiff	ProteomeXchange	PXD000953	http://www.ebi.ac.uk/pride/archive/projects/PXD000953	Spectral and assay library generation	Conversion and centroiding	HEUSELM_J130805_010.mzXML	ProteomeXchange	PXD000953	http://www.ebi.ac.uk/pride/archive/projects/PXD000953	Data processing	PHL.pep.xml	ProteomeXchange	PXD000953	http://www.ebi.ac.uk/pride/archive/projects/PXD000953	phl004.sptxt.gz is derived from PHL.pep.xml and all 331 mzXML files (PXD000953)	phl004.sptxt.gz is archived in SWATHAtlas, accession number SAL00022	phl004_consensus.sptxt is derived from phl004.sptxt.gz	phl004_consensus.sptxt is archived in SWATHAtlas at SAL00016	http://www.swathatlas.org
HEK293_83	Peptide sample preparation for MS	DDA mass spectrometry for spectral library generation	AB SCIEX TripleTOF 5600+ System mass spectrometer with Eksigent nanoLC (AS-2/1Dplus or AS-2/2Dplus) system	75 um-diameter PicoTip emitter (New Objective) packed with 20 cm of Magic 3 um, 200angstrom C18 AQ material (Bischoff Chromatography)	300 nl/min flow rate and gradients as follows: linear 2-35% B over 120 min, linear 35-90% B for 1 min, isocratic 90% B for 4 min, linear 90-2% B for 1 min and isocratic 2% solvent B for 9 min	DDA top20 mode	500 ms and 150 ms acquisition time for the MS1 and MS2 scans respectively, and 20 s dynamic exclusion	Rolling collision energy with a collision energy spread of 15 eV	HEK293_83	HEUSELM_J130805_012.wiff	ProteomeXchange	PXD000953	http://www.ebi.ac.uk/pride/archive/projects/PXD000953	Spectral and assay library generation	Conversion and centroiding	HEUSELM_J130805_012.mzXML	ProteomeXchange	PXD000953	http://www.ebi.ac.uk/pride/archive/projects/PXD000953	Data processing	PHL.pep.xml	ProteomeXchange	PXD000953	http://www.ebi.ac.uk/pride/archive/projects/PXD000953	phl004.sptxt.gz is derived from PHL.pep.xml and all 331 mzXML files (PXD000953)	phl004.sptxt.gz is archived in SWATHAtlas, accession number SAL00022	phl004_consensus.sptxt is derived from phl004.sptxt.gz	phl004_consensus.sptxt is archived in SWATHAtlas at SAL00016	http://www.swathatlas.org
HEK293_84	Peptide sample preparation for MS	DDA mass spectrometry for spectral library generation	AB SCIEX TripleTOF 5600+ System mass spectrometer with Eksigent nanoLC (AS-2/1Dplus or AS-2/2Dplus) system	75 um-diameter PicoTip emitter (New Objective) packed with 20 cm of Magic 3 um, 200angstrom C18 AQ material (Bischoff Chromatography)	300 nl/min flow rate and gradients as follows: linear 2-35% B over 120 min, linear 35-90% B for 1 min, isocratic 90% B for 4 min, linear 90-2% B for 1 min and isocratic 2% solvent B for 9 min	DDA top20 mode	500 ms and 150 ms acquisition time for the MS1 and MS2 scans respectively, and 20 s dynamic exclusion	Rolling collision energy with a collision energy spread of 15 eV	HEK293_84	HEUSELM_J130805_014.wiff	ProteomeXchange	PXD000953	http://www.ebi.ac.uk/pride/archive/projects/PXD000953	Spectral and assay library generation	Conversion and centroiding	HEUSELM_J130805_014.mzXML	ProteomeXchange	PXD000953	http://www.ebi.ac.uk/pride/archive/projects/PXD000953	Data processing	PHL.pep.xml	ProteomeXchange	PXD000953	http://www.ebi.ac.uk/pride/archive/projects/PXD000953	phl004.sptxt.gz is derived from PHL.pep.xml and all 331 mzXML files (PXD000953)	phl004.sptxt.gz is archived in SWATHAtlas, accession number SAL00022	phl004_consensus.sptxt is derived from phl004.sptxt.gz	phl004_consensus.sptxt is archived in SWATHAtlas at SAL00016	http://www.swathatlas.org
HEK293_85	Peptide sample preparation for MS	DDA mass spectrometry for spectral library generation	AB SCIEX TripleTOF 5600+ System mass spectrometer with Eksigent nanoLC (AS-2/1Dplus or AS-2/2Dplus) system	75 um-diameter PicoTip emitter (New Objective) packed with 20 cm of Magic 3 um, 200angstrom C18 AQ material (Bischoff Chromatography)	300 nl/min flow rate and gradients as follows: linear 2-35% B over 120 min, linear 35-90% B for 1 min, isocratic 90% B for 4 min, linear 90-2% B for 1 min and isocratic 2% solvent B for 9 min	DDA top20 mode	500 ms and 150 ms acquisition time for the MS1 and MS2 scans respectively, and 20 s dynamic exclusion	Rolling collision energy with a collision energy spread of 15 eV	HEK293_85	HEUSELM_J130805_016.wiff	ProteomeXchange	PXD000953	http://www.ebi.ac.uk/pride/archive/projects/PXD000953	Spectral and assay library generation	Conversion and centroiding	HEUSELM_J130805_016.mzXML	ProteomeXchange	PXD000953	http://www.ebi.ac.uk/pride/archive/projects/PXD000953	Data processing	PHL.pep.xml	ProteomeXchange	PXD000953	http://www.ebi.ac.uk/pride/archive/projects/PXD000953	phl004.sptxt.gz is derived from PHL.pep.xml and all 331 mzXML files (PXD000953)	phl004.sptxt.gz is archived in SWATHAtlas, accession number SAL00022	phl004_consensus.sptxt is derived from phl004.sptxt.gz	phl004_consensus.sptxt is archived in SWATHAtlas at SAL00016	http://www.swathatlas.org
HEK293_86	Peptide sample preparation for MS	DDA mass spectrometry for spectral library generation	AB SCIEX TripleTOF 5600+ System mass spectrometer with Eksigent nanoLC (AS-2/1Dplus or AS-2/2Dplus) system	75 um-diameter PicoTip emitter (New Objective) packed with 20 cm of Magic 3 um, 200angstrom C18 AQ material (Bischoff Chromatography)	300 nl/min flow rate and gradients as follows: linear 2-35% B over 120 min, linear 35-90% B for 1 min, isocratic 90% B for 4 min, linear 90-2% B for 1 min and isocratic 2% solvent B for 9 min	DDA top20 mode	500 ms and 150 ms acquisition time for the MS1 and MS2 scans respectively, and 20 s dynamic exclusion	Rolling collision energy with a collision energy spread of 15 eV	HEK293_86	HEUSELM_J130805_018.wiff	ProteomeXchange	PXD000953	http://www.ebi.ac.uk/pride/archive/projects/PXD000953	Spectral and assay library generation	Conversion and centroiding	HEUSELM_J130805_018.mzXML	ProteomeXchange	PXD000953	http://www.ebi.ac.uk/pride/archive/projects/PXD000953	Data processing	PHL.pep.xml	ProteomeXchange	PXD000953	http://www.ebi.ac.uk/pride/archive/projects/PXD000953	phl004.sptxt.gz is derived from PHL.pep.xml and all 331 mzXML files (PXD000953)	phl004.sptxt.gz is archived in SWATHAtlas, accession number SAL00022	phl004_consensus.sptxt is derived from phl004.sptxt.gz	phl004_consensus.sptxt is archived in SWATHAtlas at SAL00016	http://www.swathatlas.org
HEK293_87	Peptide sample preparation for MS	DDA mass spectrometry for spectral library generation	AB SCIEX TripleTOF 5600+ System mass spectrometer with Eksigent nanoLC (AS-2/1Dplus or AS-2/2Dplus) system	75 um-diameter PicoTip emitter (New Objective) packed with 20 cm of Magic 3 um, 200angstrom C18 AQ material (Bischoff Chromatography)	300 nl/min flow rate and gradients as follows: linear 2-35% B over 120 min, linear 35-90% B for 1 min, isocratic 90% B for 4 min, linear 90-2% B for 1 min and isocratic 2% solvent B for 9 min	DDA top20 mode	500 ms and 150 ms acquisition time for the MS1 and MS2 scans respectively, and 20 s dynamic exclusion	Rolling collision energy with a collision energy spread of 15 eV	HEK293_87	HEUSELM_J130805_020.wiff	ProteomeXchange	PXD000953	http://www.ebi.ac.uk/pride/archive/projects/PXD000953	Spectral and assay library generation	Conversion and centroiding	HEUSELM_J130805_020.mzXML	ProteomeXchange	PXD000953	http://www.ebi.ac.uk/pride/archive/projects/PXD000953	Data processing	PHL.pep.xml	ProteomeXchange	PXD000953	http://www.ebi.ac.uk/pride/archive/projects/PXD000953	phl004.sptxt.gz is derived from PHL.pep.xml and all 331 mzXML files (PXD000953)	phl004.sptxt.gz is archived in SWATHAtlas, accession number SAL00022	phl004_consensus.sptxt is derived from phl004.sptxt.gz	phl004_consensus.sptxt is archived in SWATHAtlas at SAL00016	http://www.swathatlas.org
HEK293_88	Peptide sample preparation for MS	DDA mass spectrometry for spectral library generation	AB SCIEX TripleTOF 5600+ System mass spectrometer with Eksigent nanoLC (AS-2/1Dplus or AS-2/2Dplus) system	75 um-diameter PicoTip emitter (New Objective) packed with 20 cm of Magic 3 um, 200angstrom C18 AQ material (Bischoff Chromatography)	300 nl/min flow rate and gradients as follows: linear 2-35% B over 120 min, linear 35-90% B for 1 min, isocratic 90% B for 4 min, linear 90-2% B for 1 min and isocratic 2% solvent B for 9 min	DDA top20 mode	500 ms and 150 ms acquisition time for the MS1 and MS2 scans respectively, and 20 s dynamic exclusion	Rolling collision energy with a collision energy spread of 15 eV	HEK293_88	HEUSELM_J130805_022.wiff	ProteomeXchange	PXD000953	http://www.ebi.ac.uk/pride/archive/projects/PXD000953	Spectral and assay library generation	Conversion and centroiding	HEUSELM_J130805_022.mzXML	ProteomeXchange	PXD000953	http://www.ebi.ac.uk/pride/archive/projects/PXD000953	Data processing	PHL.pep.xml	ProteomeXchange	PXD000953	http://www.ebi.ac.uk/pride/archive/projects/PXD000953	phl004.sptxt.gz is derived from PHL.pep.xml and all 331 mzXML files (PXD000953)	phl004.sptxt.gz is archived in SWATHAtlas, accession number SAL00022	phl004_consensus.sptxt is derived from phl004.sptxt.gz	phl004_consensus.sptxt is archived in SWATHAtlas at SAL00016	http://www.swathatlas.org
HEK293_89	Peptide sample preparation for MS	DDA mass spectrometry for spectral library generation	AB SCIEX TripleTOF 5600+ System mass spectrometer with Eksigent nanoLC (AS-2/1Dplus or AS-2/2Dplus) system	75 um-diameter PicoTip emitter (New Objective) packed with 20 cm of Magic 3 um, 200angstrom C18 AQ material (Bischoff Chromatography)	300 nl/min flow rate and gradients as follows: linear 2-35% B over 120 min, linear 35-90% B for 1 min, isocratic 90% B for 4 min, linear 90-2% B for 1 min and isocratic 2% solvent B for 9 min	DDA top20 mode	500 ms and 150 ms acquisition time for the MS1 and MS2 scans respectively, and 20 s dynamic exclusion	Rolling collision energy with a collision energy spread of 15 eV	HEK293_89	HEUSELM_J130805_024.wiff	ProteomeXchange	PXD000953	http://www.ebi.ac.uk/pride/archive/projects/PXD000953	Spectral and assay library generation	Conversion and centroiding	HEUSELM_J130805_024.mzXML	ProteomeXchange	PXD000953	http://www.ebi.ac.uk/pride/archive/projects/PXD000953	Data processing	PHL.pep.xml	ProteomeXchange	PXD000953	http://www.ebi.ac.uk/pride/archive/projects/PXD000953	phl004.sptxt.gz is derived from PHL.pep.xml and all 331 mzXML files (PXD000953)	phl004.sptxt.gz is archived in SWATHAtlas, accession number SAL00022	phl004_consensus.sptxt is derived from phl004.sptxt.gz	phl004_consensus.sptxt is archived in SWATHAtlas at SAL00016	http://www.swathatlas.org
HEK293_90	Peptide sample preparation for MS	DDA mass spectrometry for spectral library generation	AB SCIEX TripleTOF 5600+ System mass spectrometer with Eksigent nanoLC (AS-2/1Dplus or AS-2/2Dplus) system	75 um-diameter PicoTip emitter (New Objective) packed with 20 cm of Magic 3 um, 200angstrom C18 AQ material (Bischoff Chromatography)	300 nl/min flow rate and gradients as follows: linear 2-35% B over 120 min, linear 35-90% B for 1 min, isocratic 90% B for 4 min, linear 90-2% B for 1 min and isocratic 2% solvent B for 9 min	DDA top20 mode	500 ms and 150 ms acquisition time for the MS1 and MS2 scans respectively, and 20 s dynamic exclusion	Rolling collision energy with a collision energy spread of 15 eV	HEK293_90	HEUSELM_J130809_002.wiff	ProteomeXchange	PXD000953	http://www.ebi.ac.uk/pride/archive/projects/PXD000953	Spectral and assay library generation	Conversion and centroiding	HEUSELM_J130809_002.mzXML	ProteomeXchange	PXD000953	http://www.ebi.ac.uk/pride/archive/projects/PXD000953	Data processing	PHL.pep.xml	ProteomeXchange	PXD000953	http://www.ebi.ac.uk/pride/archive/projects/PXD000953	phl004.sptxt.gz is derived from PHL.pep.xml and all 331 mzXML files (PXD000953)	phl004.sptxt.gz is archived in SWATHAtlas, accession number SAL00022	phl004_consensus.sptxt is derived from phl004.sptxt.gz	phl004_consensus.sptxt is archived in SWATHAtlas at SAL00016	http://www.swathatlas.org
HEK293_91	Peptide sample preparation for MS	DDA mass spectrometry for spectral library generation	AB SCIEX TripleTOF 5600+ System mass spectrometer with Eksigent nanoLC (AS-2/1Dplus or AS-2/2Dplus) system	75 um-diameter PicoTip emitter (New Objective) packed with 20 cm of Magic 3 um, 200angstrom C18 AQ material (Bischoff Chromatography)	300 nl/min flow rate and gradients as follows: linear 2-35% B over 120 min, linear 35-90% B for 1 min, isocratic 90% B for 4 min, linear 90-2% B for 1 min and isocratic 2% solvent B for 9 min	DDA top20 mode	500 ms and 150 ms acquisition time for the MS1 and MS2 scans respectively, and 20 s dynamic exclusion	Rolling collision energy with a collision energy spread of 15 eV	HEK293_91	HEUSELM_J130809_004.wiff	ProteomeXchange	PXD000953	http://www.ebi.ac.uk/pride/archive/projects/PXD000953	Spectral and assay library generation	Conversion and centroiding	HEUSELM_J130809_004.mzXML	ProteomeXchange	PXD000953	http://www.ebi.ac.uk/pride/archive/projects/PXD000953	Data processing	PHL.pep.xml	ProteomeXchange	PXD000953	http://www.ebi.ac.uk/pride/archive/projects/PXD000953	phl004.sptxt.gz is derived from PHL.pep.xml and all 331 mzXML files (PXD000953)	phl004.sptxt.gz is archived in SWATHAtlas, accession number SAL00022	phl004_consensus.sptxt is derived from phl004.sptxt.gz	phl004_consensus.sptxt is archived in SWATHAtlas at SAL00016	http://www.swathatlas.org
HEK293_92	Peptide sample preparation for MS	DDA mass spectrometry for spectral library generation	AB SCIEX TripleTOF 5600+ System mass spectrometer with Eksigent nanoLC (AS-2/1Dplus or AS-2/2Dplus) system	75 um-diameter PicoTip emitter (New Objective) packed with 20 cm of Magic 3 um, 200angstrom C18 AQ material (Bischoff Chromatography)	300 nl/min flow rate and gradients as follows: linear 2-35% B over 120 min, linear 35-90% B for 1 min, isocratic 90% B for 4 min, linear 90-2% B for 1 min and isocratic 2% solvent B for 9 min	DDA top20 mode	500 ms and 150 ms acquisition time for the MS1 and MS2 scans respectively, and 20 s dynamic exclusion	Rolling collision energy with a collision energy spread of 15 eV	HEK293_92	HEUSELM_J130809_006.wiff	ProteomeXchange	PXD000953	http://www.ebi.ac.uk/pride/archive/projects/PXD000953	Spectral and assay library generation	Conversion and centroiding	HEUSELM_J130809_006.mzXML	ProteomeXchange	PXD000953	http://www.ebi.ac.uk/pride/archive/projects/PXD000953	Data processing	PHL.pep.xml	ProteomeXchange	PXD000953	http://www.ebi.ac.uk/pride/archive/projects/PXD000953	phl004.sptxt.gz is derived from PHL.pep.xml and all 331 mzXML files (PXD000953)	phl004.sptxt.gz is archived in SWATHAtlas, accession number SAL00022	phl004_consensus.sptxt is derived from phl004.sptxt.gz	phl004_consensus.sptxt is archived in SWATHAtlas at SAL00016	http://www.swathatlas.org
HEK293_93	Peptide sample preparation for MS	DDA mass spectrometry for spectral library generation	AB SCIEX TripleTOF 5600+ System mass spectrometer with Eksigent nanoLC (AS-2/1Dplus or AS-2/2Dplus) system	75 um-diameter PicoTip emitter (New Objective) packed with 20 cm of Magic 3 um, 200angstrom C18 AQ material (Bischoff Chromatography)	300 nl/min flow rate and gradients as follows: linear 2-35% B over 120 min, linear 35-90% B for 1 min, isocratic 90% B for 4 min, linear 90-2% B for 1 min and isocratic 2% solvent B for 9 min	DDA top20 mode	500 ms and 150 ms acquisition time for the MS1 and MS2 scans respectively, and 20 s dynamic exclusion	Rolling collision energy with a collision energy spread of 15 eV	HEK293_93	HEUSELM_J130809_008.wiff	ProteomeXchange	PXD000953	http://www.ebi.ac.uk/pride/archive/projects/PXD000953	Spectral and assay library generation	Conversion and centroiding	HEUSELM_J130809_008.mzXML	ProteomeXchange	PXD000953	http://www.ebi.ac.uk/pride/archive/projects/PXD000953	Data processing	PHL.pep.xml	ProteomeXchange	PXD000953	http://www.ebi.ac.uk/pride/archive/projects/PXD000953	phl004.sptxt.gz is derived from PHL.pep.xml and all 331 mzXML files (PXD000953)	phl004.sptxt.gz is archived in SWATHAtlas, accession number SAL00022	phl004_consensus.sptxt is derived from phl004.sptxt.gz	phl004_consensus.sptxt is archived in SWATHAtlas at SAL00016	http://www.swathatlas.org
HEK293_94	Peptide sample preparation for MS	DDA mass spectrometry for spectral library generation	AB SCIEX TripleTOF 5600+ System mass spectrometer with Eksigent nanoLC (AS-2/1Dplus or AS-2/2Dplus) system	75 um-diameter PicoTip emitter (New Objective) packed with 20 cm of Magic 3 um, 200angstrom C18 AQ material (Bischoff Chromatography)	300 nl/min flow rate and gradients as follows: linear 2-35% B over 120 min, linear 35-90% B for 1 min, isocratic 90% B for 4 min, linear 90-2% B for 1 min and isocratic 2% solvent B for 9 min	DDA top20 mode	500 ms and 150 ms acquisition time for the MS1 and MS2 scans respectively, and 20 s dynamic exclusion	Rolling collision energy with a collision energy spread of 15 eV	HEK293_94	HEUSELM_J130809_010.wiff	ProteomeXchange	PXD000953	http://www.ebi.ac.uk/pride/archive/projects/PXD000953	Spectral and assay library generation	Conversion and centroiding	HEUSELM_J130809_010.mzXML	ProteomeXchange	PXD000953	http://www.ebi.ac.uk/pride/archive/projects/PXD000953	Data processing	PHL.pep.xml	ProteomeXchange	PXD000953	http://www.ebi.ac.uk/pride/archive/projects/PXD000953	phl004.sptxt.gz is derived from PHL.pep.xml and all 331 mzXML files (PXD000953)	phl004.sptxt.gz is archived in SWATHAtlas, accession number SAL00022	phl004_consensus.sptxt is derived from phl004.sptxt.gz	phl004_consensus.sptxt is archived in SWATHAtlas at SAL00016	http://www.swathatlas.org
HEK293_95	Peptide sample preparation for MS	DDA mass spectrometry for spectral library generation	AB SCIEX TripleTOF 5600+ System mass spectrometer with Eksigent nanoLC (AS-2/1Dplus or AS-2/2Dplus) system	75 um-diameter PicoTip emitter (New Objective) packed with 20 cm of Magic 3 um, 200angstrom C18 AQ material (Bischoff Chromatography)	300 nl/min flow rate and gradients as follows: linear 2-35% B over 120 min, linear 35-90% B for 1 min, isocratic 90% B for 4 min, linear 90-2% B for 1 min and isocratic 2% solvent B for 9 min	DDA top20 mode	500 ms and 150 ms acquisition time for the MS1 and MS2 scans respectively, and 20 s dynamic exclusion	Rolling collision energy with a collision energy spread of 15 eV	HEK293_95	HEUSELM_J130809_012.wiff	ProteomeXchange	PXD000953	http://www.ebi.ac.uk/pride/archive/projects/PXD000953	Spectral and assay library generation	Conversion and centroiding	HEUSELM_J130809_012.mzXML	ProteomeXchange	PXD000953	http://www.ebi.ac.uk/pride/archive/projects/PXD000953	Data processing	PHL.pep.xml	ProteomeXchange	PXD000953	http://www.ebi.ac.uk/pride/archive/projects/PXD000953	phl004.sptxt.gz is derived from PHL.pep.xml and all 331 mzXML files (PXD000953)	phl004.sptxt.gz is archived in SWATHAtlas, accession number SAL00022	phl004_consensus.sptxt is derived from phl004.sptxt.gz	phl004_consensus.sptxt is archived in SWATHAtlas at SAL00016	http://www.swathatlas.org
HEK293_96	Peptide sample preparation for MS	DDA mass spectrometry for spectral library generation	AB SCIEX TripleTOF 5600+ System mass spectrometer with Eksigent nanoLC (AS-2/1Dplus or AS-2/2Dplus) system	75 um-diameter PicoTip emitter (New Objective) packed with 20 cm of Magic 3 um, 200angstrom C18 AQ material (Bischoff Chromatography)	300 nl/min flow rate and gradients as follows: linear 2-35% B over 120 min, linear 35-90% B for 1 min, isocratic 90% B for 4 min, linear 90-2% B for 1 min and isocratic 2% solvent B for 9 min	DDA top20 mode	500 ms and 150 ms acquisition time for the MS1 and MS2 scans respectively, and 20 s dynamic exclusion	Rolling collision energy with a collision energy spread of 15 eV	HEK293_96	HEUSELM_J130809_014.wiff	ProteomeXchange	PXD000953	http://www.ebi.ac.uk/pride/archive/projects/PXD000953	Spectral and assay library generation	Conversion and centroiding	HEUSELM_J130809_014.mzXML	ProteomeXchange	PXD000953	http://www.ebi.ac.uk/pride/archive/projects/PXD000953	Data processing	PHL.pep.xml	ProteomeXchange	PXD000953	http://www.ebi.ac.uk/pride/archive/projects/PXD000953	phl004.sptxt.gz is derived from PHL.pep.xml and all 331 mzXML files (PXD000953)	phl004.sptxt.gz is archived in SWATHAtlas, accession number SAL00022	phl004_consensus.sptxt is derived from phl004.sptxt.gz	phl004_consensus.sptxt is archived in SWATHAtlas at SAL00016	http://www.swathatlas.org
HEK293_97	Peptide sample preparation for MS	DDA mass spectrometry for spectral library generation	AB SCIEX TripleTOF 5600+ System mass spectrometer with Eksigent nanoLC (AS-2/1Dplus or AS-2/2Dplus) system	75 um-diameter PicoTip emitter (New Objective) packed with 20 cm of Magic 3 um, 200angstrom C18 AQ material (Bischoff Chromatography)	300 nl/min flow rate and gradients as follows: linear 2-35% B over 120 min, linear 35-90% B for 1 min, isocratic 90% B for 4 min, linear 90-2% B for 1 min and isocratic 2% solvent B for 9 min	DDA top20 mode	500 ms and 150 ms acquisition time for the MS1 and MS2 scans respectively, and 20 s dynamic exclusion	Rolling collision energy with a collision energy spread of 15 eV	HEK293_97	HEUSELM_J130809_016.wiff	ProteomeXchange	PXD000953	http://www.ebi.ac.uk/pride/archive/projects/PXD000953	Spectral and assay library generation	Conversion and centroiding	HEUSELM_J130809_016.mzXML	ProteomeXchange	PXD000953	http://www.ebi.ac.uk/pride/archive/projects/PXD000953	Data processing	PHL.pep.xml	ProteomeXchange	PXD000953	http://www.ebi.ac.uk/pride/archive/projects/PXD000953	phl004.sptxt.gz is derived from PHL.pep.xml and all 331 mzXML files (PXD000953)	phl004.sptxt.gz is archived in SWATHAtlas, accession number SAL00022	phl004_consensus.sptxt is derived from phl004.sptxt.gz	phl004_consensus.sptxt is archived in SWATHAtlas at SAL00016	http://www.swathatlas.org
HEK293_98	Peptide sample preparation for MS	DDA mass spectrometry for spectral library generation	AB SCIEX TripleTOF 5600+ System mass spectrometer with Eksigent nanoLC (AS-2/1Dplus or AS-2/2Dplus) system	75 um-diameter PicoTip emitter (New Objective) packed with 20 cm of Magic 3 um, 200angstrom C18 AQ material (Bischoff Chromatography)	300 nl/min flow rate and gradients as follows: linear 2-35% B over 120 min, linear 35-90% B for 1 min, isocratic 90% B for 4 min, linear 90-2% B for 1 min and isocratic 2% solvent B for 9 min	DDA top20 mode	500 ms and 150 ms acquisition time for the MS1 and MS2 scans respectively, and 20 s dynamic exclusion	Rolling collision energy with a collision energy spread of 15 eV	HEK293_98	HEUSELM_J130809_018.wiff	ProteomeXchange	PXD000953	http://www.ebi.ac.uk/pride/archive/projects/PXD000953	Spectral and assay library generation	Conversion and centroiding	HEUSELM_J130809_018.mzXML	ProteomeXchange	PXD000953	http://www.ebi.ac.uk/pride/archive/projects/PXD000953	Data processing	PHL.pep.xml	ProteomeXchange	PXD000953	http://www.ebi.ac.uk/pride/archive/projects/PXD000953	phl004.sptxt.gz is derived from PHL.pep.xml and all 331 mzXML files (PXD000953)	phl004.sptxt.gz is archived in SWATHAtlas, accession number SAL00022	phl004_consensus.sptxt is derived from phl004.sptxt.gz	phl004_consensus.sptxt is archived in SWATHAtlas at SAL00016	http://www.swathatlas.org
HEK293_99	Peptide sample preparation for MS	DDA mass spectrometry for spectral library generation	AB SCIEX TripleTOF 5600+ System mass spectrometer with Eksigent nanoLC (AS-2/1Dplus or AS-2/2Dplus) system	75 um-diameter PicoTip emitter (New Objective) packed with 20 cm of Magic 3 um, 200angstrom C18 AQ material (Bischoff Chromatography)	300 nl/min flow rate and gradients as follows: linear 2-35% B over 120 min, linear 35-90% B for 1 min, isocratic 90% B for 4 min, linear 90-2% B for 1 min and isocratic 2% solvent B for 9 min	DDA top20 mode	500 ms and 150 ms acquisition time for the MS1 and MS2 scans respectively, and 20 s dynamic exclusion	Rolling collision energy with a collision energy spread of 15 eV	HEK293_99	HEUSELM_J130809_020.wiff	ProteomeXchange	PXD000953	http://www.ebi.ac.uk/pride/archive/projects/PXD000953	Spectral and assay library generation	Conversion and centroiding	HEUSELM_J130809_020.mzXML	ProteomeXchange	PXD000953	http://www.ebi.ac.uk/pride/archive/projects/PXD000953	Data processing	PHL.pep.xml	ProteomeXchange	PXD000953	http://www.ebi.ac.uk/pride/archive/projects/PXD000953	phl004.sptxt.gz is derived from PHL.pep.xml and all 331 mzXML files (PXD000953)	phl004.sptxt.gz is archived in SWATHAtlas, accession number SAL00022	phl004_consensus.sptxt is derived from phl004.sptxt.gz	phl004_consensus.sptxt is archived in SWATHAtlas at SAL00016	http://www.swathatlas.org
HEK293_100	Peptide sample preparation for MS	DDA mass spectrometry for spectral library generation	AB SCIEX TripleTOF 5600+ System mass spectrometer with Eksigent nanoLC (AS-2/1Dplus or AS-2/2Dplus) system	75 um-diameter PicoTip emitter (New Objective) packed with 20 cm of Magic 3 um, 200angstrom C18 AQ material (Bischoff Chromatography)	300 nl/min flow rate and gradients as follows: linear 2-35% B over 120 min, linear 35-90% B for 1 min, isocratic 90% B for 4 min, linear 90-2% B for 1 min and isocratic 2% solvent B for 9 min	DDA top20 mode	500 ms and 150 ms acquisition time for the MS1 and MS2 scans respectively, and 20 s dynamic exclusion	Rolling collision energy with a collision energy spread of 15 eV	HEK293_100	HEUSELM_J130809_022.wiff	ProteomeXchange	PXD000953	http://www.ebi.ac.uk/pride/archive/projects/PXD000953	Spectral and assay library generation	Conversion and centroiding	HEUSELM_J130809_022.mzXML	ProteomeXchange	PXD000953	http://www.ebi.ac.uk/pride/archive/projects/PXD000953	Data processing	PHL.pep.xml	ProteomeXchange	PXD000953	http://www.ebi.ac.uk/pride/archive/projects/PXD000953	phl004.sptxt.gz is derived from PHL.pep.xml and all 331 mzXML files (PXD000953)	phl004.sptxt.gz is archived in SWATHAtlas, accession number SAL00022	phl004_consensus.sptxt is derived from phl004.sptxt.gz	phl004_consensus.sptxt is archived in SWATHAtlas at SAL00016	http://www.swathatlas.org
HEK293_101	Peptide sample preparation for MS	DDA mass spectrometry for spectral library generation	AB SCIEX TripleTOF 5600+ System mass spectrometer with Eksigent nanoLC (AS-2/1Dplus or AS-2/2Dplus) system	75 um-diameter PicoTip emitter (New Objective) packed with 20 cm of Magic 3 um, 200angstrom C18 AQ material (Bischoff Chromatography)	300 nl/min flow rate and gradients as follows: linear 2-35% B over 120 min, linear 35-90% B for 1 min, isocratic 90% B for 4 min, linear 90-2% B for 1 min and isocratic 2% solvent B for 9 min	DDA top20 mode	500 ms and 150 ms acquisition time for the MS1 and MS2 scans respectively, and 20 s dynamic exclusion	Rolling collision energy with a collision energy spread of 15 eV	HEK293_101	HEUSELM_J130809_024.wiff	ProteomeXchange	PXD000953	http://www.ebi.ac.uk/pride/archive/projects/PXD000953	Spectral and assay library generation	Conversion and centroiding	HEUSELM_J130809_024.mzXML	ProteomeXchange	PXD000953	http://www.ebi.ac.uk/pride/archive/projects/PXD000953	Data processing	PHL.pep.xml	ProteomeXchange	PXD000953	http://www.ebi.ac.uk/pride/archive/projects/PXD000953	phl004.sptxt.gz is derived from PHL.pep.xml and all 331 mzXML files (PXD000953)	phl004.sptxt.gz is archived in SWATHAtlas, accession number SAL00022	phl004_consensus.sptxt is derived from phl004.sptxt.gz	phl004_consensus.sptxt is archived in SWATHAtlas at SAL00016	http://www.swathatlas.org
HEK293_102	Peptide sample preparation for MS	DDA mass spectrometry for spectral library generation	AB SCIEX TripleTOF 5600+ System mass spectrometer with Eksigent nanoLC (AS-2/1Dplus or AS-2/2Dplus) system	75 um-diameter PicoTip emitter (New Objective) packed with 20 cm of Magic 3 um, 200angstrom C18 AQ material (Bischoff Chromatography)	300 nl/min flow rate and gradients as follows: linear 2-35% B over 120 min, linear 35-90% B for 1 min, isocratic 90% B for 4 min, linear 90-2% B for 1 min and isocratic 2% solvent B for 9 min	DDA top20 mode	500 ms and 150 ms acquisition time for the MS1 and MS2 scans respectively, and 20 s dynamic exclusion	Rolling collision energy with a collision energy spread of 15 eV	HEK293_102	HEUSELM_J130815_002.wiff	ProteomeXchange	PXD000953	http://www.ebi.ac.uk/pride/archive/projects/PXD000953	Spectral and assay library generation	Conversion and centroiding	HEUSELM_J130815_002.mzXML	ProteomeXchange	PXD000953	http://www.ebi.ac.uk/pride/archive/projects/PXD000953	Data processing	PHL.pep.xml	ProteomeXchange	PXD000953	http://www.ebi.ac.uk/pride/archive/projects/PXD000953	phl004.sptxt.gz is derived from PHL.pep.xml and all 331 mzXML files (PXD000953)	phl004.sptxt.gz is archived in SWATHAtlas, accession number SAL00022	phl004_consensus.sptxt is derived from phl004.sptxt.gz	phl004_consensus.sptxt is archived in SWATHAtlas at SAL00016	http://www.swathatlas.org
HEK293_103	Peptide sample preparation for MS	DDA mass spectrometry for spectral library generation	AB SCIEX TripleTOF 5600+ System mass spectrometer with Eksigent nanoLC (AS-2/1Dplus or AS-2/2Dplus) system	75 um-diameter PicoTip emitter (New Objective) packed with 20 cm of Magic 3 um, 200angstrom C18 AQ material (Bischoff Chromatography)	300 nl/min flow rate and gradients as follows: linear 2-35% B over 120 min, linear 35-90% B for 1 min, isocratic 90% B for 4 min, linear 90-2% B for 1 min and isocratic 2% solvent B for 9 min	DDA top20 mode	500 ms and 150 ms acquisition time for the MS1 and MS2 scans respectively, and 20 s dynamic exclusion	Rolling collision energy with a collision energy spread of 15 eV	HEK293_103	HEUSELM_J130815_004.wiff	ProteomeXchange	PXD000953	http://www.ebi.ac.uk/pride/archive/projects/PXD000953	Spectral and assay library generation	Conversion and centroiding	HEUSELM_J130815_004.mzXML	ProteomeXchange	PXD000953	http://www.ebi.ac.uk/pride/archive/projects/PXD000953	Data processing	PHL.pep.xml	ProteomeXchange	PXD000953	http://www.ebi.ac.uk/pride/archive/projects/PXD000953	phl004.sptxt.gz is derived from PHL.pep.xml and all 331 mzXML files (PXD000953)	phl004.sptxt.gz is archived in SWATHAtlas, accession number SAL00022	phl004_consensus.sptxt is derived from phl004.sptxt.gz	phl004_consensus.sptxt is archived in SWATHAtlas at SAL00016	http://www.swathatlas.org
HEK293_104	Peptide sample preparation for MS	DDA mass spectrometry for spectral library generation	AB SCIEX TripleTOF 5600+ System mass spectrometer with Eksigent nanoLC (AS-2/1Dplus or AS-2/2Dplus) system	75 um-diameter PicoTip emitter (New Objective) packed with 20 cm of Magic 3 um, 200angstrom C18 AQ material (Bischoff Chromatography)	300 nl/min flow rate and gradients as follows: linear 2-35% B over 120 min, linear 35-90% B for 1 min, isocratic 90% B for 4 min, linear 90-2% B for 1 min and isocratic 2% solvent B for 9 min	DDA top20 mode	500 ms and 150 ms acquisition time for the MS1 and MS2 scans respectively, and 20 s dynamic exclusion	Rolling collision energy with a collision energy spread of 15 eV	HEK293_104	HEUSELM_J130815_006.wiff	ProteomeXchange	PXD000953	http://www.ebi.ac.uk/pride/archive/projects/PXD000953	Spectral and assay library generation	Conversion and centroiding	HEUSELM_J130815_006.mzXML	ProteomeXchange	PXD000953	http://www.ebi.ac.uk/pride/archive/projects/PXD000953	Data processing	PHL.pep.xml	ProteomeXchange	PXD000953	http://www.ebi.ac.uk/pride/archive/projects/PXD000953	phl004.sptxt.gz is derived from PHL.pep.xml and all 331 mzXML files (PXD000953)	phl004.sptxt.gz is archived in SWATHAtlas, accession number SAL00022	phl004_consensus.sptxt is derived from phl004.sptxt.gz	phl004_consensus.sptxt is archived in SWATHAtlas at SAL00016	http://www.swathatlas.org
HEK293_105	Peptide sample preparation for MS	DDA mass spectrometry for spectral library generation	AB SCIEX TripleTOF 5600+ System mass spectrometer with Eksigent nanoLC (AS-2/1Dplus or AS-2/2Dplus) system	75 um-diameter PicoTip emitter (New Objective) packed with 20 cm of Magic 3 um, 200angstrom C18 AQ material (Bischoff Chromatography)	300 nl/min flow rate and gradients as follows: linear 2-35% B over 120 min, linear 35-90% B for 1 min, isocratic 90% B for 4 min, linear 90-2% B for 1 min and isocratic 2% solvent B for 9 min	DDA top20 mode	500 ms and 150 ms acquisition time for the MS1 and MS2 scans respectively, and 20 s dynamic exclusion	Rolling collision energy with a collision energy spread of 15 eV	HEK293_105	HEUSELM_J130815_008.wiff	ProteomeXchange	PXD000953	http://www.ebi.ac.uk/pride/archive/projects/PXD000953	Spectral and assay library generation	Conversion and centroiding	HEUSELM_J130815_008.mzXML	ProteomeXchange	PXD000953	http://www.ebi.ac.uk/pride/archive/projects/PXD000953	Data processing	PHL.pep.xml	ProteomeXchange	PXD000953	http://www.ebi.ac.uk/pride/archive/projects/PXD000953	phl004.sptxt.gz is derived from PHL.pep.xml and all 331 mzXML files (PXD000953)	phl004.sptxt.gz is archived in SWATHAtlas, accession number SAL00022	phl004_consensus.sptxt is derived from phl004.sptxt.gz	phl004_consensus.sptxt is archived in SWATHAtlas at SAL00016	http://www.swathatlas.org
HEK293_106	Peptide sample preparation for MS	DDA mass spectrometry for spectral library generation	AB SCIEX TripleTOF 5600+ System mass spectrometer with Eksigent nanoLC (AS-2/1Dplus or AS-2/2Dplus) system	75 um-diameter PicoTip emitter (New Objective) packed with 20 cm of Magic 3 um, 200angstrom C18 AQ material (Bischoff Chromatography)	300 nl/min flow rate and gradients as follows: linear 2-35% B over 120 min, linear 35-90% B for 1 min, isocratic 90% B for 4 min, linear 90-2% B for 1 min and isocratic 2% solvent B for 9 min	DDA top20 mode	500 ms and 150 ms acquisition time for the MS1 and MS2 scans respectively, and 20 s dynamic exclusion	Rolling collision energy with a collision energy spread of 15 eV	HEK293_106	HEUSELM_J130815_010.wiff	ProteomeXchange	PXD000953	http://www.ebi.ac.uk/pride/archive/projects/PXD000953	Spectral and assay library generation	Conversion and centroiding	HEUSELM_J130815_010.mzXML	ProteomeXchange	PXD000953	http://www.ebi.ac.uk/pride/archive/projects/PXD000953	Data processing	PHL.pep.xml	ProteomeXchange	PXD000953	http://www.ebi.ac.uk/pride/archive/projects/PXD000953	phl004.sptxt.gz is derived from PHL.pep.xml and all 331 mzXML files (PXD000953)	phl004.sptxt.gz is archived in SWATHAtlas, accession number SAL00022	phl004_consensus.sptxt is derived from phl004.sptxt.gz	phl004_consensus.sptxt is archived in SWATHAtlas at SAL00016	http://www.swathatlas.org
HEK293_107	Peptide sample preparation for MS	DDA mass spectrometry for spectral library generation	AB SCIEX TripleTOF 5600+ System mass spectrometer with Eksigent nanoLC (AS-2/1Dplus or AS-2/2Dplus) system	75 um-diameter PicoTip emitter (New Objective) packed with 20 cm of Magic 3 um, 200angstrom C18 AQ material (Bischoff Chromatography)	300 nl/min flow rate and gradients as follows: linear 2-35% B over 120 min, linear 35-90% B for 1 min, isocratic 90% B for 4 min, linear 90-2% B for 1 min and isocratic 2% solvent B for 9 min	DDA top20 mode	500 ms and 150 ms acquisition time for the MS1 and MS2 scans respectively, and 20 s dynamic exclusion	Rolling collision energy with a collision energy spread of 15 eV	HEK293_107	HEUSELM_J130815_012.wiff	ProteomeXchange	PXD000953	http://www.ebi.ac.uk/pride/archive/projects/PXD000953	Spectral and assay library generation	Conversion and centroiding	HEUSELM_J130815_012.mzXML	ProteomeXchange	PXD000953	http://www.ebi.ac.uk/pride/archive/projects/PXD000953	Data processing	PHL.pep.xml	ProteomeXchange	PXD000953	http://www.ebi.ac.uk/pride/archive/projects/PXD000953	phl004.sptxt.gz is derived from PHL.pep.xml and all 331 mzXML files (PXD000953)	phl004.sptxt.gz is archived in SWATHAtlas, accession number SAL00022	phl004_consensus.sptxt is derived from phl004.sptxt.gz	phl004_consensus.sptxt is archived in SWATHAtlas at SAL00016	http://www.swathatlas.org
HEK293_108	Peptide sample preparation for MS	DDA mass spectrometry for spectral library generation	AB SCIEX TripleTOF 5600+ System mass spectrometer with Eksigent nanoLC (AS-2/1Dplus or AS-2/2Dplus) system	75 um-diameter PicoTip emitter (New Objective) packed with 20 cm of Magic 3 um, 200angstrom C18 AQ material (Bischoff Chromatography)	300 nl/min flow rate and gradients as follows: linear 2-35% B over 120 min, linear 35-90% B for 1 min, isocratic 90% B for 4 min, linear 90-2% B for 1 min and isocratic 2% solvent B for 9 min	DDA top20 mode	500 ms and 150 ms acquisition time for the MS1 and MS2 scans respectively, and 20 s dynamic exclusion	Rolling collision energy with a collision energy spread of 15 eV	HEK293_108	HEUSELM_J130815_014.wiff	ProteomeXchange	PXD000953	http://www.ebi.ac.uk/pride/archive/projects/PXD000953	Spectral and assay library generation	Conversion and centroiding	HEUSELM_J130815_014.mzXML	ProteomeXchange	PXD000953	http://www.ebi.ac.uk/pride/archive/projects/PXD000953	Data processing	PHL.pep.xml	ProteomeXchange	PXD000953	http://www.ebi.ac.uk/pride/archive/projects/PXD000953	phl004.sptxt.gz is derived from PHL.pep.xml and all 331 mzXML files (PXD000953)	phl004.sptxt.gz is archived in SWATHAtlas, accession number SAL00022	phl004_consensus.sptxt is derived from phl004.sptxt.gz	phl004_consensus.sptxt is archived in SWATHAtlas at SAL00016	http://www.swathatlas.org
HEK293_109	Peptide sample preparation for MS	DDA mass spectrometry for spectral library generation	AB SCIEX TripleTOF 5600+ System mass spectrometer with Eksigent nanoLC (AS-2/1Dplus or AS-2/2Dplus) system	75 um-diameter PicoTip emitter (New Objective) packed with 20 cm of Magic 3 um, 200angstrom C18 AQ material (Bischoff Chromatography)	300 nl/min flow rate and gradients as follows: linear 2-35% B over 120 min, linear 35-90% B for 1 min, isocratic 90% B for 4 min, linear 90-2% B for 1 min and isocratic 2% solvent B for 9 min	DDA top20 mode	500 ms and 150 ms acquisition time for the MS1 and MS2 scans respectively, and 20 s dynamic exclusion	Rolling collision energy with a collision energy spread of 15 eV	HEK293_109	HEUSELM_J130815_016.wiff	ProteomeXchange	PXD000953	http://www.ebi.ac.uk/pride/archive/projects/PXD000953	Spectral and assay library generation	Conversion and centroiding	HEUSELM_J130815_016.mzXML	ProteomeXchange	PXD000953	http://www.ebi.ac.uk/pride/archive/projects/PXD000953	Data processing	PHL.pep.xml	ProteomeXchange	PXD000953	http://www.ebi.ac.uk/pride/archive/projects/PXD000953	phl004.sptxt.gz is derived from PHL.pep.xml and all 331 mzXML files (PXD000953)	phl004.sptxt.gz is archived in SWATHAtlas, accession number SAL00022	phl004_consensus.sptxt is derived from phl004.sptxt.gz	phl004_consensus.sptxt is archived in SWATHAtlas at SAL00016	http://www.swathatlas.org
HEK293_110	Peptide sample preparation for MS	DDA mass spectrometry for spectral library generation	AB SCIEX TripleTOF 5600+ System mass spectrometer with Eksigent nanoLC (AS-2/1Dplus or AS-2/2Dplus) system	75 um-diameter PicoTip emitter (New Objective) packed with 20 cm of Magic 3 um, 200angstrom C18 AQ material (Bischoff Chromatography)	300 nl/min flow rate and gradients as follows: linear 2-35% B over 120 min, linear 35-90% B for 1 min, isocratic 90% B for 4 min, linear 90-2% B for 1 min and isocratic 2% solvent B for 9 min	DDA top20 mode	500 ms and 150 ms acquisition time for the MS1 and MS2 scans respectively, and 20 s dynamic exclusion	Rolling collision energy with a collision energy spread of 15 eV	HEK293_110	HEUSELM_J130815_018.wiff	ProteomeXchange	PXD000953	http://www.ebi.ac.uk/pride/archive/projects/PXD000953	Spectral and assay library generation	Conversion and centroiding	HEUSELM_J130815_018.mzXML	ProteomeXchange	PXD000953	http://www.ebi.ac.uk/pride/archive/projects/PXD000953	Data processing	PHL.pep.xml	ProteomeXchange	PXD000953	http://www.ebi.ac.uk/pride/archive/projects/PXD000953	phl004.sptxt.gz is derived from PHL.pep.xml and all 331 mzXML files (PXD000953)	phl004.sptxt.gz is archived in SWATHAtlas, accession number SAL00022	phl004_consensus.sptxt is derived from phl004.sptxt.gz	phl004_consensus.sptxt is archived in SWATHAtlas at SAL00016	http://www.swathatlas.org
HEK293_111	Peptide sample preparation for MS	DDA mass spectrometry for spectral library generation	AB SCIEX TripleTOF 5600+ System mass spectrometer with Eksigent nanoLC (AS-2/1Dplus or AS-2/2Dplus) system	75 um-diameter PicoTip emitter (New Objective) packed with 20 cm of Magic 3 um, 200angstrom C18 AQ material (Bischoff Chromatography)	300 nl/min flow rate and gradients as follows: linear 2-35% B over 120 min, linear 35-90% B for 1 min, isocratic 90% B for 4 min, linear 90-2% B for 1 min and isocratic 2% solvent B for 9 min	DDA top20 mode	500 ms and 150 ms acquisition time for the MS1 and MS2 scans respectively, and 20 s dynamic exclusion	Rolling collision energy with a collision energy spread of 15 eV	HEK293_111	HEUSELM_J130815_020.wiff	ProteomeXchange	PXD000953	http://www.ebi.ac.uk/pride/archive/projects/PXD000953	Spectral and assay library generation	Conversion and centroiding	HEUSELM_J130815_020.mzXML	ProteomeXchange	PXD000953	http://www.ebi.ac.uk/pride/archive/projects/PXD000953	Data processing	PHL.pep.xml	ProteomeXchange	PXD000953	http://www.ebi.ac.uk/pride/archive/projects/PXD000953	phl004.sptxt.gz is derived from PHL.pep.xml and all 331 mzXML files (PXD000953)	phl004.sptxt.gz is archived in SWATHAtlas, accession number SAL00022	phl004_consensus.sptxt is derived from phl004.sptxt.gz	phl004_consensus.sptxt is archived in SWATHAtlas at SAL00016	http://www.swathatlas.org
HEK293_112	Peptide sample preparation for MS	DDA mass spectrometry for spectral library generation	AB SCIEX TripleTOF 5600+ System mass spectrometer with Eksigent nanoLC (AS-2/1Dplus or AS-2/2Dplus) system	75 um-diameter PicoTip emitter (New Objective) packed with 20 cm of Magic 3 um, 200angstrom C18 AQ material (Bischoff Chromatography)	300 nl/min flow rate and gradients as follows: linear 2-35% B over 120 min, linear 35-90% B for 1 min, isocratic 90% B for 4 min, linear 90-2% B for 1 min and isocratic 2% solvent B for 9 min	DDA top20 mode	500 ms and 150 ms acquisition time for the MS1 and MS2 scans respectively, and 20 s dynamic exclusion	Rolling collision energy with a collision energy spread of 15 eV	HEK293_112	HEUSELM_J130815_022.wiff	ProteomeXchange	PXD000953	http://www.ebi.ac.uk/pride/archive/projects/PXD000953	Spectral and assay library generation	Conversion and centroiding	HEUSELM_J130815_022.mzXML	ProteomeXchange	PXD000953	http://www.ebi.ac.uk/pride/archive/projects/PXD000953	Data processing	PHL.pep.xml	ProteomeXchange	PXD000953	http://www.ebi.ac.uk/pride/archive/projects/PXD000953	phl004.sptxt.gz is derived from PHL.pep.xml and all 331 mzXML files (PXD000953)	phl004.sptxt.gz is archived in SWATHAtlas, accession number SAL00022	phl004_consensus.sptxt is derived from phl004.sptxt.gz	phl004_consensus.sptxt is archived in SWATHAtlas at SAL00016	http://www.swathatlas.org
HEK293_113	Peptide sample preparation for MS	DDA mass spectrometry for spectral library generation	AB SCIEX TripleTOF 5600+ System mass spectrometer with Eksigent nanoLC (AS-2/1Dplus or AS-2/2Dplus) system	75 um-diameter PicoTip emitter (New Objective) packed with 20 cm of Magic 3 um, 200angstrom C18 AQ material (Bischoff Chromatography)	300 nl/min flow rate and gradients as follows: linear 2-35% B over 120 min, linear 35-90% B for 1 min, isocratic 90% B for 4 min, linear 90-2% B for 1 min and isocratic 2% solvent B for 9 min	DDA top20 mode	500 ms and 150 ms acquisition time for the MS1 and MS2 scans respectively, and 20 s dynamic exclusion	Rolling collision energy with a collision energy spread of 15 eV	HEK293_113	HEUSELM_J130815_024.wiff	ProteomeXchange	PXD000953	http://www.ebi.ac.uk/pride/archive/projects/PXD000953	Spectral and assay library generation	Conversion and centroiding	HEUSELM_J130815_024.mzXML	ProteomeXchange	PXD000953	http://www.ebi.ac.uk/pride/archive/projects/PXD000953	Data processing	PHL.pep.xml	ProteomeXchange	PXD000953	http://www.ebi.ac.uk/pride/archive/projects/PXD000953	phl004.sptxt.gz is derived from PHL.pep.xml and all 331 mzXML files (PXD000953)	phl004.sptxt.gz is archived in SWATHAtlas, accession number SAL00022	phl004_consensus.sptxt is derived from phl004.sptxt.gz	phl004_consensus.sptxt is archived in SWATHAtlas at SAL00016	http://www.swathatlas.org
HEK293_114	Peptide sample preparation for MS	DDA mass spectrometry for spectral library generation	AB SCIEX TripleTOF 5600+ System mass spectrometer with Eksigent nanoLC (AS-2/1Dplus or AS-2/2Dplus) system	75 um-diameter PicoTip emitter (New Objective) packed with 20 cm of Magic 3 um, 200angstrom C18 AQ material (Bischoff Chromatography)	300 nl/min flow rate and gradients as follows: linear 2-35% B over 120 min, linear 35-90% B for 1 min, isocratic 90% B for 4 min, linear 90-2% B for 1 min and isocratic 2% solvent B for 9 min	DDA top20 mode	500 ms and 150 ms acquisition time for the MS1 and MS2 scans respectively, and 20 s dynamic exclusion	Rolling collision energy with a collision energy spread of 15 eV	HEK293_114	HEUSELM_J130822_002.wiff	ProteomeXchange	PXD000953	http://www.ebi.ac.uk/pride/archive/projects/PXD000953	Spectral and assay library generation	Conversion and centroiding	HEUSELM_J130822_002.mzXML	ProteomeXchange	PXD000953	http://www.ebi.ac.uk/pride/archive/projects/PXD000953	Data processing	PHL.pep.xml	ProteomeXchange	PXD000953	http://www.ebi.ac.uk/pride/archive/projects/PXD000953	phl004.sptxt.gz is derived from PHL.pep.xml and all 331 mzXML files (PXD000953)	phl004.sptxt.gz is archived in SWATHAtlas, accession number SAL00022	phl004_consensus.sptxt is derived from phl004.sptxt.gz	phl004_consensus.sptxt is archived in SWATHAtlas at SAL00016	http://www.swathatlas.org
HEK293_115	Peptide sample preparation for MS	DDA mass spectrometry for spectral library generation	AB SCIEX TripleTOF 5600+ System mass spectrometer with Eksigent nanoLC (AS-2/1Dplus or AS-2/2Dplus) system	75 um-diameter PicoTip emitter (New Objective) packed with 20 cm of Magic 3 um, 200angstrom C18 AQ material (Bischoff Chromatography)	300 nl/min flow rate and gradients as follows: linear 2-35% B over 120 min, linear 35-90% B for 1 min, isocratic 90% B for 4 min, linear 90-2% B for 1 min and isocratic 2% solvent B for 9 min	DDA top20 mode	500 ms and 150 ms acquisition time for the MS1 and MS2 scans respectively, and 20 s dynamic exclusion	Rolling collision energy with a collision energy spread of 15 eV	HEK293_115	HEUSELM_J130822_004.wiff	ProteomeXchange	PXD000953	http://www.ebi.ac.uk/pride/archive/projects/PXD000953	Spectral and assay library generation	Conversion and centroiding	HEUSELM_J130822_004.mzXML	ProteomeXchange	PXD000953	http://www.ebi.ac.uk/pride/archive/projects/PXD000953	Data processing	PHL.pep.xml	ProteomeXchange	PXD000953	http://www.ebi.ac.uk/pride/archive/projects/PXD000953	phl004.sptxt.gz is derived from PHL.pep.xml and all 331 mzXML files (PXD000953)	phl004.sptxt.gz is archived in SWATHAtlas, accession number SAL00022	phl004_consensus.sptxt is derived from phl004.sptxt.gz	phl004_consensus.sptxt is archived in SWATHAtlas at SAL00016	http://www.swathatlas.org
HEK293_116	Peptide sample preparation for MS	DDA mass spectrometry for spectral library generation	AB SCIEX TripleTOF 5600+ System mass spectrometer with Eksigent nanoLC (AS-2/1Dplus or AS-2/2Dplus) system	75 um-diameter PicoTip emitter (New Objective) packed with 20 cm of Magic 3 um, 200angstrom C18 AQ material (Bischoff Chromatography)	300 nl/min flow rate and gradients as follows: linear 2-35% B over 120 min, linear 35-90% B for 1 min, isocratic 90% B for 4 min, linear 90-2% B for 1 min and isocratic 2% solvent B for 9 min	DDA top20 mode	500 ms and 150 ms acquisition time for the MS1 and MS2 scans respectively, and 20 s dynamic exclusion	Rolling collision energy with a collision energy spread of 15 eV	HEK293_116	HEUSELM_J130822_006.wiff	ProteomeXchange	PXD000953	http://www.ebi.ac.uk/pride/archive/projects/PXD000953	Spectral and assay library generation	Conversion and centroiding	HEUSELM_J130822_006.mzXML	ProteomeXchange	PXD000953	http://www.ebi.ac.uk/pride/archive/projects/PXD000953	Data processing	PHL.pep.xml	ProteomeXchange	PXD000953	http://www.ebi.ac.uk/pride/archive/projects/PXD000953	phl004.sptxt.gz is derived from PHL.pep.xml and all 331 mzXML files (PXD000953)	phl004.sptxt.gz is archived in SWATHAtlas, accession number SAL00022	phl004_consensus.sptxt is derived from phl004.sptxt.gz	phl004_consensus.sptxt is archived in SWATHAtlas at SAL00016	http://www.swathatlas.org
HEK293_117	Peptide sample preparation for MS	DDA mass spectrometry for spectral library generation	AB SCIEX TripleTOF 5600+ System mass spectrometer with Eksigent nanoLC (AS-2/1Dplus or AS-2/2Dplus) system	75 um-diameter PicoTip emitter (New Objective) packed with 20 cm of Magic 3 um, 200angstrom C18 AQ material (Bischoff Chromatography)	300 nl/min flow rate and gradients as follows: linear 2-35% B over 120 min, linear 35-90% B for 1 min, isocratic 90% B for 4 min, linear 90-2% B for 1 min and isocratic 2% solvent B for 9 min	DDA top20 mode	500 ms and 150 ms acquisition time for the MS1 and MS2 scans respectively, and 20 s dynamic exclusion	Rolling collision energy with a collision energy spread of 15 eV	HEK293_117	HEUSELM_J130822_008.wiff	ProteomeXchange	PXD000953	http://www.ebi.ac.uk/pride/archive/projects/PXD000953	Spectral and assay library generation	Conversion and centroiding	HEUSELM_J130822_008.mzXML	ProteomeXchange	PXD000953	http://www.ebi.ac.uk/pride/archive/projects/PXD000953	Data processing	PHL.pep.xml	ProteomeXchange	PXD000953	http://www.ebi.ac.uk/pride/archive/projects/PXD000953	phl004.sptxt.gz is derived from PHL.pep.xml and all 331 mzXML files (PXD000953)	phl004.sptxt.gz is archived in SWATHAtlas, accession number SAL00022	phl004_consensus.sptxt is derived from phl004.sptxt.gz	phl004_consensus.sptxt is archived in SWATHAtlas at SAL00016	http://www.swathatlas.org
HEK293_118	Peptide sample preparation for MS	DDA mass spectrometry for spectral library generation	AB SCIEX TripleTOF 5600+ System mass spectrometer with Eksigent nanoLC (AS-2/1Dplus or AS-2/2Dplus) system	75 um-diameter PicoTip emitter (New Objective) packed with 20 cm of Magic 3 um, 200angstrom C18 AQ material (Bischoff Chromatography)	300 nl/min flow rate and gradients as follows: linear 2-35% B over 120 min, linear 35-90% B for 1 min, isocratic 90% B for 4 min, linear 90-2% B for 1 min and isocratic 2% solvent B for 9 min	DDA top20 mode	500 ms and 150 ms acquisition time for the MS1 and MS2 scans respectively, and 20 s dynamic exclusion	Rolling collision energy with a collision energy spread of 15 eV	HEK293_118	HEUSELM_J130822_010.wiff	ProteomeXchange	PXD000953	http://www.ebi.ac.uk/pride/archive/projects/PXD000953	Spectral and assay library generation	Conversion and centroiding	HEUSELM_J130822_010.mzXML	ProteomeXchange	PXD000953	http://www.ebi.ac.uk/pride/archive/projects/PXD000953	Data processing	PHL.pep.xml	ProteomeXchange	PXD000953	http://www.ebi.ac.uk/pride/archive/projects/PXD000953	phl004.sptxt.gz is derived from PHL.pep.xml and all 331 mzXML files (PXD000953)	phl004.sptxt.gz is archived in SWATHAtlas, accession number SAL00022	phl004_consensus.sptxt is derived from phl004.sptxt.gz	phl004_consensus.sptxt is archived in SWATHAtlas at SAL00016	http://www.swathatlas.org
HEK293_119	Peptide sample preparation for MS	DDA mass spectrometry for spectral library generation	AB SCIEX TripleTOF 5600+ System mass spectrometer with Eksigent nanoLC (AS-2/1Dplus or AS-2/2Dplus) system	75 um-diameter PicoTip emitter (New Objective) packed with 20 cm of Magic 3 um, 200angstrom C18 AQ material (Bischoff Chromatography)	300 nl/min flow rate and gradients as follows: linear 2-35% B over 120 min, linear 35-90% B for 1 min, isocratic 90% B for 4 min, linear 90-2% B for 1 min and isocratic 2% solvent B for 9 min	DDA top20 mode	500 ms and 150 ms acquisition time for the MS1 and MS2 scans respectively, and 20 s dynamic exclusion	Rolling collision energy with a collision energy spread of 15 eV	HEK293_119	HEUSELM_J130822_012.wiff	ProteomeXchange	PXD000953	http://www.ebi.ac.uk/pride/archive/projects/PXD000953	Spectral and assay library generation	Conversion and centroiding	HEUSELM_J130822_012.mzXML	ProteomeXchange	PXD000953	http://www.ebi.ac.uk/pride/archive/projects/PXD000953	Data processing	PHL.pep.xml	ProteomeXchange	PXD000953	http://www.ebi.ac.uk/pride/archive/projects/PXD000953	phl004.sptxt.gz is derived from PHL.pep.xml and all 331 mzXML files (PXD000953)	phl004.sptxt.gz is archived in SWATHAtlas, accession number SAL00022	phl004_consensus.sptxt is derived from phl004.sptxt.gz	phl004_consensus.sptxt is archived in SWATHAtlas at SAL00016	http://www.swathatlas.org
HEK293_120	Peptide sample preparation for MS	DDA mass spectrometry for spectral library generation	AB SCIEX TripleTOF 5600+ System mass spectrometer with Eksigent nanoLC (AS-2/1Dplus or AS-2/2Dplus) system	75 um-diameter PicoTip emitter (New Objective) packed with 20 cm of Magic 3 um, 200angstrom C18 AQ material (Bischoff Chromatography)	300 nl/min flow rate and gradients as follows: linear 2-35% B over 120 min, linear 35-90% B for 1 min, isocratic 90% B for 4 min, linear 90-2% B for 1 min and isocratic 2% solvent B for 9 min	DDA top20 mode	500 ms and 150 ms acquisition time for the MS1 and MS2 scans respectively, and 20 s dynamic exclusion	Rolling collision energy with a collision energy spread of 15 eV	HEK293_120	HEUSELM_J130822_014.wiff	ProteomeXchange	PXD000953	http://www.ebi.ac.uk/pride/archive/projects/PXD000953	Spectral and assay library generation	Conversion and centroiding	HEUSELM_J130822_014.mzXML	ProteomeXchange	PXD000953	http://www.ebi.ac.uk/pride/archive/projects/PXD000953	Data processing	PHL.pep.xml	ProteomeXchange	PXD000953	http://www.ebi.ac.uk/pride/archive/projects/PXD000953	phl004.sptxt.gz is derived from PHL.pep.xml and all 331 mzXML files (PXD000953)	phl004.sptxt.gz is archived in SWATHAtlas, accession number SAL00022	phl004_consensus.sptxt is derived from phl004.sptxt.gz	phl004_consensus.sptxt is archived in SWATHAtlas at SAL00016	http://www.swathatlas.org
HEK293_121	Peptide sample preparation for MS	DDA mass spectrometry for spectral library generation	AB SCIEX TripleTOF 5600+ System mass spectrometer with Eksigent nanoLC (AS-2/1Dplus or AS-2/2Dplus) system	75 um-diameter PicoTip emitter (New Objective) packed with 20 cm of Magic 3 um, 200angstrom C18 AQ material (Bischoff Chromatography)	300 nl/min flow rate and gradients as follows: linear 2-35% B over 120 min, linear 35-90% B for 1 min, isocratic 90% B for 4 min, linear 90-2% B for 1 min and isocratic 2% solvent B for 9 min	DDA top20 mode	500 ms and 150 ms acquisition time for the MS1 and MS2 scans respectively, and 20 s dynamic exclusion	Rolling collision energy with a collision energy spread of 15 eV	HEK293_121	HEUSELM_J130822_016.wiff	ProteomeXchange	PXD000953	http://www.ebi.ac.uk/pride/archive/projects/PXD000953	Spectral and assay library generation	Conversion and centroiding	HEUSELM_J130822_016.mzXML	ProteomeXchange	PXD000953	http://www.ebi.ac.uk/pride/archive/projects/PXD000953	Data processing	PHL.pep.xml	ProteomeXchange	PXD000953	http://www.ebi.ac.uk/pride/archive/projects/PXD000953	phl004.sptxt.gz is derived from PHL.pep.xml and all 331 mzXML files (PXD000953)	phl004.sptxt.gz is archived in SWATHAtlas, accession number SAL00022	phl004_consensus.sptxt is derived from phl004.sptxt.gz	phl004_consensus.sptxt is archived in SWATHAtlas at SAL00016	http://www.swathatlas.org
HEK293_122	Peptide sample preparation for MS	DDA mass spectrometry for spectral library generation	AB SCIEX TripleTOF 5600+ System mass spectrometer with Eksigent nanoLC (AS-2/1Dplus or AS-2/2Dplus) system	75 um-diameter PicoTip emitter (New Objective) packed with 20 cm of Magic 3 um, 200angstrom C18 AQ material (Bischoff Chromatography)	300 nl/min flow rate and gradients as follows: linear 2-35% B over 120 min, linear 35-90% B for 1 min, isocratic 90% B for 4 min, linear 90-2% B for 1 min and isocratic 2% solvent B for 9 min	DDA top20 mode	500 ms and 150 ms acquisition time for the MS1 and MS2 scans respectively, and 20 s dynamic exclusion	Rolling collision energy with a collision energy spread of 15 eV	HEK293_122	HEUSELM_J130822_018.wiff	ProteomeXchange	PXD000953	http://www.ebi.ac.uk/pride/archive/projects/PXD000953	Spectral and assay library generation	Conversion and centroiding	HEUSELM_J130822_018.mzXML	ProteomeXchange	PXD000953	http://www.ebi.ac.uk/pride/archive/projects/PXD000953	Data processing	PHL.pep.xml	ProteomeXchange	PXD000953	http://www.ebi.ac.uk/pride/archive/projects/PXD000953	phl004.sptxt.gz is derived from PHL.pep.xml and all 331 mzXML files (PXD000953)	phl004.sptxt.gz is archived in SWATHAtlas, accession number SAL00022	phl004_consensus.sptxt is derived from phl004.sptxt.gz	phl004_consensus.sptxt is archived in SWATHAtlas at SAL00016	http://www.swathatlas.org
CAL51_1	Peptide sample preparation for MS	DDA mass spectrometry for spectral library generation	AB SCIEX TripleTOF 5600+ System mass spectrometer with Eksigent nanoLC (AS-2/1Dplus or AS-2/2Dplus) system	75 um-diameter PicoTip emitter (New Objective) packed with 20 cm of Magic 3 um, 200angstrom C18 AQ material (Bischoff Chromatography)	300 nl/min flow rate and gradients as follows: linear 2-35% B over 120 min, linear 35-90% B for 1 min, isocratic 90% B for 4 min, linear 90-2% B for 1 min and isocratic 2% solvent B for 9 min	DDA top20 mode	500 ms and 150 ms acquisition time for the MS1 and MS2 scans respectively, and 20 s dynamic exclusion	Rolling collision energy with a collision energy spread of 15 eV	CAL51_1	MATONDOM_L120616_001.wiff	ProteomeXchange	PXD000953	http://www.ebi.ac.uk/pride/archive/projects/PXD000953	Spectral and assay library generation	Conversion and centroiding	MATONDOM_L120616_001.mzXML	ProteomeXchange	PXD000953	http://www.ebi.ac.uk/pride/archive/projects/PXD000953	Data processing	PHL.pep.xml	ProteomeXchange	PXD000953	http://www.ebi.ac.uk/pride/archive/projects/PXD000953	phl004.sptxt.gz is derived from PHL.pep.xml and all 331 mzXML files (PXD000953)	phl004.sptxt.gz is archived in SWATHAtlas, accession number SAL00022	phl004_consensus.sptxt is derived from phl004.sptxt.gz	phl004_consensus.sptxt is archived in SWATHAtlas at SAL00016	http://www.swathatlas.org
CAL51_2	Peptide sample preparation for MS	DDA mass spectrometry for spectral library generation	AB SCIEX TripleTOF 5600+ System mass spectrometer with Eksigent nanoLC (AS-2/1Dplus or AS-2/2Dplus) system	75 um-diameter PicoTip emitter (New Objective) packed with 20 cm of Magic 3 um, 200angstrom C18 AQ material (Bischoff Chromatography)	300 nl/min flow rate and gradients as follows: linear 2-35% B over 120 min, linear 35-90% B for 1 min, isocratic 90% B for 4 min, linear 90-2% B for 1 min and isocratic 2% solvent B for 9 min	DDA top20 mode	500 ms and 150 ms acquisition time for the MS1 and MS2 scans respectively, and 20 s dynamic exclusion	Rolling collision energy with a collision energy spread of 15 eV	CAL51_2	MATONDOM_L130830_006.wiff	ProteomeXchange	PXD000953	http://www.ebi.ac.uk/pride/archive/projects/PXD000953	Spectral and assay library generation	Conversion and centroiding	MATONDOM_L130830_006.mzXML	ProteomeXchange	PXD000953	http://www.ebi.ac.uk/pride/archive/projects/PXD000953	Data processing	PHL.pep.xml	ProteomeXchange	PXD000953	http://www.ebi.ac.uk/pride/archive/projects/PXD000953	phl004.sptxt.gz is derived from PHL.pep.xml and all 331 mzXML files (PXD000953)	phl004.sptxt.gz is archived in SWATHAtlas, accession number SAL00022	phl004_consensus.sptxt is derived from phl004.sptxt.gz	phl004_consensus.sptxt is archived in SWATHAtlas at SAL00016	http://www.swathatlas.org
CAL51_3	Peptide sample preparation for MS	DDA mass spectrometry for spectral library generation	AB SCIEX TripleTOF 5600+ System mass spectrometer with Eksigent nanoLC (AS-2/1Dplus or AS-2/2Dplus) system	75 um-diameter PicoTip emitter (New Objective) packed with 20 cm of Magic 3 um, 200angstrom C18 AQ material (Bischoff Chromatography)	300 nl/min flow rate and gradients as follows: linear 2-35% B over 120 min, linear 35-90% B for 1 min, isocratic 90% B for 4 min, linear 90-2% B for 1 min and isocratic 2% solvent B for 9 min	DDA top20 mode	500 ms and 150 ms acquisition time for the MS1 and MS2 scans respectively, and 20 s dynamic exclusion	Rolling collision energy with a collision energy spread of 15 eV	CAL51_3	MATONDOM_L130830_007.wiff	ProteomeXchange	PXD000953	http://www.ebi.ac.uk/pride/archive/projects/PXD000953	Spectral and assay library generation	Conversion and centroiding	MATONDOM_L130830_007.mzXML	ProteomeXchange	PXD000953	http://www.ebi.ac.uk/pride/archive/projects/PXD000953	Data processing	PHL.pep.xml	ProteomeXchange	PXD000953	http://www.ebi.ac.uk/pride/archive/projects/PXD000953	phl004.sptxt.gz is derived from PHL.pep.xml and all 331 mzXML files (PXD000953)	phl004.sptxt.gz is archived in SWATHAtlas, accession number SAL00022	phl004_consensus.sptxt is derived from phl004.sptxt.gz	phl004_consensus.sptxt is archived in SWATHAtlas at SAL00016	http://www.swathatlas.org
CAL51_4	Peptide sample preparation for MS	DDA mass spectrometry for spectral library generation	AB SCIEX TripleTOF 5600+ System mass spectrometer with Eksigent nanoLC (AS-2/1Dplus or AS-2/2Dplus) system	75 um-diameter PicoTip emitter (New Objective) packed with 20 cm of Magic 3 um, 200angstrom C18 AQ material (Bischoff Chromatography)	300 nl/min flow rate and gradients as follows: linear 2-35% B over 120 min, linear 35-90% B for 1 min, isocratic 90% B for 4 min, linear 90-2% B for 1 min and isocratic 2% solvent B for 9 min	DDA top20 mode	500 ms and 150 ms acquisition time for the MS1 and MS2 scans respectively, and 20 s dynamic exclusion	Rolling collision energy with a collision energy spread of 15 eV	CAL51_4	MATONDOM_L130830_008.wiff	ProteomeXchange	PXD000953	http://www.ebi.ac.uk/pride/archive/projects/PXD000953	Spectral and assay library generation	Conversion and centroiding	MATONDOM_L130830_008.mzXML	ProteomeXchange	PXD000953	http://www.ebi.ac.uk/pride/archive/projects/PXD000953	Data processing	PHL.pep.xml	ProteomeXchange	PXD000953	http://www.ebi.ac.uk/pride/archive/projects/PXD000953	phl004.sptxt.gz is derived from PHL.pep.xml and all 331 mzXML files (PXD000953)	phl004.sptxt.gz is archived in SWATHAtlas, accession number SAL00022	phl004_consensus.sptxt is derived from phl004.sptxt.gz	phl004_consensus.sptxt is archived in SWATHAtlas at SAL00016	http://www.swathatlas.org
CAL51_5	Peptide sample preparation for MS	DDA mass spectrometry for spectral library generation	AB SCIEX TripleTOF 5600+ System mass spectrometer with Eksigent nanoLC (AS-2/1Dplus or AS-2/2Dplus) system	75 um-diameter PicoTip emitter (New Objective) packed with 20 cm of Magic 3 um, 200angstrom C18 AQ material (Bischoff Chromatography)	300 nl/min flow rate and gradients as follows: linear 2-35% B over 120 min, linear 35-90% B for 1 min, isocratic 90% B for 4 min, linear 90-2% B for 1 min and isocratic 2% solvent B for 9 min	DDA top20 mode	500 ms and 150 ms acquisition time for the MS1 and MS2 scans respectively, and 20 s dynamic exclusion	Rolling collision energy with a collision energy spread of 15 eV	CAL51_5	MATONDOM_L130830_009.wiff	ProteomeXchange	PXD000953	http://www.ebi.ac.uk/pride/archive/projects/PXD000953	Spectral and assay library generation	Conversion and centroiding	MATONDOM_L130830_009.mzXML	ProteomeXchange	PXD000953	http://www.ebi.ac.uk/pride/archive/projects/PXD000953	Data processing	PHL.pep.xml	ProteomeXchange	PXD000953	http://www.ebi.ac.uk/pride/archive/projects/PXD000953	phl004.sptxt.gz is derived from PHL.pep.xml and all 331 mzXML files (PXD000953)	phl004.sptxt.gz is archived in SWATHAtlas, accession number SAL00022	phl004_consensus.sptxt is derived from phl004.sptxt.gz	phl004_consensus.sptxt is archived in SWATHAtlas at SAL00016	http://www.swathatlas.org
Platelets1	Peptide sample preparation for MS	DDA mass spectrometry for spectral library generation	AB SCIEX TripleTOF 5600+ System mass spectrometer with Eksigent nanoLC (AS-2/1Dplus or AS-2/2Dplus) system	75 um-diameter PicoTip emitter (New Objective) packed with 20 cm of Magic 3 um, 200angstrom C18 AQ material (Bischoff Chromatography)	300 nl/min flow rate and gradients as follows: linear 2-35% B over 120 min, linear 35-90% B for 1 min, isocratic 90% B for 4 min, linear 90-2% B for 1 min and isocratic 2% solvent B for 9 min	DDA top20 mode	500 ms and 150 ms acquisition time for the MS1 and MS2 scans respectively, and 20 s dynamic exclusion	Rolling collision energy with a collision energy spread of 15 eV	Platelets1	MFAINI_J131004_001.wiff	ProteomeXchange	PXD000953	http://www.ebi.ac.uk/pride/archive/projects/PXD000953	Spectral and assay library generation	Conversion and centroiding	MFAINI_J131004_001.mzXML	ProteomeXchange	PXD000953	http://www.ebi.ac.uk/pride/archive/projects/PXD000953	Data processing	PHL.pep.xml	ProteomeXchange	PXD000953	http://www.ebi.ac.uk/pride/archive/projects/PXD000953	phl004.sptxt.gz is derived from PHL.pep.xml and all 331 mzXML files (PXD000953)	phl004.sptxt.gz is archived in SWATHAtlas, accession number SAL00022	phl004_consensus.sptxt is derived from phl004.sptxt.gz	phl004_consensus.sptxt is archived in SWATHAtlas at SAL00016	http://www.swathatlas.org
Platelets2	Peptide sample preparation for MS	DDA mass spectrometry for spectral library generation	AB SCIEX TripleTOF 5600+ System mass spectrometer with Eksigent nanoLC (AS-2/1Dplus or AS-2/2Dplus) system	75 um-diameter PicoTip emitter (New Objective) packed with 20 cm of Magic 3 um, 200angstrom C18 AQ material (Bischoff Chromatography)	300 nl/min flow rate and gradients as follows: linear 2-35% B over 120 min, linear 35-90% B for 1 min, isocratic 90% B for 4 min, linear 90-2% B for 1 min and isocratic 2% solvent B for 9 min	DDA top20 mode	500 ms and 150 ms acquisition time for the MS1 and MS2 scans respectively, and 20 s dynamic exclusion	Rolling collision energy with a collision energy spread of 15 eV	Platelets2	MFAINI_J131004_002.wiff	ProteomeXchange	PXD000953	http://www.ebi.ac.uk/pride/archive/projects/PXD000953	Spectral and assay library generation	Conversion and centroiding	MFAINI_J131004_002.mzXML	ProteomeXchange	PXD000953	http://www.ebi.ac.uk/pride/archive/projects/PXD000953	Data processing	PHL.pep.xml	ProteomeXchange	PXD000953	http://www.ebi.ac.uk/pride/archive/projects/PXD000953	phl004.sptxt.gz is derived from PHL.pep.xml and all 331 mzXML files (PXD000953)	phl004.sptxt.gz is archived in SWATHAtlas, accession number SAL00022	phl004_consensus.sptxt is derived from phl004.sptxt.gz	phl004_consensus.sptxt is archived in SWATHAtlas at SAL00016	http://www.swathatlas.org
Platelets3	Peptide sample preparation for MS	DDA mass spectrometry for spectral library generation	AB SCIEX TripleTOF 5600+ System mass spectrometer with Eksigent nanoLC (AS-2/1Dplus or AS-2/2Dplus) system	75 um-diameter PicoTip emitter (New Objective) packed with 20 cm of Magic 3 um, 200angstrom C18 AQ material (Bischoff Chromatography)	300 nl/min flow rate and gradients as follows: linear 2-35% B over 120 min, linear 35-90% B for 1 min, isocratic 90% B for 4 min, linear 90-2% B for 1 min and isocratic 2% solvent B for 9 min	DDA top20 mode	500 ms and 150 ms acquisition time for the MS1 and MS2 scans respectively, and 20 s dynamic exclusion	Rolling collision energy with a collision energy spread of 15 eV	Platelets3	MFAINI_J131004_004.wiff	ProteomeXchange	PXD000953	http://www.ebi.ac.uk/pride/archive/projects/PXD000953	Spectral and assay library generation	Conversion and centroiding	MFAINI_J131004_004.mzXML	ProteomeXchange	PXD000953	http://www.ebi.ac.uk/pride/archive/projects/PXD000953	Data processing	PHL.pep.xml	ProteomeXchange	PXD000953	http://www.ebi.ac.uk/pride/archive/projects/PXD000953	phl004.sptxt.gz is derived from PHL.pep.xml and all 331 mzXML files (PXD000953)	phl004.sptxt.gz is archived in SWATHAtlas, accession number SAL00022	phl004_consensus.sptxt is derived from phl004.sptxt.gz	phl004_consensus.sptxt is archived in SWATHAtlas at SAL00016	http://www.swathatlas.org
Kidney_16	Peptide sample preparation for MS	DDA mass spectrometry for spectral library generation	AB SCIEX TripleTOF 5600+ System mass spectrometer with Eksigent nanoLC (AS-2/1Dplus or AS-2/2Dplus) system	75 um-diameter PicoTip emitter (New Objective) packed with 20 cm of Magic 3 um, 200angstrom C18 AQ material (Bischoff Chromatography)	300 nl/min flow rate and gradients as follows: linear 2-35% B over 120 min, linear 35-90% B for 1 min, isocratic 90% B for 4 min, linear 90-2% B for 1 min and isocratic 2% solvent B for 9 min	DDA top20 mode	500 ms and 150 ms acquisition time for the MS1 and MS2 scans respectively, and 20 s dynamic exclusion	Rolling collision energy with a collision energy spread of 15 eV	Kidney_16	PETRIK_L121130_002.wiff	ProteomeXchange	PXD000953	http://www.ebi.ac.uk/pride/archive/projects/PXD000953	Spectral and assay library generation	Conversion and centroiding	PETRIK_L121130_002.mzXML	ProteomeXchange	PXD000953	http://www.ebi.ac.uk/pride/archive/projects/PXD000953	Data processing	PHL.pep.xml	ProteomeXchange	PXD000953	http://www.ebi.ac.uk/pride/archive/projects/PXD000953	phl004.sptxt.gz is derived from PHL.pep.xml and all 331 mzXML files (PXD000953)	phl004.sptxt.gz is archived in SWATHAtlas, accession number SAL00022	phl004_consensus.sptxt is derived from phl004.sptxt.gz	phl004_consensus.sptxt is archived in SWATHAtlas at SAL00016	http://www.swathatlas.org
Kidney_17	Peptide sample preparation for MS	DDA mass spectrometry for spectral library generation	AB SCIEX TripleTOF 5600+ System mass spectrometer with Eksigent nanoLC (AS-2/1Dplus or AS-2/2Dplus) system	75 um-diameter PicoTip emitter (New Objective) packed with 20 cm of Magic 3 um, 200angstrom C18 AQ material (Bischoff Chromatography)	300 nl/min flow rate and gradients as follows: linear 2-35% B over 120 min, linear 35-90% B for 1 min, isocratic 90% B for 4 min, linear 90-2% B for 1 min and isocratic 2% solvent B for 9 min	DDA top20 mode	500 ms and 150 ms acquisition time for the MS1 and MS2 scans respectively, and 20 s dynamic exclusion	Rolling collision energy with a collision energy spread of 15 eV	Kidney_17	PETRIK_L121130_003.wiff	ProteomeXchange	PXD000953	http://www.ebi.ac.uk/pride/archive/projects/PXD000953	Spectral and assay library generation	Conversion and centroiding	PETRIK_L121130_003.mzXML	ProteomeXchange	PXD000953	http://www.ebi.ac.uk/pride/archive/projects/PXD000953	Data processing	PHL.pep.xml	ProteomeXchange	PXD000953	http://www.ebi.ac.uk/pride/archive/projects/PXD000953	phl004.sptxt.gz is derived from PHL.pep.xml and all 331 mzXML files (PXD000953)	phl004.sptxt.gz is archived in SWATHAtlas, accession number SAL00022	phl004_consensus.sptxt is derived from phl004.sptxt.gz	phl004_consensus.sptxt is archived in SWATHAtlas at SAL00016	http://www.swathatlas.org
Kidney_18	Peptide sample preparation for MS	DDA mass spectrometry for spectral library generation	AB SCIEX TripleTOF 5600+ System mass spectrometer with Eksigent nanoLC (AS-2/1Dplus or AS-2/2Dplus) system	75 um-diameter PicoTip emitter (New Objective) packed with 20 cm of Magic 3 um, 200angstrom C18 AQ material (Bischoff Chromatography)	300 nl/min flow rate and gradients as follows: linear 2-35% B over 120 min, linear 35-90% B for 1 min, isocratic 90% B for 4 min, linear 90-2% B for 1 min and isocratic 2% solvent B for 9 min	DDA top20 mode	500 ms and 150 ms acquisition time for the MS1 and MS2 scans respectively, and 20 s dynamic exclusion	Rolling collision energy with a collision energy spread of 15 eV	Kidney_18	PETRIK_L121130_004.wiff	ProteomeXchange	PXD000953	http://www.ebi.ac.uk/pride/archive/projects/PXD000953	Spectral and assay library generation	Conversion and centroiding	PETRIK_L121130_004.mzXML	ProteomeXchange	PXD000953	http://www.ebi.ac.uk/pride/archive/projects/PXD000953	Data processing	PHL.pep.xml	ProteomeXchange	PXD000953	http://www.ebi.ac.uk/pride/archive/projects/PXD000953	phl004.sptxt.gz is derived from PHL.pep.xml and all 331 mzXML files (PXD000953)	phl004.sptxt.gz is archived in SWATHAtlas, accession number SAL00022	phl004_consensus.sptxt is derived from phl004.sptxt.gz	phl004_consensus.sptxt is archived in SWATHAtlas at SAL00016	http://www.swathatlas.org
Kidney_19	Peptide sample preparation for MS	DDA mass spectrometry for spectral library generation	AB SCIEX TripleTOF 5600+ System mass spectrometer with Eksigent nanoLC (AS-2/1Dplus or AS-2/2Dplus) system	75 um-diameter PicoTip emitter (New Objective) packed with 20 cm of Magic 3 um, 200angstrom C18 AQ material (Bischoff Chromatography)	300 nl/min flow rate and gradients as follows: linear 2-35% B over 120 min, linear 35-90% B for 1 min, isocratic 90% B for 4 min, linear 90-2% B for 1 min and isocratic 2% solvent B for 9 min	DDA top20 mode	500 ms and 150 ms acquisition time for the MS1 and MS2 scans respectively, and 20 s dynamic exclusion	Rolling collision energy with a collision energy spread of 15 eV	Kidney_19	PETRIK_L121130_005.wiff	ProteomeXchange	PXD000953	http://www.ebi.ac.uk/pride/archive/projects/PXD000953	Spectral and assay library generation	Conversion and centroiding	PETRIK_L121130_005.mzXML	ProteomeXchange	PXD000953	http://www.ebi.ac.uk/pride/archive/projects/PXD000953	Data processing	PHL.pep.xml	ProteomeXchange	PXD000953	http://www.ebi.ac.uk/pride/archive/projects/PXD000953	phl004.sptxt.gz is derived from PHL.pep.xml and all 331 mzXML files (PXD000953)	phl004.sptxt.gz is archived in SWATHAtlas, accession number SAL00022	phl004_consensus.sptxt is derived from phl004.sptxt.gz	phl004_consensus.sptxt is archived in SWATHAtlas at SAL00016	http://www.swathatlas.org
Kidney_20	Peptide sample preparation for MS	DDA mass spectrometry for spectral library generation	AB SCIEX TripleTOF 5600+ System mass spectrometer with Eksigent nanoLC (AS-2/1Dplus or AS-2/2Dplus) system	75 um-diameter PicoTip emitter (New Objective) packed with 20 cm of Magic 3 um, 200angstrom C18 AQ material (Bischoff Chromatography)	300 nl/min flow rate and gradients as follows: linear 2-35% B over 120 min, linear 35-90% B for 1 min, isocratic 90% B for 4 min, linear 90-2% B for 1 min and isocratic 2% solvent B for 9 min	DDA top20 mode	500 ms and 150 ms acquisition time for the MS1 and MS2 scans respectively, and 20 s dynamic exclusion	Rolling collision energy with a collision energy spread of 15 eV	Kidney_20	PETRIK_L121130_006.wiff	ProteomeXchange	PXD000953	http://www.ebi.ac.uk/pride/archive/projects/PXD000953	Spectral and assay library generation	Conversion and centroiding	PETRIK_L121130_006.mzXML	ProteomeXchange	PXD000953	http://www.ebi.ac.uk/pride/archive/projects/PXD000953	Data processing	PHL.pep.xml	ProteomeXchange	PXD000953	http://www.ebi.ac.uk/pride/archive/projects/PXD000953	phl004.sptxt.gz is derived from PHL.pep.xml and all 331 mzXML files (PXD000953)	phl004.sptxt.gz is archived in SWATHAtlas, accession number SAL00022	phl004_consensus.sptxt is derived from phl004.sptxt.gz	phl004_consensus.sptxt is archived in SWATHAtlas at SAL00016	http://www.swathatlas.org
Kidney_21	Peptide sample preparation for MS	DDA mass spectrometry for spectral library generation	AB SCIEX TripleTOF 5600+ System mass spectrometer with Eksigent nanoLC (AS-2/1Dplus or AS-2/2Dplus) system	75 um-diameter PicoTip emitter (New Objective) packed with 20 cm of Magic 3 um, 200angstrom C18 AQ material (Bischoff Chromatography)	300 nl/min flow rate and gradients as follows: linear 2-35% B over 120 min, linear 35-90% B for 1 min, isocratic 90% B for 4 min, linear 90-2% B for 1 min and isocratic 2% solvent B for 9 min	DDA top20 mode	500 ms and 150 ms acquisition time for the MS1 and MS2 scans respectively, and 20 s dynamic exclusion	Rolling collision energy with a collision energy spread of 15 eV	Kidney_21	PETRIK_L121130_007.wiff	ProteomeXchange	PXD000953	http://www.ebi.ac.uk/pride/archive/projects/PXD000953	Spectral and assay library generation	Conversion and centroiding	PETRIK_L121130_007.mzXML	ProteomeXchange	PXD000953	http://www.ebi.ac.uk/pride/archive/projects/PXD000953	Data processing	PHL.pep.xml	ProteomeXchange	PXD000953	http://www.ebi.ac.uk/pride/archive/projects/PXD000953	phl004.sptxt.gz is derived from PHL.pep.xml and all 331 mzXML files (PXD000953)	phl004.sptxt.gz is archived in SWATHAtlas, accession number SAL00022	phl004_consensus.sptxt is derived from phl004.sptxt.gz	phl004_consensus.sptxt is archived in SWATHAtlas at SAL00016	http://www.swathatlas.org
Kidney_22	Peptide sample preparation for MS	DDA mass spectrometry for spectral library generation	AB SCIEX TripleTOF 5600+ System mass spectrometer with Eksigent nanoLC (AS-2/1Dplus or AS-2/2Dplus) system	75 um-diameter PicoTip emitter (New Objective) packed with 20 cm of Magic 3 um, 200angstrom C18 AQ material (Bischoff Chromatography)	300 nl/min flow rate and gradients as follows: linear 2-35% B over 120 min, linear 35-90% B for 1 min, isocratic 90% B for 4 min, linear 90-2% B for 1 min and isocratic 2% solvent B for 9 min	DDA top20 mode	500 ms and 150 ms acquisition time for the MS1 and MS2 scans respectively, and 20 s dynamic exclusion	Rolling collision energy with a collision energy spread of 15 eV	Kidney_22	PETRIK_L121130_008.wiff	ProteomeXchange	PXD000953	http://www.ebi.ac.uk/pride/archive/projects/PXD000953	Spectral and assay library generation	Conversion and centroiding	PETRIK_L121130_008.mzXML	ProteomeXchange	PXD000953	http://www.ebi.ac.uk/pride/archive/projects/PXD000953	Data processing	PHL.pep.xml	ProteomeXchange	PXD000953	http://www.ebi.ac.uk/pride/archive/projects/PXD000953	phl004.sptxt.gz is derived from PHL.pep.xml and all 331 mzXML files (PXD000953)	phl004.sptxt.gz is archived in SWATHAtlas, accession number SAL00022	phl004_consensus.sptxt is derived from phl004.sptxt.gz	phl004_consensus.sptxt is archived in SWATHAtlas at SAL00016	http://www.swathatlas.org
Kidney_23	Peptide sample preparation for MS	DDA mass spectrometry for spectral library generation	AB SCIEX TripleTOF 5600+ System mass spectrometer with Eksigent nanoLC (AS-2/1Dplus or AS-2/2Dplus) system	75 um-diameter PicoTip emitter (New Objective) packed with 20 cm of Magic 3 um, 200angstrom C18 AQ material (Bischoff Chromatography)	300 nl/min flow rate and gradients as follows: linear 2-35% B over 120 min, linear 35-90% B for 1 min, isocratic 90% B for 4 min, linear 90-2% B for 1 min and isocratic 2% solvent B for 9 min	DDA top20 mode	500 ms and 150 ms acquisition time for the MS1 and MS2 scans respectively, and 20 s dynamic exclusion	Rolling collision energy with a collision energy spread of 15 eV	Kidney_23	PETRIK_L121130_010.wiff	ProteomeXchange	PXD000953	http://www.ebi.ac.uk/pride/archive/projects/PXD000953	Spectral and assay library generation	Conversion and centroiding	PETRIK_L121130_010.mzXML	ProteomeXchange	PXD000953	http://www.ebi.ac.uk/pride/archive/projects/PXD000953	Data processing	PHL.pep.xml	ProteomeXchange	PXD000953	http://www.ebi.ac.uk/pride/archive/projects/PXD000953	phl004.sptxt.gz is derived from PHL.pep.xml and all 331 mzXML files (PXD000953)	phl004.sptxt.gz is archived in SWATHAtlas, accession number SAL00022	phl004_consensus.sptxt is derived from phl004.sptxt.gz	phl004_consensus.sptxt is archived in SWATHAtlas at SAL00016	http://www.swathatlas.org
Kidney_24	Peptide sample preparation for MS	DDA mass spectrometry for spectral library generation	AB SCIEX TripleTOF 5600+ System mass spectrometer with Eksigent nanoLC (AS-2/1Dplus or AS-2/2Dplus) system	75 um-diameter PicoTip emitter (New Objective) packed with 20 cm of Magic 3 um, 200angstrom C18 AQ material (Bischoff Chromatography)	300 nl/min flow rate and gradients as follows: linear 2-35% B over 120 min, linear 35-90% B for 1 min, isocratic 90% B for 4 min, linear 90-2% B for 1 min and isocratic 2% solvent B for 9 min	DDA top20 mode	500 ms and 150 ms acquisition time for the MS1 and MS2 scans respectively, and 20 s dynamic exclusion	Rolling collision energy with a collision energy spread of 15 eV	Kidney_24	PETRIK_L121130_011.wiff	ProteomeXchange	PXD000953	http://www.ebi.ac.uk/pride/archive/projects/PXD000953	Spectral and assay library generation	Conversion and centroiding	PETRIK_L121130_011.mzXML	ProteomeXchange	PXD000953	http://www.ebi.ac.uk/pride/archive/projects/PXD000953	Data processing	PHL.pep.xml	ProteomeXchange	PXD000953	http://www.ebi.ac.uk/pride/archive/projects/PXD000953	phl004.sptxt.gz is derived from PHL.pep.xml and all 331 mzXML files (PXD000953)	phl004.sptxt.gz is archived in SWATHAtlas, accession number SAL00022	phl004_consensus.sptxt is derived from phl004.sptxt.gz	phl004_consensus.sptxt is archived in SWATHAtlas at SAL00016	http://www.swathatlas.org
Kidney_25	Peptide sample preparation for MS	DDA mass spectrometry for spectral library generation	AB SCIEX TripleTOF 5600+ System mass spectrometer with Eksigent nanoLC (AS-2/1Dplus or AS-2/2Dplus) system	75 um-diameter PicoTip emitter (New Objective) packed with 20 cm of Magic 3 um, 200angstrom C18 AQ material (Bischoff Chromatography)	300 nl/min flow rate and gradients as follows: linear 2-35% B over 120 min, linear 35-90% B for 1 min, isocratic 90% B for 4 min, linear 90-2% B for 1 min and isocratic 2% solvent B for 9 min	DDA top20 mode	500 ms and 150 ms acquisition time for the MS1 and MS2 scans respectively, and 20 s dynamic exclusion	Rolling collision energy with a collision energy spread of 15 eV	Kidney_25	PETRIK_L121130_012.wiff	ProteomeXchange	PXD000953	http://www.ebi.ac.uk/pride/archive/projects/PXD000953	Spectral and assay library generation	Conversion and centroiding	PETRIK_L121130_012.mzXML	ProteomeXchange	PXD000953	http://www.ebi.ac.uk/pride/archive/projects/PXD000953	Data processing	PHL.pep.xml	ProteomeXchange	PXD000953	http://www.ebi.ac.uk/pride/archive/projects/PXD000953	phl004.sptxt.gz is derived from PHL.pep.xml and all 331 mzXML files (PXD000953)	phl004.sptxt.gz is archived in SWATHAtlas, accession number SAL00022	phl004_consensus.sptxt is derived from phl004.sptxt.gz	phl004_consensus.sptxt is archived in SWATHAtlas at SAL00016	http://www.swathatlas.org
Kidney_26	Peptide sample preparation for MS	DDA mass spectrometry for spectral library generation	AB SCIEX TripleTOF 5600+ System mass spectrometer with Eksigent nanoLC (AS-2/1Dplus or AS-2/2Dplus) system	75 um-diameter PicoTip emitter (New Objective) packed with 20 cm of Magic 3 um, 200angstrom C18 AQ material (Bischoff Chromatography)	300 nl/min flow rate and gradients as follows: linear 2-35% B over 120 min, linear 35-90% B for 1 min, isocratic 90% B for 4 min, linear 90-2% B for 1 min and isocratic 2% solvent B for 9 min	DDA top20 mode	500 ms and 150 ms acquisition time for the MS1 and MS2 scans respectively, and 20 s dynamic exclusion	Rolling collision energy with a collision energy spread of 15 eV	Kidney_26	PETRIK_L121130_013.wiff	ProteomeXchange	PXD000953	http://www.ebi.ac.uk/pride/archive/projects/PXD000953	Spectral and assay library generation	Conversion and centroiding	PETRIK_L121130_013.mzXML	ProteomeXchange	PXD000953	http://www.ebi.ac.uk/pride/archive/projects/PXD000953	Data processing	PHL.pep.xml	ProteomeXchange	PXD000953	http://www.ebi.ac.uk/pride/archive/projects/PXD000953	phl004.sptxt.gz is derived from PHL.pep.xml and all 331 mzXML files (PXD000953)	phl004.sptxt.gz is archived in SWATHAtlas, accession number SAL00022	phl004_consensus.sptxt is derived from phl004.sptxt.gz	phl004_consensus.sptxt is archived in SWATHAtlas at SAL00016	http://www.swathatlas.org
Kidney_27	Peptide sample preparation for MS	DDA mass spectrometry for spectral library generation	AB SCIEX TripleTOF 5600+ System mass spectrometer with Eksigent nanoLC (AS-2/1Dplus or AS-2/2Dplus) system	75 um-diameter PicoTip emitter (New Objective) packed with 20 cm of Magic 3 um, 200angstrom C18 AQ material (Bischoff Chromatography)	300 nl/min flow rate and gradients as follows: linear 2-35% B over 120 min, linear 35-90% B for 1 min, isocratic 90% B for 4 min, linear 90-2% B for 1 min and isocratic 2% solvent B for 9 min	DDA top20 mode	500 ms and 150 ms acquisition time for the MS1 and MS2 scans respectively, and 20 s dynamic exclusion	Rolling collision energy with a collision energy spread of 15 eV	Kidney_27	PETRIK_L121130_014.wiff	ProteomeXchange	PXD000953	http://www.ebi.ac.uk/pride/archive/projects/PXD000953	Spectral and assay library generation	Conversion and centroiding	PETRIK_L121130_014.mzXML	ProteomeXchange	PXD000953	http://www.ebi.ac.uk/pride/archive/projects/PXD000953	Data processing	PHL.pep.xml	ProteomeXchange	PXD000953	http://www.ebi.ac.uk/pride/archive/projects/PXD000953	phl004.sptxt.gz is derived from PHL.pep.xml and all 331 mzXML files (PXD000953)	phl004.sptxt.gz is archived in SWATHAtlas, accession number SAL00022	phl004_consensus.sptxt is derived from phl004.sptxt.gz	phl004_consensus.sptxt is archived in SWATHAtlas at SAL00016	http://www.swathatlas.org
Kidney_28	Peptide sample preparation for MS	DDA mass spectrometry for spectral library generation	AB SCIEX TripleTOF 5600+ System mass spectrometer with Eksigent nanoLC (AS-2/1Dplus or AS-2/2Dplus) system	75 um-diameter PicoTip emitter (New Objective) packed with 20 cm of Magic 3 um, 200angstrom C18 AQ material (Bischoff Chromatography)	300 nl/min flow rate and gradients as follows: linear 2-35% B over 120 min, linear 35-90% B for 1 min, isocratic 90% B for 4 min, linear 90-2% B for 1 min and isocratic 2% solvent B for 9 min	DDA top20 mode	500 ms and 150 ms acquisition time for the MS1 and MS2 scans respectively, and 20 s dynamic exclusion	Rolling collision energy with a collision energy spread of 15 eV	Kidney_28	PETRIK_L121130_015.wiff	ProteomeXchange	PXD000953	http://www.ebi.ac.uk/pride/archive/projects/PXD000953	Spectral and assay library generation	Conversion and centroiding	PETRIK_L121130_015.mzXML	ProteomeXchange	PXD000953	http://www.ebi.ac.uk/pride/archive/projects/PXD000953	Data processing	PHL.pep.xml	ProteomeXchange	PXD000953	http://www.ebi.ac.uk/pride/archive/projects/PXD000953	phl004.sptxt.gz is derived from PHL.pep.xml and all 331 mzXML files (PXD000953)	phl004.sptxt.gz is archived in SWATHAtlas, accession number SAL00022	phl004_consensus.sptxt is derived from phl004.sptxt.gz	phl004_consensus.sptxt is archived in SWATHAtlas at SAL00016	http://www.swathatlas.org
Kidney_29	Peptide sample preparation for MS	DDA mass spectrometry for spectral library generation	AB SCIEX TripleTOF 5600+ System mass spectrometer with Eksigent nanoLC (AS-2/1Dplus or AS-2/2Dplus) system	75 um-diameter PicoTip emitter (New Objective) packed with 20 cm of Magic 3 um, 200angstrom C18 AQ material (Bischoff Chromatography)	300 nl/min flow rate and gradients as follows: linear 2-35% B over 120 min, linear 35-90% B for 1 min, isocratic 90% B for 4 min, linear 90-2% B for 1 min and isocratic 2% solvent B for 9 min	DDA top20 mode	500 ms and 150 ms acquisition time for the MS1 and MS2 scans respectively, and 20 s dynamic exclusion	Rolling collision energy with a collision energy spread of 15 eV	Kidney_29	PETRIK_L121130_016.wiff	ProteomeXchange	PXD000953	http://www.ebi.ac.uk/pride/archive/projects/PXD000953	Spectral and assay library generation	Conversion and centroiding	PETRIK_L121130_016.mzXML	ProteomeXchange	PXD000953	http://www.ebi.ac.uk/pride/archive/projects/PXD000953	Data processing	PHL.pep.xml	ProteomeXchange	PXD000953	http://www.ebi.ac.uk/pride/archive/projects/PXD000953	phl004.sptxt.gz is derived from PHL.pep.xml and all 331 mzXML files (PXD000953)	phl004.sptxt.gz is archived in SWATHAtlas, accession number SAL00022	phl004_consensus.sptxt is derived from phl004.sptxt.gz	phl004_consensus.sptxt is archived in SWATHAtlas at SAL00016	http://www.swathatlas.org
Kidney_30	Peptide sample preparation for MS	DDA mass spectrometry for spectral library generation	AB SCIEX TripleTOF 5600+ System mass spectrometer with Eksigent nanoLC (AS-2/1Dplus or AS-2/2Dplus) system	75 um-diameter PicoTip emitter (New Objective) packed with 20 cm of Magic 3 um, 200angstrom C18 AQ material (Bischoff Chromatography)	300 nl/min flow rate and gradients as follows: linear 2-35% B over 120 min, linear 35-90% B for 1 min, isocratic 90% B for 4 min, linear 90-2% B for 1 min and isocratic 2% solvent B for 9 min	DDA top20 mode	500 ms and 150 ms acquisition time for the MS1 and MS2 scans respectively, and 20 s dynamic exclusion	Rolling collision energy with a collision energy spread of 15 eV	Kidney_30	PETRIK_L121130_017.wiff	ProteomeXchange	PXD000953	http://www.ebi.ac.uk/pride/archive/projects/PXD000953	Spectral and assay library generation	Conversion and centroiding	PETRIK_L121130_017.mzXML	ProteomeXchange	PXD000953	http://www.ebi.ac.uk/pride/archive/projects/PXD000953	Data processing	PHL.pep.xml	ProteomeXchange	PXD000953	http://www.ebi.ac.uk/pride/archive/projects/PXD000953	phl004.sptxt.gz is derived from PHL.pep.xml and all 331 mzXML files (PXD000953)	phl004.sptxt.gz is archived in SWATHAtlas, accession number SAL00022	phl004_consensus.sptxt is derived from phl004.sptxt.gz	phl004_consensus.sptxt is archived in SWATHAtlas at SAL00016	http://www.swathatlas.org
Kidney_31	Peptide sample preparation for MS	DDA mass spectrometry for spectral library generation	AB SCIEX TripleTOF 5600+ System mass spectrometer with Eksigent nanoLC (AS-2/1Dplus or AS-2/2Dplus) system	75 um-diameter PicoTip emitter (New Objective) packed with 20 cm of Magic 3 um, 200angstrom C18 AQ material (Bischoff Chromatography)	300 nl/min flow rate and gradients as follows: linear 2-35% B over 120 min, linear 35-90% B for 1 min, isocratic 90% B for 4 min, linear 90-2% B for 1 min and isocratic 2% solvent B for 9 min	DDA top20 mode	500 ms and 150 ms acquisition time for the MS1 and MS2 scans respectively, and 20 s dynamic exclusion	Rolling collision energy with a collision energy spread of 15 eV	Kidney_31	PETRIK_L121130_018.wiff	ProteomeXchange	PXD000953	http://www.ebi.ac.uk/pride/archive/projects/PXD000953	Spectral and assay library generation	Conversion and centroiding	PETRIK_L121130_018.mzXML	ProteomeXchange	PXD000953	http://www.ebi.ac.uk/pride/archive/projects/PXD000953	Data processing	PHL.pep.xml	ProteomeXchange	PXD000953	http://www.ebi.ac.uk/pride/archive/projects/PXD000953	phl004.sptxt.gz is derived from PHL.pep.xml and all 331 mzXML files (PXD000953)	phl004.sptxt.gz is archived in SWATHAtlas, accession number SAL00022	phl004_consensus.sptxt is derived from phl004.sptxt.gz	phl004_consensus.sptxt is archived in SWATHAtlas at SAL00016	http://www.swathatlas.org
Gut_1	Peptide sample preparation for MS	DDA mass spectrometry for spectral library generation	AB SCIEX TripleTOF 5600+ System mass spectrometer with Eksigent nanoLC (AS-2/1Dplus or AS-2/2Dplus) system	75 um-diameter PicoTip emitter (New Objective) packed with 20 cm of Magic 3 um, 200angstrom C18 AQ material (Bischoff Chromatography)	300 nl/min flow rate and gradients as follows: linear 2-35% B over 120 min, linear 35-90% B for 1 min, isocratic 90% B for 4 min, linear 90-2% B for 1 min and isocratic 2% solvent B for 9 min	DDA top20 mode	500 ms and 150 ms acquisition time for the MS1 and MS2 scans respectively, and 20 s dynamic exclusion	Rolling collision energy with a collision energy spread of 15 eV	Gut_1	PETRIK_L130713_001.wiff	ProteomeXchange	PXD000953	http://www.ebi.ac.uk/pride/archive/projects/PXD000953	Spectral and assay library generation	Conversion and centroiding	PETRIK_L130713_001.mzXML	ProteomeXchange	PXD000953	http://www.ebi.ac.uk/pride/archive/projects/PXD000953	Data processing	PHL.pep.xml	ProteomeXchange	PXD000953	http://www.ebi.ac.uk/pride/archive/projects/PXD000953	phl004.sptxt.gz is derived from PHL.pep.xml and all 331 mzXML files (PXD000953)	phl004.sptxt.gz is archived in SWATHAtlas, accession number SAL00022	phl004_consensus.sptxt is derived from phl004.sptxt.gz	phl004_consensus.sptxt is archived in SWATHAtlas at SAL00016	http://www.swathatlas.org
Gut_2	Peptide sample preparation for MS	DDA mass spectrometry for spectral library generation	AB SCIEX TripleTOF 5600+ System mass spectrometer with Eksigent nanoLC (AS-2/1Dplus or AS-2/2Dplus) system	75 um-diameter PicoTip emitter (New Objective) packed with 20 cm of Magic 3 um, 200angstrom C18 AQ material (Bischoff Chromatography)	300 nl/min flow rate and gradients as follows: linear 2-35% B over 120 min, linear 35-90% B for 1 min, isocratic 90% B for 4 min, linear 90-2% B for 1 min and isocratic 2% solvent B for 9 min	DDA top20 mode	500 ms and 150 ms acquisition time for the MS1 and MS2 scans respectively, and 20 s dynamic exclusion	Rolling collision energy with a collision energy spread of 15 eV	Gut_2	PETRIK_L130713_002.wiff	ProteomeXchange	PXD000953	http://www.ebi.ac.uk/pride/archive/projects/PXD000953	Spectral and assay library generation	Conversion and centroiding	PETRIK_L130713_002.mzXML	ProteomeXchange	PXD000953	http://www.ebi.ac.uk/pride/archive/projects/PXD000953	Data processing	PHL.pep.xml	ProteomeXchange	PXD000953	http://www.ebi.ac.uk/pride/archive/projects/PXD000953	phl004.sptxt.gz is derived from PHL.pep.xml and all 331 mzXML files (PXD000953)	phl004.sptxt.gz is archived in SWATHAtlas, accession number SAL00022	phl004_consensus.sptxt is derived from phl004.sptxt.gz	phl004_consensus.sptxt is archived in SWATHAtlas at SAL00016	http://www.swathatlas.org
Gut_3	Peptide sample preparation for MS	DDA mass spectrometry for spectral library generation	AB SCIEX TripleTOF 5600+ System mass spectrometer with Eksigent nanoLC (AS-2/1Dplus or AS-2/2Dplus) system	75 um-diameter PicoTip emitter (New Objective) packed with 20 cm of Magic 3 um, 200angstrom C18 AQ material (Bischoff Chromatography)	300 nl/min flow rate and gradients as follows: linear 2-35% B over 120 min, linear 35-90% B for 1 min, isocratic 90% B for 4 min, linear 90-2% B for 1 min and isocratic 2% solvent B for 9 min	DDA top20 mode	500 ms and 150 ms acquisition time for the MS1 and MS2 scans respectively, and 20 s dynamic exclusion	Rolling collision energy with a collision energy spread of 15 eV	Gut_3	PETRIK_L130713_003.wiff	ProteomeXchange	PXD000953	http://www.ebi.ac.uk/pride/archive/projects/PXD000953	Spectral and assay library generation	Conversion and centroiding	PETRIK_L130713_003.mzXML	ProteomeXchange	PXD000953	http://www.ebi.ac.uk/pride/archive/projects/PXD000953	Data processing	PHL.pep.xml	ProteomeXchange	PXD000953	http://www.ebi.ac.uk/pride/archive/projects/PXD000953	phl004.sptxt.gz is derived from PHL.pep.xml and all 331 mzXML files (PXD000953)	phl004.sptxt.gz is archived in SWATHAtlas, accession number SAL00022	phl004_consensus.sptxt is derived from phl004.sptxt.gz	phl004_consensus.sptxt is archived in SWATHAtlas at SAL00016	http://www.swathatlas.org
Gut_4	Peptide sample preparation for MS	DDA mass spectrometry for spectral library generation	AB SCIEX TripleTOF 5600+ System mass spectrometer with Eksigent nanoLC (AS-2/1Dplus or AS-2/2Dplus) system	75 um-diameter PicoTip emitter (New Objective) packed with 20 cm of Magic 3 um, 200angstrom C18 AQ material (Bischoff Chromatography)	300 nl/min flow rate and gradients as follows: linear 2-35% B over 120 min, linear 35-90% B for 1 min, isocratic 90% B for 4 min, linear 90-2% B for 1 min and isocratic 2% solvent B for 9 min	DDA top20 mode	500 ms and 150 ms acquisition time for the MS1 and MS2 scans respectively, and 20 s dynamic exclusion	Rolling collision energy with a collision energy spread of 15 eV	Gut_4	PETRIK_L130713_004.wiff	ProteomeXchange	PXD000953	http://www.ebi.ac.uk/pride/archive/projects/PXD000953	Spectral and assay library generation	Conversion and centroiding	PETRIK_L130713_004.mzXML	ProteomeXchange	PXD000953	http://www.ebi.ac.uk/pride/archive/projects/PXD000953	Data processing	PHL.pep.xml	ProteomeXchange	PXD000953	http://www.ebi.ac.uk/pride/archive/projects/PXD000953	phl004.sptxt.gz is derived from PHL.pep.xml and all 331 mzXML files (PXD000953)	phl004.sptxt.gz is archived in SWATHAtlas, accession number SAL00022	phl004_consensus.sptxt is derived from phl004.sptxt.gz	phl004_consensus.sptxt is archived in SWATHAtlas at SAL00016	http://www.swathatlas.org
[truncated: 48 more rows]
